# Supplementary material for: Quantitative trait loci analysis of glucosinolate, sugar, and organic acid concentrations in Eruca vesicaria subsp. sativa
Source: Mol Hortic. 2022 Oct 10;2:23. doi: 10.1186/s43897-022-00044-x (PMC10515263; doi:10.1186/s43897-022-00044-x)
Supplement: Supplementary file 1 — Additional file 1. Analysis of Variance (ANOVA) summary statistics for glucosinolates, sugars, and organic acids for the Eruca mapping population grown in Italy and the UK. [file 43897_2022_44_MOESM1_ESM.xlsx]

## Sheet: Summary comparison Italy vs UK
ANOVA pairwise comparisons (P<0.05) of glucosinolates, sugars, and organic acids between the Italy and UK mapping population trials as representative averages. Values are expressed as mg.g-1 dry weight. Letters within columns denote statistical significances; values with the same letters present are not statistically significant from one another.
Trial	Glucoraphanin	Progoitrin	Glucoalyssin	Diglucothiobeinin	Glucosativin	4-hydroxyglucobrassicin	Glucoerucin	Dimeric-4-mercaptobutyl	4-methoxyglucobrassicin	Neoglucobrassicin	Total GSLs	Sucrose	Glucose	Galactose	Fructose	Total sugars	Citric	Malic	Succinic	Total acids
UK	3.31827	0.154928	0.194507	0.223055	0.341674	0.00754147	1.45176	13.916	0.461517	0.256367	20.3256	2.33009	61.154	5.24038	11.4996	80.224	94.002	65.404	102.546	261.952
Italy	1.4381	0.0902483	0.0504581	0.0995357	0.622454	0.0253509	2.7888	12.8148	2.58624	0.41201	20.928	5.6645	25.5068	2.9746	5.41585	39.5618	98.132	44.3456	101.041	243.519
Pr > F(Model)	< 0.0001	< 0.0001	< 0.0001	< 0.0001	< 0.0001	< 0.0001	< 0.0001	< 0.0001	< 0.0001	< 0.0001	0.0676205	< 0.0001	< 0.0001	< 0.0001	< 0.0001	< 0.0001	0.0170942	< 0.0001	0.472691	< 0.0001
Significant	Yes	Yes	Yes	Yes	Yes	Yes	Yes	Yes	Yes	Yes	No	Yes	Yes	Yes	Yes	Yes	Yes	Yes	No	Yes
Pr > F(Country)	< 0.0001	< 0.0001	< 0.0001	< 0.0001	< 0.0001	< 0.0001	< 0.0001	< 0.0001	< 0.0001	< 0.0001	0.0676205	< 0.0001	< 0.0001	< 0.0001	< 0.0001	< 0.0001	0.0170942	< 0.0001	0.472691	< 0.0001
Significant	Yes	Yes	Yes	Yes	Yes	Yes	Yes	Yes	Yes	Yes	No	Yes	Yes	Yes	Yes	Yes	No	Yes	No	Yes

## Sheet: Composition ANOVA summary
ANOVA pairwise comparisons (P<0.05) of glucosinolates in the mapping population trials in Italy and the UK. Values are expressed as mg.g-1 dry weight. Letters within columns denote statistical significances; values with the same letters present are not statistically significant from one another.
Location	Line number	Glucoraphanin	Progoitrin	Glucoalyssin	Diglucothiobeinin	Glucosativin	4-hydroxyglucobrassicin	Glucoerucin	Dimeric-4-mercaptobutyl	4-methoxyglucobrassicin	Neoglucobrassicin	Total GSLs	Sucrose	Glucose	Galactose	Fructose	Total sugars	Citric	Malic	Succinic	Total acids
Italy	Line_001	1.32965	0.189104	0.048776	0.0532326	0.892242	0.0142861	3.13659	14.7534	2.88502	0.411986	23.7143	7.26368	33.9347	3.1582	3.61772	47.9804	85.1924	28.2788	69.3672	182.838
Italy	Line_002	1.62597	0.0609974	0.309867	0.127321	0.658892	0.0423621	2.17423	14.1943	4.5536	0.374095	24.1216	7.00471	15.6608	2.44737	2.86385	27.9814	102.138	54.0851	111.153	267.376
Italy	Line_003	1.31101	0.205524	0.0705678	0.143728	0.643717	0.00758619	2.05367	14.1147	1.96067	0.404202	20.9154	2.12027	20.9016	1.95426	3.4575	28.4385	111.885	48.5718	97.526	257.983
Italy	Line_004	1.62434	0.0807711	0.00622517	0.0769092	0.946666	0.0138607	2.93184	15.2307	2.79751	0.469053	24.1779	5.20884	34.7214	2.53912	4.82853	47.3029	119.787	46.3339	97.2936	263.414
Italy	Line_005	1.34799	0.0418537	0.121794	0.0951036	0.35928	0.0270125	3.26077	9.54015	3.24689	0.596754	18.6376	3.28807	21.6957	2.22732	1.56195	28.7781	110.516	44.7076	105.491	260.714
Italy	Line_006	1.2929	0.0392012	0.0450409	0.0989173	0.59255	0.00769253	2.76595	12.8064	3.61834	0.40185	21.6688	10.1382	14.8845	3.21225	2.52591	30.7665	74.9813	34.6802	83.0271	192.688
Italy	Line_007	1.26397	0.234833	6.03684e-16	0.130023	0.703941	0.0330566	2.91238	10.6035	2.2617	0.757262	18.9007	3.66299	17.8395	3.27612	3.14935	27.933	105.715	43.0308	98.8279	247.574
Italy	Line_008	1.61948	-1.94289e-16	0.105388	0.0861256	0.36365	0.00850787	3.27555	12.6827	1.79046	0.325147	20.257	3.62177	22.0761	1.75436	13.5107	40.9683	93.2836	37.5948	80.6644	211.543
Italy	Line_009	1.74294	0.0283587	0.0037351	0.103168	0.802859	0.0844761	2.81358	12.3287	2.04454	0.411446	20.3638	2.58739	20.9421	1.8963	12.2092	37.6405	86.0362	34.7735	75.8761	196.686
Italy	Line_010	1.31993	0.0436007	5.82867e-16	0.0738106	0.429277	0.0342796	2.87639	12.9917	2.25897	0.370807	20.3987	9.03485	21.9111	2.67823	2.29806	35.9276	97.7656	38.0866	114.744	250.596
Italy	Line_011	1.5281	0.0548189	0.0165516	0.131969	1.20965	0.022085	2.65035	14.1789	2.51198	0.232779	22.5371	6.96881	44.9636	4.86483	4.53172	61.3344	101.476	44.6672	117.269	263.412
Italy	Line_012	1.26312	0.0882589	5.96745e-16	0.0669777	0.590564	0.0063809	2.70016	11.4709	2.19847	0.450751	18.8356	3.62008	13.3761	1.29834	10.5961	28.8953	100.132	49.2361	103.302	252.67
Italy	Line_013	1.32835	0.0853082	5.86337e-16	0.10575	0.323765	0.00662905	2.95592	7.96542	1.91431	0.585792	15.2712	4.01702	19.1332	2.41382	2.47919	28.049	110.919	22.3074	96.0236	229.25
Italy	Line_014	1.06052	0.0585101	5.86337e-16	0.0457641	0.730558	0.00921686	3.21263	12.0993	2.40195	0.494631	20.1131	4.70838	20.4924	2.65914	10.5502	38.4151	103.511	43.6486	112.345	259.504
Italy	Line_015	1.45689	0.00704345	0.00380834	0.0552189	0.342595	0.0129745	2.76881	11.1858	2.61303	0.359686	18.8058	8.75459	28.9161	2.76502	2.68995	43.1313	106.008	32.8742	110.471	249.354
Italy	Line_016	1.20013	0.155801	5.75928e-16	0.0929584	0.640539	0.00779888	2.64502	13.8243	1.2515	0.502829	20.3208	5.49617	20.7339	1.64608	1.82745	29.7089	111.041	35.0959	127.744	273.881
Italy	Line_017	1.76277	0.0303607	0.121318	0.116436	0.380375	0.0120528	3.19209	13.0908	3.37545	0.48923	22.5709	3.3691	20.9573	2.08554	4.56756	30.9848	93.3553	39.8231	106.346	239.525
Italy	Line_018	1.46241	0.0757344	0.101082	0.134273	0.502452	0.0676021	2.84127	12.9257	3.09218	0.378973	21.5816	11.0504	27.4411	2.5316	2.93729	43.9662	86.2699	29.7327	120.327	236.329
Italy	Line_019	1.68856	0.0220994	5.68989e-16	0.0765914	0.448504	0.0342087	3.30829	13.3566	1.84997	0.447701	21.2325	9.56935	37.7271	3.43524	6.43502	57.1717	97.1236	52.8152	106.882	256.821
Italy	Line_020	1.27818	0.0974568	0.0259992	0.0720626	0.542734	0.0105994	3.12817	12.4227	2.57067	0.356381	20.5049	11.7696	23.1385	5.36418	4.87579	45.1535	82.5622	40.8147	98.0758	221.453
Italy	Line_021	1.25547	0.0263308	0.0329568	0.0774653	0.296752	0.00209152	2.09291	11.608	1.0266	0.506197	16.9247	8.98602	24.9308	3.20401	4.06076	41.1871	106.058	32.5338	104.571	243.163
Italy	Line_022	1.53287	0.0419024	5.51642e-16	0.0965337	0.533994	0.00209152	2.22941	13.7219	1.67289	0.298552	20.1302	11.529	23.9542	3.01843	3.39767	41.9041	147.007	46.2147	83.824	277.046
Italy	Line_023	1.42221	0.036506	5.37764e-16	0.108054	0.377792	0.0202062	2.09291	11.7008	2.33418	0.395082	18.4877	4.87491	27.6718	2.83799	3.59304	38.9831	101.839	38.1058	94.0186	233.964
Italy	Line_024	1.45074	0.0326438	0.127579	0.0611777	0.375965	0.00911051	2.91556	12.0946	1.61328	0.436198	19.1169	13.5098	27.9633	3.38604	3.78954	48.6538	104.063	47.7111	116.766	268.54
Italy	Line_025	1.25384	0.0709214	5.27356e-16	0.0535504	0.587863	0.0276151	2.7476	13.2461	2.11125	0.281711	20.3804	6.83855	35.898	3.36458	5.38534	51.4927	65.9435	25.8119	109.634	201.389
Italy	Line_026	1.41362	0.0851265	0.0450409	0.105432	0.810724	0.00528197	2.33993	11.2746	1.48167	0.317648	17.8791	9.69605	32.4457	3.25471	18.7473	64.1486	93.3495	54.545	100.483	248.378
Italy	Line_027	1.45831	0.0464762	5.10009e-16	0.101976	0.472777	0.0212165	1.78142	12.2806	3.07976	0.328944	19.5715	4.04631	28.3815	3.15649	4.60884	40.1985	94.3318	43.7955	75.8037	213.931
Italy	Line_028	1.39221	0.0233433	5.27356e-16	0.045208	0.482589	0.0111666	2.64995	11.1739	3.1394	0.277517	19.1953	5.76202	21.2166	3.70684	4.58719	35.2777	106.979	43.3395	113.424	263.742
Italy	Line_029	1.48076	0.091872	0.0925719	0.0925611	0.559339	0.0263035	2.94789	14.1553	3.43335	0.509724	23.3896	4.09598	20.2751	3.08717	3.01289	30.476	109.761	46.0177	129.369	285.148
Italy	Line_030	1.48089	0.0613875	0.01267	0.0535504	0.927041	0.0520044	2.48119	16.1992	2.61172	0.441822	24.3215	12.2646	28.7562	2.80238	11.6696	55.4984	87.4942	36.7003	92.1809	216.375
Italy	Line_031	1.10085	0.0583023	4.85723e-16	0.0819146	0.440083	0.0225813	2.34168	8.0011	2.84053	0.491867	15.3789	3.46148	20.9878	3.10995	3.10901	30.673	97.4897	55.5731	94.3002	247.363
Italy	Line_032	1.29503	0.0430773	4.92661e-16	0.0804845	0.438573	-2.35922e-16	2.44385	10.5888	2.49066	0.353267	17.7337	2.70828	23.0583	2.49053	3.40878	31.6713	94.2584	37.7382	90.9149	222.911
Italy	Line_033	1.54791	0.057408	4.64906e-16	0.0749229	0.305571	0.03825	2.88298	10.9404	2.86579	0.36442	19.0777	3.27565	38.7005	2.88208	4.19845	49.0616	116.859	50.5033	99.1487	266.511
Italy	Line_034	1.76887	0.0717386	0.502701	0.0513257	0.504359	0.00428939	3.06413	15.0821	1.91946	0.311166	23.2802	9.83736	34.4222	3.50819	3.70127	51.4744	99.2484	42.8336	91.2731	233.355
Italy	Line_035	1.96447	0.0719701	0.0470916	0.139517	0.421094	0.0521816	3.07486	17.4164	1.18938	0.442712	24.8197	7.52637	35.1793	3.15298	3.09874	48.9623	117.85	51.5416	115.93	285.321
Italy	Line_036	1.2856	0.139616	0.0191882	0.0845365	0.576263	0.00319045	2.4425	15.2628	2.7713	0.324162	22.9092	17.1489	38.4459	5.01842	4.78581	65.4037	88.5755	70.3502	119.071	277.997
Italy	Line_037	1.23818	0.0450562	4.47559e-16	0.0664216	0.41291	-2.15106e-16	2.40333	9.3161	1.4681	0.54582	15.4959	12.3158	34.6967	2.88938	4.7906	54.6971	108.944	61.6148	134.213	304.771
Italy	Line_038	1.20268	0.032745	4.68375e-16	0.082868	0.526129	-2.15106e-16	2.35518	10.559	2.52241	0.337412	17.6184	4.70131	16.5382	1.81945	1.52239	24.5866	89.8163	40.9507	103.012	233.779
Italy	Line_039	1.59568	0.0509644	4.68375e-16	0.116397	0.521123	0.0207025	2.91111	13.6746	3.01513	0.586777	22.4925	8.58636	26.3187	3.55007	3.28386	41.7438	103.248	54.5106	117.395	275.153
Italy	Line_040	1.54061	0.246876	0.0153066	0.132327	1.56047	0.0518626	2.74656	10.7083	1.85162	0.257928	19.1118	4.8289	19.1141	1.1899	2.73955	27.8778	93.6168	39.0418	91.2486	223.907
Italy	Line_041	1.02012	0.0673543	4.47559e-16	0.113775	0.394795	0.0224395	2.11492	8.22094	3.00652	0.360099	15.321	13.4935	32.6264	4.45133	3.86921	54.4456	111.777	48.0485	101.322	261.147
Italy	Line_042	1.17178	0.100781	0.0227036	0.137133	2.11151	0.0188946	2.73854	9.38419	2.63238	0.286764	18.6047	5.17059	24.4616	2.45231	15.1572	47.2468	96.0574	44.6537	91.7722	232.483
Italy	Line_043	1.63207	0.0201019	4.33681e-16	0.0792927	0.430866	0.0514726	2.72257	17.6859	2.92886	0.371537	25.9227	9.43856	21.3941	2.90175	3.98613	37.7261	91.3178	34.733	112.495	238.546
Italy	Line_044	1.33816	0.0778964	4.47559e-16	0.0607805	0.527797	0.0065936	3.0252	11.1729	2.15456	0.353331	18.7172	11.4797	25.8773	3.11987	3.5044	43.9864	105.921	47.772	110.177	263.87
Italy	Line_045	1.45914	0.0890749	4.4062e-16	0.07389	0.381924	0.0217305	3.18879	14.0973	2.92871	0.514077	22.7547	15.1082	34.6074	4.18266	3.28656	57.1899	97.2651	54.2819	120.298	271.845
Italy	Line_046	1.35543	0.175268	0.11447	0.187267	0.655396	0.0304511	3.08248	10.9967	6.52264	0.30138	23.4215	3.20649	20.5711	2.3356	2.52475	28.6432	98.2831	42.518	73.2662	214.067
Italy	Line_047	1.83766	0.0662224	0.0707714	0.0973282	0.443578	0.0516499	3.91553	16.8016	1.98079	0.529043	25.7942	3.25892	44.6343	1.94132	15.1807	65.0201	96.6545	58.2103	94.6948	249.56
Italy	Line_048	1.55975	0.051192	0.0244671	0.117191	0.360472	0.0413695	3.77729	12.3576	1.6185	0.629958	20.5378	5.298	28.5722	3.46993	2.75536	40.1006	74.8512	52.4379	83.1602	210.449
Italy	Line_049	1.30427	0.180861	0.0463152	0.123229	1.03724	0.0449499	3.69402	13.2119	3.01434	0.442998	23.1002	4.45073	25.3731	2.68809	14.377	46.8935	108.513	55.8669	107.439	271.819
Italy	Line_050	1.54657	0.149373	0.110399	0.0891447	1.02111	0.0145343	3.13826	18.1672	2.1455	0.321842	26.7039	5.99514	36.8764	3.07653	17.7565	63.7095	108.248	50.8135	99.6146	258.676
Italy	Line_051	1.39466	0.148871	4.68375e-16	0.145635	0.290833	0.0427875	2.4282	8.85051	2.48483	0.455565	16.2419	2.85519	17.4811	3.14312	2.72442	26.2089	115.901	40.477	107.48	263.858
Italy	Line_052	1.32708	0.0654815	0.128397	0.149131	0.380573	0.0605831	2.85644	11.1169	4.04528	0.312056	20.442	2.27637	17.166	2.20011	2.94523	24.5921	101.32	61.6546	110.092	273.066
Italy	Line_053	1.47381	0.135772	0.0158192	0.107816	0.981625	0.0168739	3.848	14.8145	3.10423	0.347993	24.8464	4.4772	26.7811	2.42219	3.88006	37.5662	100.171	31.8413	91.6946	223.706
Italy	Line_054	1.31155	0.0599893	0.0444916	0.194656	0.361028	0.00932321	2.19716	9.20908	1.26203	0.451768	15.1011	3.34685	28.2646	2.36378	4.12436	38.1051	101.219	36.4055	85.7795	223.404
Italy	Line_055	1.45787	0.0643848	0.0603475	0.0854105	0.848941	0.0191427	2.85017	14.0085	1.74534	0.350916	21.491	8.33326	27.8117	4.29124	4.03009	44.4718	87.519	37.8508	106.002	231.372
Italy	Line_056	1.43842	0.0279494	3.92048e-16	0.0829475	0.361743	0.0216951	3.98537	13.4454	2.12163	0.602473	22.0876	10.9437	29.7395	4.21676	3.22272	48.1278	111.388	45.8249	118.51	275.723
Italy	Line_057	1.56838	0.0871655	0.0896497	0.0622106	0.534948	0.0270834	2.25976	12.6887	2.76405	0.312533	20.3945	4.73441	26.5041	3.07086	3.90915	38.2237	100.722	43.292	111.757	255.77
Italy	Line_058	1.40048	0.0731332	0.0215274	0.106783	0.557274	0.0466869	3.21064	11.8052	2.55447	0.375922	20.1521	3.76048	23.7237	3.14175	13.2918	43.9231	78.0323	40.6998	123.116	241.848
Italy	Line_059	1.25576	0.0579332	0.0244232	0.0991556	0.477584	0.0470769	2.4684	13.3541	2.81183	0.435531	21.0318	4.67787	25.1826	2.83019	3.7575	36.4532	127.47	40.8105	104.457	272.738
Italy	Line_060	1.28999	0.109701	4.16334e-16	0.0818352	0.516038	0.0459425	2.08417	11.7128	2.31954	0.416784	18.5768	6.80181	31.9354	3.78662	3.67134	46.2001	118.465	48.9562	120.051	287.472
Italy	Line_061	1.4769	0.0791392	0.0871743	0.0708708	0.354354	0.0104221	2.85938	12.0634	1.43779	0.379862	18.8193	5.48708	25.6854	3.92925	3.35708	38.4639	105.619	45.4648	135.256	286.34
Italy	Line_062	1.41852	0.110664	3.7817e-16	0.0809612	1.16222	0.0397389	3.44542	15.0431	2.00514	0.408237	23.714	6.9553	45.4721	4.4219	4.99147	61.8465	87.0444	37.6994	135.365	260.109
Italy	Line_063	2.29571	1.11022e-16	0.0392544	0.211778	0.569152	0.0128504	3.00085	11.6506	2.22755	0.298456	20.3062	4.75039	21.0322	3.55325	3.48741	32.8284	112.59	41.2046	100.278	254.073
Italy	Line_064	1.16592	0.0802716	0.113825	0.0802461	0.30279	0.0260908	2.44059	9.87862	2.43538	0.355746	16.8795	2.54138	22.1539	2.75419	2.25446	29.7093	95.208	38.9295	102.206	236.343
Italy	Line_065	1.1272	0.0429874	3.53884e-16	0.0711886	0.305174	0.0387463	2.9444	9.21019	2.56927	0.467305	16.7765	6.89032	23.8667	3.20773	3.15956	37.129	100.172	57.6714	114.734	272.577
Italy	Line_066	1.45925	0.175834	0.0440171	0.176184	0.313913	-2.15106e-16	2.47408	8.02283	4.55596	0.366565	17.5886	2.25298	15.5414	2.41083	3.06235	23.2724	107.12	46.8424	114.306	268.268
Italy	Line_067	1.43007	0.112283	3.71231e-16	0.0974077	1.04971	0.0468287	2.76031	12.473	2.92003	0.441409	21.331	3.07382	30.5712	1.88265	8.7087	44.242	111.403	28.3936	86.5036	226.3
Italy	Line_068	1.46149	0.209314	0.108976	0.096931	0.930537	0.021376	3.42651	17.4254	2.6744	0.389458	26.7444	5.61979	19.4757	2.35006	12.491	39.9411	96.5518	58.9222	120.886	276.36
Italy	Line_069	1.49381	0.11926	0.0280425	0.0735722	0.770919	0.0310537	2.90872	14.0994	4.07016	0.442108	24.0371	6.39997	19.1341	3.26155	3.22735	32.028	102.976	44.9066	117.475	265.357
Italy	Line_070	1.23983	0.158088	0.0372045	0.0858077	0.437381	0.0273315	2.5898	12.4201	2.24475	0.466384	19.7067	4.2857	23.0176	2.9498	2.96832	33.2263	114.467	49.2053	97.9165	261.589
Italy	Line_071	1.62866	0.0200276	0.0964139	0.109008	0.356261	0.0718561	2.07702	11.698	2.38015	0.258468	18.6958	4.61575	15.6406	2.54248	2.29835	25.1023	87.7267	42.7678	126.028	256.522
Italy	Line_072	1.40422	0.0299438	3.46945e-16	0.0952625	0.514529	0.0155978	2.44592	10.3027	1.01881	0.403121	16.2301	7.84922	16.7475	5.31373	6.85081	36.766	103.288	51.5787	121.394	276.261
Italy	Line_073	1.35686	0.0414979	0.0208309	0.0684873	0.360472	0.0225104	3.17147	10.7967	2.25865	0.428827	18.5263	12.3546	28.8215	2.87011	2.58666	46.6386	84.7288	33.1325	113.497	231.358
Italy	Line_074	1.36228	0.128959	0.0621052	0.103525	0.975269	0.0543795	2.61269	13.1144	4.72722	0.431241	23.5721	5.74415	31.846	5.06424	4.2514	46.9112	101.914	41.437	95.6174	238.968
Italy	Line_075	1.72616	0.069046	0.0886171	0.109405	0.368656	0.0284659	3.01686	13.7756	2.05341	0.468831	21.705	1.75219	30.5218	2.81945	4.08622	39.1847	96.8045	50.0957	133.674	280.574
Italy	Line_076	1.20502	0.205982	0.0264387	0.118701	0.818352	0.0493102	2.74688	14.0708	2.68792	0.382182	22.3116	8.38992	24.714	3.50587	3.07927	39.6945	98.7124	38.378	124.14	261.23
Italy	Line_077	1.08413	0.253485	2.87964e-16	0.0637202	0.913455	0.0472187	2.92589	10.5134	2.9419	0.333281	19.0764	3.38984	24.0755	2.06707	2.62188	32.1599	98.4072	33.9593	101.563	233.929
Italy	Line_078	1.62707	0.068618	0.0747752	0.0691229	1.20472	-1.8735e-16	2.83142	13.4428	2.7067	0.383612	22.4089	5.02797	26.6067	3.97624	3.02579	38.6423	108.011	31.4494	105.748	245.208
Italy	Line_079	1.4332	0.0827428	2.84495e-16	0.0613366	1.35513	0.00514017	1.87736	13.3139	2.34593	0.314439	20.7892	2.59403	24.5137	1.99908	9.99303	39.1053	92.2027	34.5542	114.608	241.365
Italy	Line_080	1.40353	0.0537477	0.11718	0.059112	1.19606	0.00889782	2.98722	14.7854	2.77171	0.361211	23.7441	12.1305	20.5657	2.31054	4.06138	39.0744	80.5723	20.0672	68.3134	168.953
Italy	Line_081	1.30357	0.0696287	0.00556603	0.0678517	0.936655	0.00180792	3.34785	14.6227	0.652137	0.458409	21.4662	6.49715	25.3204	2.83812	15.0833	49.7434	116.721	56.7911	120.653	294.165
Italy	Line_082	1.66514	0.0503687	0.0453979	0.124699	0.757889	0.0242652	3.14835	11.2974	3.55101	0.297821	20.9624	3.707	18.8686	2.47051	3.39	28.4411	102.748	48.0759	103.211	254.034
Italy	Line_083	1.34024	0.0845522	2.60209e-16	0.0908927	0.689402	0.0108121	3.67575	14.047	1.08319	0.665863	21.6877	7.13726	18.5951	2.48959	2.14429	30.3707	114.562	58.2329	102.345	275.139
Italy	Line_084	1.00997	0.121622	0.023143	0.0637996	0.384625	0.00244601	1.96778	9.51648	3.59986	0.465748	17.1555	2.55978	13.8249	2.29113	1.82641	20.5074	104.488	39.1521	111.133	254.773
Italy	Line_085	1.8239	7.77156e-16	-2.39392e-16	0.16375	0.319396	0.0065936	2.14829	23.5116	2.15459	0.319428	30.4475	3.1587	15.1158	1.5593	2.57701	22.417	59.6743	21.0955	49.749	130.519
Italy	Line_086	1.45138	0.111938	0.0872988	0.0840598	1.14164	0.0375764	2.89681	17.0861	2.69599	0.327371	25.9202	4.03791	52.3515	4.80677	7.82249	69.024	104.588	47.714	98.6012	250.903
Italy	Line_087	1.30615	0.08257	2.498e-16	0.190604	0.662785	0.0129745	3.6968	16.3178	1.04779	0.470165	23.7876	3.44308	21.3919	2.68362	10.9652	38.4893	80.553	35.6372	90.1507	206.341
Italy	Line_088	1.17643	0.241785	0.0147939	0.102493	0.696235	-1.52656e-16	2.52934	13.3077	1.86468	0.537972	20.4715	3.4701	30.4754	3.51894	11.2857	48.7552	126.299	38.7037	94.445	259.448
Italy	Line_089	1.4808	0.103715	0.0752879	0.156122	1.38103	0.0382145	3.17584	18.2153	3.28747	0.402263	28.3161	4.36587	24.3802	1.89041	8.73437	39.3763	84.2699	40.8345	90.5082	215.612
Italy	Line_090	1.27528	0.110801	2.42861e-16	0.0997118	0.576104	-1.52656e-16	2.48421	9.51997	3.34393	0.403121	17.8131	4.19425	26.5112	2.41223	3.07212	36.1945	91.7091	60.9656	89.9309	242.605
Italy	Line_091	1.36482	0.0542013	0.0807075	0.09272	0.511907	0.0290331	3.40267	11.0796	3.37243	0.525611	20.5137	3.22126	18.8949	2.04758	3.99246	28.1611	95.2309	50.0278	124.909	270.168
Italy	Line_092	1.43536	0.121238	0.0912536	0.10281	1.40153	0.0100676	3.44129	18.3165	2.15484	0.432481	27.5073	4.99432	28.694	2.30957	10.7449	46.7484	76.4729	37.912	95.0305	209.415
Italy	Line_093	1.25283	0.126854	0.087416	0.117429	0.389392	0.00581371	2.62786	9.46054	3.38615	0.440392	17.8947	2.04385	15.044	1.96329	2.31873	21.3746	107.069	52.1781	73.5172	232.764
Italy	Line_094	1.362	0.151403	0.0134024	0.07969	0.854264	0.0503382	3.3403	13.8318	4.33764	0.459489	24.4803	3.42484	21.8166	1.90603	18.1025	45.2546	67.2079	60.7294	102.851	230.788
Italy	Line_095	1.41818	0.204481	0.0235824	0.119575	0.602243	0.0804703	3.14223	14.1026	4.42905	0.411954	24.5344	2.98501	29.054	2.40305	4.7559	39.2027	80.545	64.6477	63.9512	209.144
Italy	Line_096	1.38028	0.0264742	2.08167e-16	0.101738	0.299413	0.00577826	2.58198	9.46205	1.88676	0.368741	16.1132	5.66931	12.843	1.34945	1.15749	21.0253	90.2858	20.22	30.3573	140.863
Italy	Line_097	1.39314	0.0734503	0.0268781	0.102493	0.864354	0.0128327	2.66489	12.8666	3.63823	0.478553	22.1214	10.7358	23.081	3.29001	4.24157	41.3534	91.9002	53.7536	83.3355	228.989
Italy	Line_098	1.56617	0.227966	0.5718	0.134949	0.628979	0.0374878	2.3708	15.0031	2.67662	0.301554	23.5194	4.72096	17.331	2.28652	2.88081	27.2245	116.026	37.5858	71.5075	225.119
Italy	Line_099	1.48302	0.103358	1.76942e-16	0.13046	0.531452	0.0526425	2.39197	11.949	2.59244	0.39451	19.6288	3.99305	27.4129	1.76601	3.12042	36.2977	73.0258	49.3397	77.0907	199.456
Italy	Line_100	1.59423	0.0486376	0.131607	0.144681	1.12114	-1.17961e-16	2.79225	16.4887	2.92829	0.357048	25.6066	6.89901	23.4641	3.70264	12.3871	46.4586	81.7181	26.3922	116.074	224.184
Italy	Line_101	1.05543	0.110993	0.0318582	0.0860461	0.623934	-1.11022e-16	2.51504	10.4279	3.48793	0.38841	18.7276	7.82213	12.042	2.36293	13.7295	35.9608	115.686	55.4364	129.931	301.054
Italy	Line_102	1.26899	0.124318	0.00692092	0.0587545	1.43907	0.00723169	2.37807	17.4802	1.45511	0.533332	24.752	7.76738	28.4127	2.49634	5.00261	43.685	64.3499	33.0004	71.6578	169.008
Italy	Line_103	1.52054	0.116344	1.66533e-16	0.04926	0.639586	0.0634545	3.99189	14.4883	3.35083	0.324829	24.545	12.2957	35.5325	3.61624	4.20325	55.653	88.815	49.6329	89.1931	227.641
Italy	Line_104	1.4126	0.316068	0.0795672	0.121958	0.650311	-9.71445e-17	2.26111	12.3753	1.32411	0.881706	19.4227	3.30123	24.6449	2.60521	3.35211	33.9096	88.8641	18.982	79.6936	187.54
Italy	Line_105	1.31187	0.1217	0.05339	0.137769	0.876113	0.0171221	3.71524	16.0515	2.15678	0.406712	24.8482	3.71653	21.6078	2.49786	2.94975	30.7772	100.244	41.9433	106.836	249.023
Italy	Line_106	1.19484	0.00799327	1.38778e-16	0.0502134	0.309782	0.0065936	2.96919	10.4152	2.16406	0.490469	17.6084	2.3702	17.065	1.68463	2.25254	23.3772	122.049	47.3427	96.331	265.722
Italy	Line_107	1.28782	0.103287	0.108314	0.0726982	0.313198	0.0266225	2.84874	10.7214	6.03742	0.415894	21.9354	2.59806	19.383	2.56126	2.71535	27.2628	108.593	39.7844	112.422	260.799
Italy	Line_108	1.19479	0.0760841	1.63064e-16	0.0595093	0.419425	0.0117338	3.11061	13.8803	1.54557	0.367661	20.6657	4.84018	29.9187	4.2741	3.87923	42.9176	100.647	40.453	99.6172	240.717
Italy	Line_109	1.35712	0.0953598	0.123991	0.0842187	0.734053	0.0525361	2.72233	14.0555	2.73441	0.289909	22.2494	3.024	29.8181	2.64751	3.90422	39.3996	97.8139	29.7015	81.3115	208.827
Italy	Line_110	1.58015	0.215119	0.0270246	0.147979	1.1155	0.070704	2.50368	11.6343	3.12592	0.311929	20.7323	3.07913	22.2413	1.49987	3.32287	30.1487	84.0868	38.1126	74.458	196.657
Italy	Line_111	1.88332	0.0823925	0.181409	0.0782598	0.786809	0.0443473	2.91977	14.3421	3.138	0.334139	23.7906	3.77278	32.5928	2.7575	12.8589	51.987	94.2775	48.8297	127.37	270.477
Italy	Line_112	1.56995	0.0741669	0.0924767	0.16955	0.574435	0.0294231	2.58798	16.0086	2.06379	0.422567	23.593	2.50312	31.9695	2.1896	3.29676	39.9631	100.046	75.9403	101.859	277.845
Italy	Line_113	1.30065	0.0901574	1.80411e-16	0.100109	0.599701	0.0101385	2.60705	14.1247	3.41082	0.358319	22.6016	2.65767	19.6146	1.94508	2.30661	26.5287	119.283	49.8362	94.5199	263.639
Italy	Line_114	1.83189	0.0932803	0.258491	0.172172	0.735206	-6.245e-17	2.34823	13.68	1.92792	0.320079	21.3673	5.09394	25.8385	2.33277	4.68655	37.9565	117.833	52.0291	104.375	274.237
Italy	Line_115	1.32375	0.0858691	0.0332497	0.0688846	0.589293	0.0169094	2.05923	12.6532	3.08859	0.32359	20.2426	2.58141	35.6356	2.0792	3.95276	44.2542	100.272	47.9494	96.1458	244.367
Italy	Line_116	1.78357	0.0212052	0.0296611	0.125692	0.327142	0.0380018	2.37942	11.374	0.6522	0.282712	17.0136	6.61063	26.8826	2.68146	2.96893	39.1497	92.5099	22.5011	96.5885	211.599
Italy	Line_117	1.33382	0.0507145	1.35308e-16	0.075479	0.491329	0.0251691	2.74895	11.8678	3.21166	0.34418	20.1491	2.8258	21.586	2.20884	4.09456	30.7197	95.3024	64.9868	103.012	263.302
Italy	Line_118	1.63294	0.0661722	1.35308e-16	0.0694407	0.76496	0.0771735	2.78835	15.6745	1.10969	0.342146	22.5253	9.07907	34.2426	3.60847	4.75846	51.6939	104.243	44.7097	106.136	255.089
Italy	Line_119	1.34416	0.097061	0.0164784	0.0843776	0.445088	0.0306992	2.46046	13.8456	1.94901	0.422726	20.6956	4.48076	26.6701	2.99191	3.41944	37.5667	121.707	60.074	110.933	292.714
Italy	Line_120	1.18015	0.0633065	0.0235092	0.0746051	0.322335	0.015456	2.35431	12.118	1.33341	0.369822	17.8549	4.35708	19.9399	2.69822	3.74556	30.7449	97.43	71.4	90.6695	259.499
Italy	Line_121	1.54021	0.102725	0.0776527	0.140153	0.509444	0.0141443	2.27605	14.229	2.07427	0.424982	21.3886	8.0002	21.1798	3.41925	2.71604	35.3194	118.764	67.8266	126.877	313.467
Italy	Line_122	1.21568	0.115998	1.17961e-16	0.0596682	0.29707	0.0127618	2.53689	8.24898	2.5804	0.501908	15.5694	2.03384	15.7167	2.13576	2.20925	22.1004	89.08	52.21	109.001	250.291
Italy	Line_123	1.5668	0.105053	1.11022e-16	0.109405	0.604388	0.0314791	3.13166	16.4175	2.31251	0.425745	24.7045	4.74642	37.0911	3.79752	4.64776	50.2883	100.931	39.5229	94.4486	234.903
Italy	Line_124	1.28018	0.190478	0.0308915	0.107498	0.535822	-4.16334e-17	2.58687	10.9603	3.11354	0.427015	19.2326	4.20584	21.4359	2.74008	2.52659	30.9134	100.374	50.521	94.6174	245.512
Italy	Line_125	1.44191	0.0988966	0.0390355	0.0634818	0.884853	0.0235739	2.79344	15.8205	2.85	0.480651	24.4963	5.58693	35.2662	2.87775	12.8697	56.6054	101.423	55.252	115.501	272.176
Italy	Line_126	2.09568	0.117218	0.0652544	0.0978049	0.885329	0.0966175	2.91174	10.3944	4.0116	0.278709	20.9544	3.30519	23.2116	2.61751	12.9938	42.1331	80.0706	50.8865	104.136	235.093
Italy	Line_127	1.84041	2.77556e-16	0.0327371	0.14917	0.170662	0.026853	2.60991	8.93731	2.43817	0.474248	16.6795	2.4537	17.2023	2.45509	3.48858	25.605	94.8664	36.9628	100.917	232.746
Italy	Line_128	1.31676	0.0431336	0.132161	0.103525	0.269977	0.0236802	2.51258	10.2974	2.68038	0.422599	17.8022	2.27059	21.7751	3.15174	3.25078	30.4528	98.4046	58.5732	122.917	279.894
Italy	Line_129	1.40495	0.0569798	1.00614e-16	0.0683284	0.512463	-4.16334e-17	2.49065	13.5212	2.65975	0.451196	21.1656	3.6541	22.2963	9.86149	13.0346	48.8512	84.4345	55.3001	91.1021	230.837
Italy	Line_130	2.26754	0.152021	0.19727	0.114172	0.602005	0.0541313	3.00947	13.0484	3.66058	0.377861	23.4835	5.09958	25.1401	2.81923	3.13902	36.2033	100.681	38.7287	92.942	232.352
Italy	Line_131	1.61032	0.131353	0.22189	0.114251	0.562279	0.0635609	2.79709	12.2573	3.57347	0.465526	21.7971	3.63518	44.9247	4.55901	4.91461	58.0394	72.0245	38.6787	81.0097	191.713
Italy	Line_132	1.42045	0.0734811	0.0557336	0.0970104	0.580156	0.00485658	3.07406	13.4584	1.8226	0.553382	21.1401	4.64494	24.5403	3.08335	14.3459	46.6199	86.8058	38.2025	95.225	220.233
Italy	Line_133	1.67165	0.00997698	0.0508999	0.0748434	0.241295	-5.55112e-17	2.83714	12.6717	3.20579	0.504958	21.2683	3.17919	37.0446	4.30583	4.81517	49.3502	100.17	38.0874	127.315	265.572
Italy	Line_134	1.4487	0.0746913	0.0394749	0.108054	0.669777	0.0337124	2.96219	12.2554	1.83164	0.311389	19.735	10.5651	46.3157	2.69849	4.6137	64.199	73.708	35.7339	93.1398	202.582
Italy	Line_135	1.21988	3.33067e-16	7.28584e-17	0.105671	0.304697	0.0394198	2.56978	9.44966	2.72816	0.382404	16.7997	6.46346	20.3376	2.86567	2.80917	32.4803	99.3239	63.9452	125.648	288.917
Italy	Line_136	1.81659	0.0601074	0.0405002	0.120846	0.482192	0.0150306	3.17822	14.2291	1.88726	0.451259	22.2811	1.42862	19.3104	1.69817	3.11992	25.5622	95.0133	44.6485	104.046	243.707
Italy	Line_137	1.42294	0.166501	0.163062	0.117549	0.283245	0.0152078	2.52986	12.9078	3.26124	0.385486	21.2529	3.27361	15.9993	2.68403	2.51187	24.4745	95.9499	27.4084	103.807	227.165
Italy	Line_138	1.29324	0.0172429	7.63278e-17	0.0940707	0.212613	0.0116983	2.20216	13.5056	2.19916	0.356159	19.8919	4.82182	33.2498	12.5578	3.774	54.4083	91.4169	55.9211	86.3279	233.666
Italy	Line_139	1.3004	0.061096	7.63278e-17	0.109008	0.319554	0.0206316	2.79137	10.4298	2.3664	0.517223	17.9155	3.04093	25.8906	2.25123	16.9044	48.0913	97.7434	70.2586	88.1907	256.193
Italy	Line_140	1.7615	0.071988	0.0119377	0.136498	0.463918	0.0542731	2.81163	13.7407	2.0848	0.404074	21.5413	5.12021	25.8267	1.95486	15.7264	48.633	79.6528	56.2504	90.7315	226.635
Italy	Line_141	1.25429	0.165145	0.0177234	0.0962159	0.695996	0.0384627	2.83309	10.9116	3.55347	0.463461	20.0295	1.71843	43.2667	2.22021	20.5236	67.0069	103.202	83.8351	123.409	310.465
	Pr > F(Model)	< 0.0001	0.0113265	< 0.0001	0.956195	0.324922	0.00299895	< 0.0001	< 0.0001	0.0416597	< 0.0001	< 0.0001	0.0721269	0.753862	0.312932	0.985823	0.971461	0.000568278	< 0.0001	0.166911	0.000173087
	Pr > F(Trial no.)	< 0.0001	0.0113265	< 0.0001	0.956195	0.324922	0.00299895	< 0.0001	< 0.0001	0.0416597	< 0.0001	< 0.0001	0.0721269	0.753862	0.312932	0.985823	0.971461	0.000568278	< 0.0001	0.166911	0.000173087
	Significant	Yes	Yes	Yes	No	No	Yes	Yes	Yes	Yes	Yes	Yes	No	No	No	No	No	Yes	Yes	No	Yes
	Significant	Yes	Yes	Yes	No	No	Yes	Yes	Yes	Yes	Yes	Yes	No	No	No	No	No	Yes	Yes	No	Yes
Location	Line number	Glucoraphanin	Progoitrin	Glucoalyssin	Diglucothiobeinin	Glucosativin	4-hydroxyglucobrassicin	Glucoerucin	Dimeric-4-mercaptobutyl	4-methoxyglucobrassicin	Neoglucobrassicin	Total GSLs	Sucrose	Glucose	Galactose	Fructose	Total sugars	Citric	Malic	Succinic	Total acids
UK	Line_001	2.58603	0.181797	0.157245	0.130977	0.408404	0.018465	0.998669	13.7779	0.20396	0.137123	18.6005	2.5396	66.3599	5.52641	12.5962	87.0222	92.8458	64.2749	78.9311	236.052
UK	Line_002	3.95708	0.0678485	0.111395	0.208239	0.26346	0.0279748	1.25919	12.2897	0.439778	0.126799	18.7515	3.81668	89.4729	6.51992	14.1795	113.989	110.024	61.2462	82.9277	254.197
UK	Line_003	4.1743	0.168631	0.12253	0.272173	0.341555	-9.29542e-05	1.6984	14.7542	0.396504	0.152437	22.0806	3.35873	74.5293	6.68855	18.9743	103.551	94.2149	71.9443	101.041	267.2
UK	Line_004	3.69227	0.116028	0.00235721	0.19387	0.390703	0.0153258	1.58303	15.4591	0.326213	0.180656	21.9548	4.169	72.5365	6.34364	13.3827	96.4318	100.037	70.2852	95.614	265.936
UK	Line_005	2.81379	0.12419	0.220343	0.143681	0.223059	-9.29573e-05	1.20734	10.6834	0.437629	0.364339	16.2177	2.22756	72.9912	5.748	9.44442	90.4112	99.4483	54.6803	87.1076	241.236
UK	Line_006	3.78175	0.0799356	0.161394	0.184291	0.268666	-9.29408e-05	1.51534	14.0657	1.37247	0.0719091	21.5013	2.25271	51.4084	6.23278	10.4799	70.3738	92.8457	82.1649	121.317	296.327
UK	Line_007	3.07977	0.0725063	0.0251528	0.202616	0.236803	0.0194806	1.4487	12.2541	0.369145	0.355305	18.0636	2.8565	58.7342	6.1915	12.5334	80.3157	82.0081	59.8924	81.8093	223.71
UK	Line_008	3.79506	0.0584473	0.143272	0.147846	0.293657	-9.29523e-05	1.15902	12.2226	0.322858	0.157255	18.3	2.23839	46.8555	5.93381	10.9661	65.9939	102.116	61.4889	101.169	264.773
UK	Line_009	3.38696	0.166853	0.191742	0.163673	0.335099	0.0231737	1.87792	11.3436	0.225987	0.401505	18.1165	1.83696	52.9568	5.41284	11.1917	71.3983	105.967	72.6408	116.293	294.901
UK	Line_010	3.61666	0.125792	0.345886	0.2249	0.435685	0.0534573	1.29439	16.3788	0.540008	0.177215	23.1927	2.40619	64.0436	5.62322	10.8839	82.957	97.9768	69.1739	90.9575	258.108
UK	Line_011	4.46834	0.136543	0.175149	0.184291	0.309484	-9.29362e-05	1.6757	14.9391	1.72073	0.0112552	23.6205	3.71349	51.4006	6.15926	12.2157	73.489	88.1625	75.239	129.658	293.059
UK	Line_012	3.8079	0.186976	0.148075	0.133268	0.353425	-9.2957e-05	1.76254	14.5403	0.306169	0.328893	21.5675	2.90847	69.7403	5.55466	10.3582	88.5617	104.874	84.7161	91.5625	281.152
UK	Line_013	2.82005	0.14258	0.0694744	0.262593	0.30761	-9.29584e-05	1.37644	10.2267	0.332324	0.281918	15.8196	2.48512	39.1025	4.29885	7.35441	53.2409	86.7423	72.1712	126.083	284.997
UK	Line_014	4.0269	0.119613	0.0934916	0.204074	0.260336	-9.29503e-05	2.72342	14.8879	0.949616	0.243031	23.5083	2.37395	73.3166	5.41363	13.9732	95.0774	92.4364	64.7288	98.9139	256.079
UK	Line_015	4.3284	0.0808368	0.150695	0.19033	0.372168	-9.29461e-05	2.25964	15.2625	1.06619	0.150114	23.8608	1.31735	42.1349	4.34827	7.26454	55.0651	93.5879	78.7137	94.294	266.595
UK	Line_016	3.53969	0.109222	0.0253711	0.214903	0.305944	-9.29551e-05	1.1888	13.7077	0.207573	0.272368	19.5715	1.82763	51.1026	5.51892	8.80832	67.2575	109.038	78.0563	101.096	288.19
UK	Line_017	3.73426	0.0953264	0.119692	0.226774	0.314065	-9.29541e-05	1.74838	16.0335	0.424809	0.27082	22.9675	3.62546	59.1701	5.69274	12.0968	80.5852	98.9747	63.1166	90.5724	252.664
UK	Line_018	2.91023	0.259893	0.123622	0.262594	0.339056	0.0223428	1.37394	14.0471	0.949013	0.148565	20.4364	2.92683	54.7667	5.45896	9.7576	72.9101	77.8752	63.8523	94.8623	236.59
UK	Line_019	3.3932	0.122686	0.0406544	0.146596	0.196819	-9.2956e-05	1.6101	11.4348	0.306685	0.304803	17.5563	2.63292	60.1356	5.73712	12.5739	81.0796	84.8231	57.9907	86.3009	229.114
UK	Line_020	3.04258	0.20974	0.0336204	0.295702	0.513448	0.00133062	1.63839	12.3334	0.312304	0.211421	18.5919	2.31468	46.6765	5.04029	9.02951	63.061	88.672	63.4232	94.7123	246.807
UK	Line_021	3.73123	0.209626	0.23781	0.302786	0.407779	-9.29572e-05	1.30501	17.4763	0.424638	0.356596	24.4516	1.68391	47.6042	4.86187	13.2542	67.4042	99.5377	71.4591	101.315	272.312
UK	Line_022	3.19638	0.103491	0.029083	0.293623	0.265126	-9.29509e-05	1.14549	11.8884	0.621654	0.133165	17.6763	1.62472	40.9435	4.09387	7.83994	54.5021	90.2419	76.8198	97.9056	264.967
UK	Line_023	3.92364	0.0965939	0.0823566	0.185956	0.145589	0.0164338	1.1534	10.6058	0.560741	0.167063	16.9375	2.49281	69.0368	5.30366	25.2817	102.115	88.8023	59.1098	101.37	249.282
UK	Line_024	3.35416	0.0651532	0.234753	0.248432	0.362588	-9.29586e-05	1.37561	12.3347	0.253259	0.311686	18.5402	1.38548	73.0985	5.9968	13.6094	94.0903	105.078	64.807	85.6226	255.508
UK	Line_025	3.03682	0.171081	0.149385	0.299454	0.331142	-9.29506e-05	1.58594	14.1269	0.910384	0.119228	20.7303	1.79311	56.9704	5.85753	12.9351	77.5561	80.9781	63.4062	87.6392	232.023
UK	Line_026	3.23475	0.20938	0.10157	0.245308	0.364671	-9.29577e-05	1.28627	13.9509	0.200692	0.2001	19.7936	1.46864	40.3271	5.55328	11.6339	58.9829	76.474	64.2827	92.479	233.236
UK	Line_027	3.65985	0.110738	0.491126	0.373654	0.307358	0.00133062	1.35765	15.143	0.685595	0.176586	22.3069	3.22866	71.7503	3.94316	12.6312	91.5534	74.5467	65.0218	113.37	252.938
UK	Line_028	2.9944	0.0562471	0.0107427	0.16763	0.251381	-9.29547e-05	1.12987	10.9373	0.122658	0.125852	15.796	2.03619	52.1334	4.06184	12.8705	71.1019	94.6179	80.2241	120.877	295.719
UK	Line_029	3.55028	0.175775	0.663344	0.238644	0.241801	-9.29581e-05	1.26482	13.6215	0.667255	0.263507	20.6868	2.86085	65.5399	6.02622	16.6265	91.0535	91.2144	68.3522	87.5475	247.114
UK	Line_030	3.63712	0.163861	0.419816	0.263858	0.33971	0.00133062	1.26951	14.4236	0.470166	0.255096	21.2441	1.03821	52.4909	4.536	10.9643	69.0295	87.9991	80.0702	97.3136	265.383
UK	Line_031	3.38348	0.115749	0.0758068	0.196994	0.154752	-9.2944e-05	1.18672	10.9629	1.35088	0.294651	17.7218	1.81488	43.363	3.54671	8.00943	56.7341	89.2502	70.5904	111.802	271.642
UK	Line_032	4.19278	0.0959004	0.211829	0.246766	0.243051	-9.29494e-05	0.970138	13.0704	0.732293	0.24045	20.0035	1.25059	52.715	4.83444	9.82483	68.6249	86.5505	71.733	94.0924	252.376
UK	Line_033	3.51208	0.10916	0.54457	0.226982	0.211605	-9.29585e-05	1.39498	12.8882	0.360629	0.143317	19.3915	2.32216	80.1921	5.07647	16.1061	103.697	99.0257	54.0705	83.4773	236.573
UK	Line_034	3.82044	0.085055	0.853513	0.270298	0.276371	-9.2963e-05	0.960976	12.7556	0.268316	0.28252	19.573	1.75148	95.1469	7.23203	18.9911	123.122	114.615	69.2338	104.422	288.271
UK	Line_035	3.88249	0.20216	0.21737	0.257999	0.33538	0.00133062	1.36657	15.3577	0.265893	0.366126	22.2531	1.41044	81.1896	5.68498	15.4161	103.701	101.608	71.761	90.2049	263.574
UK	Line_036	3.18831	0.0755226	0.213575	0.234896	0.315315	-9.29527e-05	1.1534	16.4514	0.409322	0.136951	22.1786	1.78408	75.2262	6.54544	13.7803	97.3361	91.9896	71.5099	94.0275	257.527
UK	Line_037	2.82665	0.0755637	0.739775	0.082733	0.25972	0.00133062	1.39281	12.5808	0.17002	0.370862	18.5002	2.51083	64.7243	5.8945	14.4353	87.565	91.012	66.1801	113.415	270.607
UK	Line_038	3.0863	0.131536	0.331912	0.253222	0.27533	-9.29586e-05	0.887878	14.0996	0.234417	0.272282	19.5724	1.51112	54.2672	5.0012	8.11749	68.897	97.9256	59.7671	106.082	263.775
UK	Line_039	4.32707	0.115249	0.907223	0.200742	0.178493	-9.29526e-05	1.05448	11.0252	1.20445	0.290435	19.3032	1.86827	59.7191	6.64008	10.3023	78.5298	93.3128	73.9149	120.748	287.975
UK	Line_040	3.95671	0.145058	0.187593	0.319655	0.299071	0.018188	1.60385	11.7932	0.151309	0.24045	18.7151	3.20795	61.1598	4.8688	11.1571	80.3937	83.9786	61.6688	77.9594	223.607
UK	Line_041	2.67136	0.0773433	0.884734	0.152219	0.269291	0.0220658	1.24004	11.9705	0.217041	0.444436	17.949	0.71313	45.7429	4.12944	9.50354	60.089	99.3202	69.08	103.13	271.531
UK	Line_042	2.93402	0.199081	0.1579	0.145763	0.470672	0.0145872	1.65779	13.2631	0.183571	0.234169	19.2606	1.41941	72.7521	5.49373	14.3568	94.0221	103.716	59.2976	79.7194	242.732
UK	Line_043	4.13413	0.217201	0.279512	0.19866	0.548559	-9.29541e-05	1.62759	18.0814	0.561947	0.259033	25.908	2.2168	52.4949	3.24038	10.1029	68.055	102.508	73.0151	106.059	281.582
UK	Line_044	3.60327	0.129032	0.253967	0.446689	0.440475	-9.29593e-05	2.00682	17.5475	0.384461	0.2272	25.0393	1.25695	43.7578	4.09018	8.16372	57.2687	89.572	58.541	98.9058	247.019
UK	Line_045	3.29878	0.0892993	0.6271	0.194078	0.393826	0.018188	1.35457	18.3111	0.28363	0.607643	25.1783	1.97507	57.2395	4.48067	8.67922	72.3745	107.356	55.7133	92.9191	255.988
UK	Line_046	2.80221	0.0832645	0.0548463	0.150553	0.277621	-9.29535e-05	1.04823	10.7203	0.329483	0.154674	15.6211	1.30048	49.5211	4.46846	9.22602	64.5161	91.7262	65.7931	108.099	265.618
UK	Line_047	3.36438	0.22091	0.191087	0.127853	0.404447	-9.29573e-05	1.3831	15.3096	0.374566	0.394537	21.7704	1.72553	62.8434	6.89764	15.106	86.5726	116.811	53.5377	98.1622	268.511
UK	Line_048	3.11308	0.283153	0.153969	0.146596	0.295947	-9.29656e-05	1.64342	13.4905	0.146751	0.696946	19.9703	2.00814	82.9725	5.77926	10.4292	101.189	103.415	59.6262	86.9426	249.984
UK	Line_049	2.81663	0.238453	0.0740593	0.308825	0.573757	0.0360073	1.94622	13.7502	0.222373	0.329495	20.296	2.82994	82.9305	4.79752	11.4174	101.975	106.71	51.3308	125.882	283.922
UK	Line_050	3.3106	0.25319	0.187812	0.312574	0.517321	-9.29603e-05	1.77421	14.0313	0.319764	0.20225	20.9089	1.30496	49.4244	5.08058	11.2961	67.1061	81.7713	60.1584	102.324	244.253
UK	Line_051	2.66474	0.337683	0.136713	0.104896	0.404161	0.00133062	1.44325	13.3753	0.29252	0.35497	19.1156	2.29957	71.7786	5.0673	9.32062	88.4662	115.569	70.1911	107.338	293.098
UK	Line_052	2.95075	0.174994	0.00235742	0.224066	0.372585	0.0322219	1.30084	12.3384	0.168428	0.203799	17.7638	1.65916	48.6192	6.22392	12.191	68.6933	90.2483	88.8717	97.2823	276.402
UK	Line_053	3.26376	0.299362	0.0897795	0.327985	0.586877	-9.29591e-05	1.88062	16.2696	0.403044	0.225308	23.3463	3.62868	54.3331	5.93008	12.2916	76.1835	98.2453	51.4325	91.5074	241.185
UK	Line_054	3.77724	0.222027	0.0557197	0.405664	0.460884	-9.29522e-05	1.52763	16.2773	0.734015	0.176698	23.6371	2.35156	57.225	6.16973	14.3214	80.0677	79.4554	69.2678	85.4942	234.217
UK	Line_055	3.23231	0.280133	0.0568563	0.240167	0.643114	0.00133062	1.74232	15.8886	0.388393	0.182901	22.6562	4.06882	71.9979	4.98678	11.3658	92.4194	97.1847	58.9218	103.15	259.256
UK	Line_056	3.15938	0.108733	0.300909	0.203449	0.265751	0.0143102	2.08596	14.1681	0.211189	0.379997	20.8978	2.14453	68.7608	6.0808	14.6914	91.6776	116.818	67.8748	101.591	286.283
UK	Line_057	2.82291	0.104375	0.0686013	0.125146	0.319272	-9.29536e-05	1.14653	13.1968	0.347378	0.215156	18.3461	2.92985	46.8166	5.14876	10.431	65.3262	93.8373	73.5251	113.58	280.942
UK	Line_058	2.71757	0.14532	0.00235751	0.149095	0.233055	0.0312063	1.7715	9.22254	0.186496	0.258431	14.7129	1.92993	66.6089	5.74284	10.1764	84.4581	91.739	61.1601	107.512	260.411
UK	Line_059	2.6213	0.111135	0.148293	0.140973	0.369461	0.0167108	1.28148	15.0205	0.21807	0.379137	20.3071	1.88101	53.4326	5.33137	9.37059	70.0156	109.857	56.402	94.129	260.388
UK	Line_060	3.08738	0.31455	0.376889	0.438567	0.807626	0.0344377	1.59427	18.2301	0.222289	0.381803	25.488	1.51453	66.4225	6.08193	15.6302	89.6493	90.613	71.3573	94.7707	256.741
UK	Line_061	3.34125	0.0493736	0.00235732	0.126187	0.237012	-9.29542e-05	1.43704	13.1254	0.188301	0.267034	18.7692	2.08318	64.9429	6.02046	9.81439	82.861	102.73	58.4446	85.6593	246.834
UK	Line_062	2.61339	0.156471	0.00235764	0.121814	0.385496	-9.29607e-05	1.70798	13.4313	0.0848906	0.415529	18.9145	1.89011	64.2878	5.32055	8.13863	79.6371	102.052	68.673	91.2508	261.976
UK	Line_063	3.3867	0.219876	0.0417463	0.24156	0.586253	-9.29527e-05	1.63197	13.0575	0.746662	0.213005	20.1252	2.96738	70.3567	4.30739	9.75473	87.3862	80.5496	54.5864	91.3975	226.533
UK	Line_064	3.19555	0.0978842	0.543697	0.107861	0.315315	-9.29571e-05	1.2971	15.9196	0.294554	0.148909	21.9203	2.71117	86.5868	4.82435	13.959	108.081	96.3775	53.4751	83.0377	232.89
UK	Line_065	4.49803	0.137466	0.0465495	0.137641	0.335724	0.0162491	2.00703	14.5547	0.344626	0.547591	22.6256	1.46064	68.3257	4.81068	11.5904	86.1874	113.901	59.4306	95.6874	269.018
UK	Line_066	2.73746	0.0987283	0.151132	0.268841	0.47088	-9.2954e-05	1.36769	17.4044	0.424379	0.138843	23.0623	1.95091	53.4863	4.59261	11.0835	71.1134	91.2207	62.9836	121.537	275.741
UK	Line_067	4.21941	0.151378	0.263574	0.0866194	0.328435	-9.29513e-05	1.87729	13.8172	0.618643	0.135574	21.4981	3.20536	96.9514	4.45441	18.4535	123.065	106	51.9882	99.4823	257.47
UK	Line_068	3.98266	0.183995	0.279731	0.235312	0.47692	-9.29544e-05	1.73047	18.0796	0.494669	0.184527	25.6477	2.21289	73.2278	3.17778	7.30257	85.9211	87.843	51.2134	75.9429	214.999
UK	Line_069	2.50746	0.393133	0.0229692	0.175335	0.470464	-9.29594e-05	1.6024	17.0968	0.308493	0.278218	22.8552	2.58737	67.6073	6.10275	8.33478	84.6323	123.107	87.9404	118.64	329.687
UK	Line_070	4.16305	0.134751	0.337589	0.115358	0.264918	-9.2957e-05	1.37207	13.4172	0.179011	0.236922	20.2208	1.81594	77.7286	5.14945	9.80769	94.5017	102.82	52.5751	87.7859	243.181
UK	Line_071	2.83649	0.302292	0.379946	0.270923	0.605204	-9.29583e-05	1.2088	13.2493	0.590856	0.129724	19.5735	1.81927	52.6336	3.91737	8.32623	66.6965	68.3171	60.4558	99.4456	228.218
UK	Line_072	3.23227	0.0912395	0.666837	0.120356	0.282203	-9.29639e-05	1.6026	12.6748	0.115176	0.279681	19.065	3.95071	87.063	6.38163	18.3037	115.699	95.1811	91.4543	103.112	289.747
UK	Line_073	3.26772	0.162532	0.146329	0.148679	0.413819	-9.29479e-05	1.45953	14.0409	1.03703	0.232793	20.9092	1.8794	54.5343	5.8233	10.3504	72.5875	100.622	77.342	109.087	287.051
UK	Line_074	2.56689	0.150996	0.0764611	0.171378	0.501285	-9.29593e-05	1.78045	16.2019	0.254721	0.381976	22.086	2.96645	41.4923	4.79896	6.55499	55.8127	94.9569	61.3245	112.15	268.431
UK	Line_075	2.3147	0.341615	0.0563741	0.267383	0.611243	-9.29634e-05	1.38623	18.544	0.0958179	0.401419	24.0187	3.18642	70.2532	5.3077	14.7155	93.4629	85.0023	69.6356	93.1391	247.777
UK	Line_076	2.87041	0.344877	0.020786	0.279462	0.555015	0.0560425	1.57491	14.5992	0.393579	0.16147	20.8558	2.58047	67.9842	5.4483	13.2449	89.2579	98.3094	79.285	117.467	295.061
UK	Line_077	1.99763	0.467043	0.00235796	0.269049	0.675385	-9.29671e-05	1.16715	11.1302	0.0857532	0.384643	16.1744	2.49931	74.61	5.73364	9.2538	92.0968	100.645	61.3088	111.05	273.004
UK	Line_078	2.96479	0.379446	0.172528	0.157842	0.473379	-9.29526e-05	1.71985	14.4208	0.921569	0.134284	21.3443	3.08534	57.0974	5.2748	9.96951	75.4271	93.14	68.2896	144.214	305.644
UK	Line_079	2.25886	0.302766	0.0023576	0.162007	0.531274	-9.29598e-05	1.08697	14.9533	0.107431	0.274089	19.6742	1.83892	59.3713	5.41094	8.19828	74.8195	83.8251	52.6221	64.8331	201.28
UK	Line_080	2.86113	0.350551	0.0181659	0.216986	0.561679	0.0218811	1.48952	15.5001	0.29619	0.319859	21.6361	2.22611	70.299	5.24608	9.36588	87.1371	146.798	81.0223	137.376	365.196
UK	Line_081	3.91634	0.197151	0.257897	0.3107	0.361339	0.0368383	1.67528	13.3603	0.397795	0.219199	20.7329	2.05462	57.105	5.27268	10.1437	74.5761	86.5888	62.8897	117.54	267.018
UK	Line_082	2.2493	0.160394	0.0753694	0.191371	0.295114	-9.29599e-05	1.4864	14.0403	0.176861	0.313148	18.9881	1.78738	46.2528	3.61916	7.31915	58.9785	102.116	62.5219	113.342	277.98
UK	Line_083	4.00098	0.0748954	0.147201	0.155968	0.313857	0.019019	1.93914	13.5207	0.160686	0.42852	20.761	1.86419	82.3325	8.02513	13.9097	106.132	179.79	107.004	156.387	443.182
UK	Line_084	4.39348	0.122624	0.104408	0.18783	0.308859	0.0147719	1.74984	13.9209	0.232695	0.299813	21.3353	2.49672	68.8619	4.64901	10.0677	86.0754	88.9049	61.1445	81.516	231.565
UK	Line_085	3.13934	0.282163	0.289118	0.293831	0.270957	-9.29639e-05	1.28731	12.1918	0.186498	0.355305	18.2963	3.06514	66.2469	5.86959	12.5534	87.735	87.0814	60.5576	122.618	270.257
UK	Line_086	3.01239	0.299818	0.17886	0.199701	0.369044	-9.2961e-05	1.66883	14.3824	0.191573	0.231502	20.5341	2.011	56.7709	3.43164	11.9336	74.1471	86.5121	60.8315	101.059	248.402
UK	Line_087	2.25152	0.155323	0.138048	0.168838	0.285195	0.00133062	1.30339	11.6871	0.175702	0.327081	16.4935	2.74373	67.129	6.13496	11.0291	87.0369	80.4279	63.9618	113.709	258.098
UK	Line_088	2.73632	0.0471329	0.141962	0.106195	0.258045	-9.29543e-05	1.26148	13.7027	0.287327	0.216532	18.7576	1.42574	53.6966	4.22811	7.60008	66.9506	90.0651	52.9601	86.3253	229.35
UK	Line_089	2.96202	0.195371	0.134042	0.180301	0.312452	0.0356646	1.66692	13.2028	0.329669	0.299193	19.3185	2.09023	67.2678	6.38629	9.87645	85.6208	92.0842	62.1883	95.4748	249.747
UK	Line_090	2.48474	0.177772	0.208553	0.208447	0.379665	-9.29576e-05	1.03491	9.70694	0.442017	0.210424	14.8534	1.72121	73.3397	4.01785	8.28529	87.3641	90.6196	61.3323	101.389	253.341
UK	Line_091	2.60064	0.114254	0.125587	0.13306	0.31948	-9.2954e-05	1.70027	12.873	0.537256	0.183667	18.5871	2.34175	37.3165	5.63054	8.45444	53.7432	91.3294	57.8655	100.435	249.63
UK	Line_092	3.05799	0.117192	0.260954	0.162423	0.254505	-9.29589e-05	1.73693	15.6653	0.221942	0.29663	21.7737	1.78656	58.9718	5.22953	12.0885	78.0764	76.4485	61.3088	83.111	220.868
UK	Line_093	2.66691	0.141737	0.431036	0.20699	0.368836	-9.29578e-05	1.441	15.3298	0.489766	0.211456	21.2874	1.55886	58.6572	5.11393	7.64335	72.9733	90.9265	61.8253	109.785	262.537
UK	Line_094	3.47444	0.097348	0.101133	0.226774	0.32073	0.0275131	2.10075	13.518	0.490539	0.277444	20.6346	1.95358	59.6259	4.59014	11.2139	77.3835	76.0455	62.7801	78.1428	216.968
UK	Line_095	4.21451	0.112809	0.319031	0.295706	0.426522	0.0662909	2.09096	19.641	0.384029	0.245354	27.7963	1.41749	43.0731	5.35232	11.2891	61.132	61.0364	57.0829	85.8976	204.017
UK	Line_096	3.57749	0.112135	0.124713	0.10203	0.311775	-9.29503e-05	1.5545	15.158	0.510154	0.132649	21.5833	2.35116	53.6438	4.22046	10.836	71.0515	87.4013	59.3602	85.1826	231.944
UK	Line_097	3.13695	0.124288	0.18934	0.239894	0.351135	0.0153258	1.54846	14.2641	0.807229	0.186678	20.8634	2.23133	47.0967	4.44904	8.07257	61.8497	75.412	90.7578	132.023	298.193
UK	Line_098	3.34745	0.109588	0.306149	0.198451	0.178701	-9.29573e-05	1.68299	13.0859	0.291888	0.141941	19.3429	3.60051	73.3747	5.56814	10.5368	93.0802	94.4517	51.0256	95.8523	241.329
UK	Line_099	3.07345	0.125664	0.00235721	0.27488	0.274497	0.0143102	1.19443	14.1202	0.473934	0.193217	19.7423	1.63452	62.1203	6.05346	10.3611	80.1695	83.0382	69.4556	109.859	262.352
UK	Line_100	3.8027	0.136798	0.139123	0.311325	0.263668	0.0144949	1.23795	12.1077	0.425067	0.235804	18.6746	2.19265	60.7746	5.26822	11.8657	80.1012	72.0725	45.6883	105.624	223.384
UK	Line_101	2.82621	0.17164	0.102444	0.2476	0.316981	0.035638	1.26815	11.2734	2.50889	0.142457	18.8934	1.54552	39.2488	4.7868	8.93952	54.5207	79.692	68.4383	127.77	275.9
UK	Line_102	4.88927	0.228464	0.0485144	0.368386	0.362172	0.064629	1.46266	15.8898	0.0429911	0.457428	23.8143	2.2016	57.5297	5.1137	11.4109	76.2559	75.2777	51.6125	76.5295	203.42
UK	Line_103	2.48109	0.230196	0.116853	0.234479	0.306777	-9.2959e-05	1.03553	12.877	0.208263	0.214037	17.7041	2.72199	61.0293	5.33618	12.8449	81.9325	72.6099	62.6314	75.5762	210.817
UK	Line_104	3.83382	0.214628	0.143708	0.371302	0.353217	-9.29593e-05	1.17152	15.8679	0.26126	0.401075	22.6183	2.08914	52.9826	4.38934	9.04308	68.5042	70.2683	39.2319	119.96	229.46
UK	Line_105	2.83132	0.0750264	0.103753	0.24385	0.339264	-9.29579e-05	1.33896	12.2616	0.188475	0.23176	17.6139	1.2478	66.6008	5.65483	11.5742	85.0777	89.3016	62.4671	82.7443	234.513
UK	Line_106	3.19791	0.0833809	0.125586	0.17596	0.22056	-9.2956e-05	1.29501	11.8703	0.363984	0.355305	17.6879	2.02908	77.5989	6.26293	12.6336	98.5245	109.723	74.5581	93.3958	277.677
UK	Line_107	4.31049	0.0795323	0.111177	0.213446	0.173078	-9.29473e-05	1.63821	11.9763	0.850073	0.140994	19.4932	1.91471	63.9366	5.0268	13.6716	84.5497	80.4087	62.3419	84.486	227.236
UK	Line_108	2.54993	0.105418	0.147857	0.182416	0.261169	-9.29569e-05	1.2998	15.3389	0.196562	0.216532	20.2985	3.58867	52.942	5.21194	9.04979	70.7924	98.578	62.8114	119.135	280.524
UK	Line_109	3.7116	0.118257	0.403526	0.297163	0.303028	-9.29569e-05	1.38769	14.4832	0.426273	0.182893	21.3136	1.73819	60.2746	5.27993	10.6077	77.9005	103.831	66.6931	127.367	297.89
UK	Line_110	4.1417	0.0891599	0.184974	0.253639	0.220143	0.0341608	1.49785	15.6532	0.215746	0.172913	22.4635	4.04772	71.7271	4.65819	12.227	92.6601	93.3065	63.0697	112.682	269.058
UK	Line_111	2.70789	0.215819	0.0858498	0.245517	0.192029	-9.29534e-05	1.219	11.9896	0.60419	0.121723	17.3815	4.71541	72.391	4.40572	13.3534	94.8655	88.7513	76.2955	146.249	311.296
UK	Line_112	3.5003	0.101561	0.271434	0.36672	0.293448	0.0221581	1.29022	15.8211	0.408635	0.219371	22.2949	1.85057	68.4418	5.00807	11.8933	87.1937	91.4768	63.5862	110.519	265.581
UK	Line_113	2.55897	0.100319	0.10157	0.351309	0.27658	-9.29502e-05	0.609027	14.1413	0.709667	0.143231	18.9919	1.56949	40.3766	4.5772	8.00444	54.5278	93.0568	58.4994	129.273	280.829
UK	Line_114	3.27944	0.0670824	0.105718	0.260719	0.314898	-9.2955e-05	1.27585	14.2823	0.347637	0.273745	20.2073	3.26922	43.7147	4.61055	8.98481	60.5793	85.4243	62.2871	121.812	269.523
UK	Line_115	3.1069	0.15492	0.399596	0.26301	0.317189	-9.29589e-05	1.10051	15.0674	0.312536	0.243977	20.9659	1.87905	58.8978	4.85159	8.9999	74.6284	104.01	59.2898	105.624	268.923
UK	Line_116	4.01851	0.042564	0.0836664	0.201992	0.172453	-9.29537e-05	1.33312	11.3038	0.234932	0.195454	17.5864	3.41365	83.3065	6.40185	19.776	112.898	76.8324	62.1384	95.6323	234.603
UK	Line_117	4.09242	0.0567916	0.4699	0.207198	0.238678	-9.29528e-05	1.23504	14.1894	0.629656	0.231244	21.3502	1.02873	48.7347	4.92803	11.5642	66.2557	96.4476	82.3997	135.928	314.775
UK	Line_118	3.3468	0.158306	0.200693	0.326735	0.303444	-9.29583e-05	1.42496	16.5483	0.263411	0.268497	22.841	3.64908	57.2811	4.12105	11.1923	76.2435	91.144	57.7559	109.4	258.3
UK	Line_119	3.7164	0.209909	0.202414	0.289333	0.323661	0.00133062	1.63839	15.0905	0.34977	0.2873	22.109	2.39553	52.6683	6.49436	10.7955	72.3537	88.0794	69.5261	101.297	258.903
UK	Line_120	2.37072	0.197379	0.157681	0.11515	0.397783	-9.29601e-05	1.10196	12.1523	0.149588	0.306782	16.9492	2.68497	50.1237	5.75117	12.1825	70.7424	109.077	75.8964	121.592	306.564
UK	Line_121	3.53181	0.129692	0.0210048	0.403373	0.410279	-9.29472e-05	1.08176	16.5066	0.92716	0.162331	23.1739	2.03226	49.66	4.98472	8.82929	65.5063	69.2575	65.394	98.1439	232.795
UK	Line_122	2.93284	0.156175	0.283661	0.231564	0.247633	-9.29541e-05	0.983883	11.5616	0.686181	0.233653	17.3171	4.27001	58.691	4.50462	10.3774	77.8431	79.3786	54.0542	113.067	246.5
UK	Line_123	4.10367	0.0777982	0.0771163	0.260094	0.303861	-9.29546e-05	1.81523	15.1405	0.302985	0.233051	22.3142	3.58086	68.6692	5.37838	13.6679	91.2964	100.12	53.3499	89.9308	243.4
UK	Line_124	3.19153	0.202013	0.155062	0.36797	0.527525	-9.29553e-05	1.34187	12.963	0.721541	0.243633	19.714	2.04023	48.3162	3.91614	8.99915	63.2718	82.1808	70.8173	120.107	273.105
UK	Line_125	3.82291	0.0529291	0.00235718	0.117857	0.223684	0.0164338	1.49723	14.6557	0.372241	0.368038	21.1246	1.95598	60.0656	5.86494	29.9627	97.8492	102.634	67.5618	136.79	306.985
UK	Line_126	2.74337	0.203497	0.151132	0.260094	0.309067	0.0233584	1.46911	13.2096	0.554033	0.251118	19.1743	2.41345	52.1682	5.13917	8.75642	68.4773	103.664	85.6474	136.258	325.569
UK	Line_127	4.00337	0.12128	0.18541	0.22011	0.316148	0.0149565	1.60115	17.5414	0.32673	0.312202	24.6428	2.5345	63.8845	4.81473	12.3843	83.6181	94.7076	65.2296	84.376	244.313
UK	Line_128	3.11432	0.0367002	0.169036	0.238645	0.317606	-9.2945e-05	1.18276	13.0238	1.23241	0.224017	19.5392	2.79841	46.1795	5.42606	9.78141	64.1854	92.1163	67.8122	99.3539	259.282
UK	Line_129	3.95377	0.0898129	0.0520089	0.244684	0.272623	-9.29345e-05	1.42434	14.1513	1.95139	0.160696	22.3005	2.40035	54.3477	6.20681	10.5635	73.5184	76.4037	74.7381	106.302	257.444
UK	Line_130	3.03811	0.128802	0.182135	0.260303	0.289075	-9.29534e-05	0.915784	10.7532	0.598684	0.183581	16.3496	2.17057	69.0864	4.85504	11.7907	87.9027	81.4452	58.7263	92.4608	232.632
UK	Line_131	4.26533	0.121032	0.503742	0.291541	0.365504	-9.29394e-05	1.8625	16.2754	2.08612	0.200358	25.9715	2.11287	49.9547	6.37044	10.6638	69.1018	96.8698	69.4478	124.818	291.136
UK	Line_132	2.53701	0.1809	0.0585576	0.170337	0.346969	-9.29604e-05	1.30064	11.8915	0.155525	0.365457	17.0068	2.85955	44.7561	4.35063	8.64805	60.6143	88.5311	53.8504	112.069	254.451
UK	Line_133	2.26548	0.132569	0.0792996	0.214279	0.255338	-9.29568e-05	1.0424	10.2621	0.349702	0.216016	14.8171	2.746	52.1639	4.0772	8.72075	67.7079	98.7508	65.6444	118.567	282.962
UK	Line_134	2.73567	0.137396	0.15528	0.253014	0.325936	-9.29608e-05	1.27815	13.8166	0.131693	0.353756	19.1874	2.26557	58.8089	4.56793	14.2922	79.9347	86.1287	62.4755	87.0653	235.669
UK	Line_135	3.64065	0.167869	0.259862	0.289874	0.223059	0.0225274	1.46661	11.1408	0.486153	0.348078	18.0455	1.55529	63.5255	4.29936	9.48455	78.8647	74.7148	66.787	113.8	255.302
UK	Line_136	3.48308	0.0696589	0.213357	0.188663	0.330517	-9.29571e-05	1.4258	16.9575	0.124981	0.292328	23.0858	2.60154	52.2836	4.32631	10.3528	69.5642	81.573	69.26	108.025	258.858
UK	Line_137	4.69734	0.0561004	0.271652	0.335482	0.293657	0.0275131	1.96309	15.2746	0.613481	0.229179	23.7621	2.67763	49.6514	3.80623	8.16967	64.3049	102.922	58.8593	80.5627	242.344
UK	Line_138	3.56787	0.146228	0.222745	0.21053	0.174952	0.0153258	1.23566	11.0562	0.793722	0.184614	17.6079	2.64794	73.2454	6.14935	13.7823	95.8251	99.5442	61.4888	103.185	264.218
UK	Line_139	3.11178	0.142033	0.16052	0.159716	0.229306	-9.29618e-05	1.32313	10.52	0.124897	0.482635	16.2539	3.57098	90.3991	6.51821	17.7363	118.225	108.872	54.1168	93.7624	256.751
UK	Line_140	2.87129	0.201175	0.18672	0.0897429	0.297405	0.0164338	1.54304	14.3056	0.150362	0.30747	19.9692	3.35626	70.2155	6.15189	15.6604	95.384	112.775	64.7366	88.1708	265.682
UK	Line_141	3.6259	-0.0203423	0.0739973	0.13362	0.304873	0.00516998	1.62564	15.8049	1.33554	0.202488	23.0917	1.82103	28.6849	4.7141	7.55908	42.7731	124.373	62.1134	110.583	297.093
	Pr > F(Model)	< 0.0001	0.0403047	0.0087506	0.261823	0.491895	0.00778249	0.180128	0.000894874	< 0.0001	< 0.0001	< 0.0001	0.952874	< 0.0001	0.140401	0.0118059	0.00026281	0.0220055	0.0524398	0.074932	0.0374195
	Pr > F(Trial no.)	< 0.0001	0.0403047	0.0087506	0.261823	0.491895	0.00778249	0.180128	0.000894874	< 0.0001	< 0.0001	< 0.0001	0.952874	< 0.0001	0.140401	0.0118059	0.00026281	0.0220055	0.0524398	0.074932	0.0374195
	Significant	Yes	Yes	Yes	No	No	Yes	No	Yes	Yes	Yes	Yes	No	Yes	No	Yes	Yes	Yes	No	No	Yes
	Significant	Yes	Yes	Yes	No	No	Yes	No	Yes	Yes	Yes	Yes	No	Yes	No	Yes	Yes	Yes	No	No	Yes
