# Supplementary material for: Quantitative trait loci analysis of glucosinolate, sugar, and organic acid concentrations in Eruca vesicaria subsp. sativa
Source: Mol Hortic. 2022 Oct 10;2:23. doi: 10.1186/s43897-022-00044-x (PMC10515263; doi:10.1186/s43897-022-00044-x)
Supplement: Supplementary file 2 — Additional file 2. Ranking of Eruca mapping population lines for phytochemical composition across the Italy and UK field trials. [file 43897_2022_44_MOESM2_ESM.xlsx]

## Sheet: Line-trial comparison
Rankings of individual Eruca sativa lines for each respective total metabolite concentration in the Italy and UK field trials. Values are expressed as mg.g-1 dry weight. Rankings: 1 = highest concentration, 141 = lowest concentration
Line number	Rank	Italy Total GSLs	Rank	UK Total GSLs	Rank	Italy Total sugars	Rank	UK total sugars	Rank	Italy total organic acids	Rank	UK total organic acids
Line_1	26	23.7143	105	18.6005	34	47.9804	48	87.0222	137	182.838	114	236.052
Line_2	21	24.1216	102	18.7515	122	27.9814	5	113.989	34	267.376	87	254.197
Line_3	69	20.9154	38	22.0806	119	28.4385	11	103.551	56	257.983	52	267.2
Line_4	20	24.1779	39	21.9548	35	47.3029	18	96.4318	43	263.414	55	265.936
Line_5	111	18.6376	134	16.2177	116	28.7781	35	90.4112	50	260.714	110	241.236
Line_6	53	21.6688	46	21.5013	105	30.7665	99	70.3738	134	192.688	13	296.327
Line_7	104	18.9007	114	18.0636	123	27.933	65	80.3157	73	247.574	132	223.71
Line_8	85	20.257	111	18.3	60	40.9683	117	65.9939	123	211.543	61	264.773
Line_9	82	20.3638	113	18.1165	82	37.6405	93	71.3983	132	196.686	16	294.901
Line_10	79	20.3987	18	23.1927	92	35.9276	59	82.957	67	250.596	75	258.108
Line_11	40	22.5371	15	23.6205	9	61.3344	87	73.489	44	263.412	18	293.059
Line_12	105	18.8356	45	21.5675	115	28.8953	38	88.5617	65	252.67	30	281.152
Line_13	140	15.2712	136	15.8196	121	28.049	140	53.2409	104	229.25	26	284.997
Line_14	90	20.1131	16	23.5083	77	38.4151	21	95.0774	52	259.504	82	256.079
Line_15	107	18.8058	11	23.8608	53	43.1313	135	55.0651	70	249.354	54	266.595
Line_16	83	20.3208	84	19.5715	114	29.7089	112	67.2575	23	273.881	22	288.19
Line_17	39	22.5709	23	22.9675	102	30.9848	63	80.5852	84	239.525	90	252.664
Line_18	54	21.5816	67	20.4364	50	43.9662	89	72.9101	88	236.329	112	236.59
Line_19	63	21.2325	125	17.5563	12	57.1717	62	81.0796	57	256.821	128	229.114
Line_20	76	20.5049	106	18.5919	45	45.1535	124	63.061	116	221.453	101	246.807
Line_21	128	16.9247	9	24.4516	59	41.1871	111	67.4042	79	243.163	41	272.312
Line_22	89	20.1302	121	17.6763	56	41.9041	138	54.5021	16	277.046	60	264.967
Line_23	115	18.4877	130	16.9375	73	38.9831	12	102.115	91	233.964	95	249.282
Line_24	100	19.1169	108	18.5402	30	48.6538	24	94.0903	32	268.54	84	255.508
Line_25	81	20.3804	63	20.7303	21	51.4927	76	77.5561	130	201.389	123	232.023
Line_26	118	17.8791	77	19.7936	6	64.1486	130	58.9829	72	248.378	119	233.236
Line_27	96	19.5715	31	22.3069	61	40.1985	32	91.5534	121	213.931	89	252.938
Line_28	99	19.1953	137	15.796	94	35.2777	95	71.1019	41	263.742	14	295.719
Line_29	33	23.3896	64	20.6868	109	30.476	34	91.0535	11	285.148	98	247.114
Line_30	19	24.3215	53	21.2441	15	55.4984	103	69.0295	118	216.375	59	265.383
Line_31	138	15.3789	118	17.7218	108	30.673	133	56.7341	74	247.363	42	271.642
Line_32	122	17.7337	74	20.0035	101	31.6713	106	68.6249	115	222.911	91	252.376
Line_33	102	19.0777	87	19.3915	26	49.0616	10	103.697	35	266.511	113	236.573
Line_34	34	23.2802	82	19.573	22	51.4744	1	123.122	95	233.355	21	288.271
Line_35	12	24.8197	34	22.2531	27	48.9623	9	103.701	10	285.321	64	263.574
Line_36	36	22.9092	35	22.1786	3	65.4037	17	97.3361	14	277.997	77	257.527
Line_37	137	15.4959	109	18.5002	16	54.6971	42	87.565	3	304.771	44	270.607
Line_38	123	17.6184	83	19.5724	133	24.5866	104	68.897	93	233.779	63	263.775
Line_39	42	22.4925	90	19.3032	57	41.7438	72	78.5298	20	275.153	23	287.975
Line_40	101	19.1118	103	18.7151	124	27.8778	64	80.3937	112	223.907	133	223.607
Line_41	139	15.321	116	17.949	17	54.4456	129	60.089	48	261.147	43	271.531
Line_42	112	18.6047	91	19.2606	36	47.2468	25	94.0221	98	232.483	107	242.732
Line_43	6	25.9227	3	25.908	81	37.7261	109	68.055	86	238.546	29	281.582
Line_44	109	18.7172	7	25.0393	49	43.9864	132	57.2687	39	263.87	99	247.019
Line_45	37	22.7547	6	25.1783	11	57.1899	91	72.3745	28	271.845	83	255.988
Line_46	32	23.4215	138	15.6211	117	28.6432	120	64.5161	120	214.067	57	265.618
Line_47	8	25.7942	42	21.7704	4	65.0201	49	86.5726	69	249.56	50	268.511
Line_48	74	20.5378	75	19.9703	62	40.1006	14	101.189	124	210.449	92	249.984
Line_49	35	23.1002	70	20.296	38	46.8935	13	101.975	29	271.819	27	283.922
Line_50	5	26.7039	57	20.9089	7	63.7095	113	67.1061	55	258.676	104	244.253
Line_51	133	16.2419	94	19.1156	128	26.2089	39	88.4662	40	263.858	17	293.098
Line_52	78	20.442	117	17.7638	132	24.5921	105	68.6933	24	273.066	36	276.402
Line_53	11	24.8464	17	23.3463	84	37.5662	80	76.1835	113	223.706	111	241.185
Line_54	141	15.1011	14	23.6371	79	38.1051	68	80.0677	114	223.404	118	234.217
Line_55	56	21.491	26	22.6562	46	44.4718	29	92.4194	100	231.372	71	259.256
Line_56	48	22.0876	58	20.8978	32	48.1278	31	91.6776	19	275.723	25	286.283
Line_57	80	20.3945	110	18.3461	78	38.2237	119	65.3262	60	255.77	31	280.942
Line_58	87	20.1521	141	14.7129	51	43.9231	57	84.4581	81	241.848	68	260.411
Line_59	66	21.0318	68	20.3071	87	36.4532	100	70.0156	25	272.738	69	260.388
Line_60	113	18.5768	5	25.488	43	46.2001	36	89.6493	8	287.472	81	256.741
Line_61	106	18.8193	100	18.7692	76	38.4639	60	82.861	9	286.34	100	246.834
Line_62	27	23.714	98	18.9145	8	61.8465	70	79.6371	51	260.109	67	261.976
Line_63	84	20.3062	73	20.1252	97	32.8284	43	87.3862	63	254.073	131	226.533
Line_64	129	16.8795	40	21.9203	113	29.7093	7	108.081	87	236.343	120	232.89
Line_65	131	16.7765	27	22.6256	85	37.129	50	86.1874	26	272.577	48	269.018
Line_66	125	17.5886	22	23.0623	136	23.2724	94	71.1134	33	268.268	38	275.741
Line_67	60	21.331	47	21.4981	48	44.242	2	123.065	109	226.3	78	257.47
Line_68	4	26.7444	4	25.6477	64	39.9411	52	85.9211	17	276.36	137	214.999
Line_69	22	24.0371	24	22.8552	100	32.028	55	84.6323	38	265.357	3	329.687
Line_70	94	19.7067	71	20.2208	96	33.2263	23	94.5017	46	261.589	106	243.181
Line_71	110	18.6958	81	19.5735	131	25.1023	115	66.6965	58	256.522	129	228.218
Line_72	134	16.2301	95	19.065	86	36.766	4	115.699	18	276.261	20	289.747
Line_73	114	18.5263	56	20.9092	40	46.6386	90	72.5875	101	231.358	24	287.051
Line_74	29	23.5721	37	22.086	37	46.9112	134	55.8127	85	238.968	51	268.431
Line_75	51	21.705	10	24.0187	69	39.1847	26	93.4629	12	280.574	97	247.777
Line_76	44	22.3116	60	20.8558	65	39.6945	37	89.2579	47	261.23	15	295.061
Line_77	103	19.0764	135	16.1744	99	32.1599	30	92.0968	92	233.929	40	273.004
Line_78	43	22.4089	49	21.3443	74	38.6423	81	75.4271	76	245.208	9	305.644
Line_79	70	20.7892	80	19.6742	71	39.1053	82	74.8195	82	241.365	141	201.28
Line_80	25	23.7441	43	21.6361	72	39.0744	46	87.1371	139	168.953	2	365.196
Line_81	57	21.4662	62	20.7329	24	49.7434	84	74.5761	5	294.165	53	267.018
Line_82	67	20.9624	97	18.9881	118	28.4411	131	58.9785	64	254.034	34	277.98
Line_83	52	21.6877	61	20.761	111	30.3707	8	106.132	21	275.139	1	443.182
Line_84	126	17.1555	50	21.3353	141	20.5074	51	86.0754	62	254.773	125	231.565
Line_85	1	30.4475	112	18.2963	137	22.417	41	87.735	141	130.519	45	270.257
Line_86	7	25.9202	66	20.5341	1	69.024	85	74.1471	66	250.903	96	248.402
Line_87	24	23.7876	131	16.4935	75	38.4893	47	87.0369	128	206.341	76	258.098
Line_88	77	20.4715	101	18.7576	29	48.7552	114	66.9506	54	259.448	127	229.35
Line_89	2	28.3161	89	19.3185	67	39.3763	53	85.6208	119	215.612	93	249.747
Line_90	120	17.8131	139	14.8534	90	36.1945	44	87.3641	80	242.605	88	253.341
Line_91	75	20.5137	107	18.5871	120	28.1611	139	53.7432	31	270.168	94	249.63
Line_92	3	27.5073	41	21.7737	39	46.7484	73	78.0764	125	209.415	135	220.868
Line_93	117	17.8947	52	21.2874	139	21.3746	88	72.9733	96	232.764	65	262.537
Line_94	18	24.4803	65	20.6346	44	45.2546	77	77.3835	103	230.788	136	216.968
Line_95	16	24.5344	1	27.7963	68	39.2027	126	61.132	126	209.144	139	204.017
Line_96	135	16.1132	44	21.5833	140	21.0253	96	71.0515	140	140.863	124	231.944
Line_97	47	22.1214	59	20.8634	58	41.3534	125	61.8497	105	228.989	10	298.193
Line_98	30	23.5194	88	19.3429	126	27.2245	27	93.0802	110	225.119	109	241.329
Line_99	95	19.6288	78	19.7423	88	36.2977	66	80.1695	131	199.456	66	262.352
Line_100	9	25.6066	104	18.6746	42	46.4586	67	80.1012	111	224.184	134	223.384
Line_101	108	18.7276	99	18.8934	91	35.9608	137	54.5207	4	301.054	37	275.9
Line_102	13	24.752	12	23.8143	52	43.685	78	76.2559	138	169.008	140	203.42
Line_103	15	24.545	119	17.7041	14	55.653	61	81.9325	106	227.641	138	210.817
Line_104	97	19.4227	28	22.6183	95	33.9096	107	68.5042	136	187.54	126	229.46
Line_105	10	24.8482	122	17.6139	104	30.7772	54	85.0777	71	249.023	117	234.513
Line_106	124	17.6084	120	17.6879	135	23.3772	15	98.5245	36	265.722	35	277.677
Line_107	49	21.9354	86	19.4932	125	27.2628	56	84.5497	49	260.799	130	227.236
Line_108	73	20.6657	69	20.2985	54	42.9176	97	70.7924	83	240.717	33	280.524
Line_109	46	22.2494	51	21.3136	66	39.3996	74	77.9005	127	208.827	11	297.89
Line_110	71	20.7323	29	22.4635	112	30.1487	28	92.6601	133	196.657	47	269.058
Line_111	23	23.7906	126	17.3815	19	51.987	22	94.8655	30	270.477	6	311.296
Line_112	28	23.593	33	22.2949	63	39.9631	45	87.1937	15	277.845	58	265.581
Line_113	38	22.6016	96	18.9919	127	26.5287	136	54.5278	42	263.639	32	280.829
Line_114	59	21.3673	72	20.2073	80	37.9565	128	60.5793	22	274.237	46	269.523
Line_115	86	20.2426	55	20.9659	47	44.2542	83	74.6284	77	244.367	49	268.923
Line_116	127	17.0136	124	17.5864	70	39.1497	6	112.898	122	211.599	116	234.603
Line_117	88	20.1491	48	21.3502	107	30.7197	116	66.2557	45	263.302	5	314.775
Line_118	41	22.5253	25	22.841	20	51.6939	79	76.2435	61	255.089	74	258.3
Line_119	72	20.6956	36	22.109	83	37.5667	92	72.3537	6	292.714	72	258.903
Line_120	119	17.8549	129	16.9492	106	30.7449	98	70.7424	53	259.499	8	306.564
Line_121	58	21.3886	19	23.1739	93	35.3194	118	65.5063	1	313.467	121	232.795
Line_122	136	15.5694	127	17.3171	138	22.1004	75	77.8431	68	250.291	102	246.5
Line_123	14	24.7045	30	22.3142	23	50.2883	33	91.2964	90	234.903	105	243.4
Line_124	98	19.2326	79	19.714	103	30.9134	123	63.2718	75	245.512	39	273.105
Line_125	17	24.4963	54	21.1246	13	56.6054	16	97.8492	27	272.176	7	306.985
Line_126	68	20.9544	93	19.1743	55	42.1331	108	68.4773	89	235.093	4	325.569
Line_127	132	16.6795	8	24.6428	129	25.605	58	83.6181	97	232.746	103	244.313
Line_128	121	17.8022	85	19.5392	110	30.4528	122	64.1854	13	279.894	70	259.282
Line_129	64	21.1656	32	22.3005	28	48.8512	86	73.5184	102	230.837	79	257.444
Line_130	31	23.4835	132	16.3496	89	36.2033	40	87.9027	99	232.352	122	232.632
Line_131	50	21.7971	2	25.9715	10	58.0394	102	69.1018	135	191.713	19	291.136
Line_132	65	21.1401	128	17.0068	41	46.6199	127	60.6143	117	220.233	86	254.451
Line_133	61	21.2683	140	14.8171	25	49.3502	110	67.7079	37	265.572	28	282.962
Line_134	93	19.735	92	19.1874	5	64.199	69	79.9347	129	202.582	115	235.669
Line_135	130	16.7997	115	18.0455	98	32.4803	71	78.8647	7	288.917	85	255.302
Line_136	45	22.2811	21	23.0858	130	25.5622	101	69.5642	78	243.707	73	258.858
Line_137	62	21.2529	13	23.7621	134	24.4745	121	64.3049	107	227.165	108	242.344
Line_138	92	19.8919	123	17.6079	18	54.4083	19	95.8251	94	233.666	62	264.218
Line_139	116	17.9155	133	16.2539	33	48.0913	3	118.225	59	256.193	80	256.751
Line_140	55	21.5413	76	19.9692	31	48.633	20	95.384	108	226.635	56	265.682
Line_141	91	20.0295	20	23.0917	2	67.0069	141	42.7731	2	310.465	12	297.093
