# Supplementary material for: Quantitative trait loci analysis of glucosinolate, sugar, and organic acid concentrations in Eruca vesicaria subsp. sativa
Source: Mol Hortic. 2022 Oct 10;2:23. doi: 10.1186/s43897-022-00044-x (PMC10515263; doi:10.1186/s43897-022-00044-x)
Supplement: Supplementary file 3 — Additional file 3. Eruca linkage map genome scaffolds and gene annotations. [file 43897_2022_44_MOESM3_ESM.xlsx]

## Sheet: Map
group 1
Marker ID	Map position	Gene ID
995_114129_99518	0	JAZ12; protein TIFY 3B; K13464 jasmonate ZIM domain-containing protein
27_784912_2717	54.22	DMC1; meiotic recombination protein DMC1-like protein; K10872 meiotic recombination protein DMC1	4-methoxyglucobrassicin
868_17713_868_2	58.1	MCD1; multiple chloroplast division site 1
911_92462_9118	72.41	CT-BMY; beta-amylase; K01177 beta-amylase [EC:3.2.1.2]	4-methoxyglucobrassicin
29_198354_29_39	76.024	FHIT; protein FRAGILE HISTIDINE TRIAD; K01522 bis(5'-adenosyl)-triphosphatase [EC:3.6.1.29]			GSL biosynthesis-related
685_21385_685_3	81.447	F-box protein; K10268 F-box and leucine-rich repeat protein 2/20			Italy trial QTL
1378_11886_Novel	84.578				UK trial QTL
group 2
791_45491_791_11	0	<unknown>
558_266437_558_2	2.82	EDF3; ethylene response DNA binding factor 3; K09287 RAV-like factor	Total sugars
567_85240_56727	4.389	<unknown>
484_89409_484_10	6.518	KAS_III; 3-ketoacyl-acyl carrier protein synthase III; K00648 3-oxoacyl-[acyl-carrier-protein] synthase III [EC:2.3.1.180]
193_466589_193_3	8.35	<unknown>
77_43026_7716	10.073	<unknown>	Total sugars
327_144021_327_1	13.01	<unknown>
1317_100444_1317	15.64	FAD/NAD(P)-binding oxidoreductase domain-containing protein
542_27679_54219	21.619	hydroxyproline-rich glycoprotein-like protein
group 3
238_33391_2383	0	putative calcium-binding protein CML44; K13448 calcium-binding protein CML
2491_4680_2491_1	0.396	ARM repeat superfamily protein
247_35777_2478	2.231	CML42; calcium-binding protein CML42; K13448 calcium-binding protein CML
1018_51271_10183	2.544	<unknown>
281_225070_28123	2.547	PYR1; abscisic acid receptor PYR1; K14496 abscisic acid receptor PYR/PYL family
2277_36403_22773	2.701	alpha 1,4-glycosyltransferase-like protein
1560_12042_15604	2.843	ATL2; RING-H2 finger protein ATL2	Glucosativin
967_40724_967_3	3.063	P-loop containing nucleoside triphosphate hydrolases superfamily protein
436_21693_4369	3.1	probable glycine cleavage system H protein 2; K02437 glycine cleavage system H protein	4-methoxyglucobrassicin
2050_62043_20504	3.101	ENTH/VHS/GAT family protein
227_58109_227_4	3.424	GDSL esterase/lipase
2886_15363_28861	3.431	Calcium-binding EF-hand family protein
409_26377_4095	3.553	<unknown>
2618_36716_2618_	3.731	MAP70-2; microtubule-associated protein 70-2
855_126353_85526	3.891	BGLU40; beta glucosidase 40; K01188 beta-glucosidase [EC:3.2.1.21]
2149_63507_21491	5.831	patatin-like phospholipase domain-containing protein
1553_63875_15533	6.003	hypothetical protein
1885_57636_18853	6.004	MND1-interacting protein 1
2080_55763_2080_	6.012	AMP-dependent synthetase and ligase family protein; K00142 acyl-CoA synthetase [EC:6.2.1.-]
271_165296_Novel	6.04
2652_36626_2652_	6.182	AGO2; argonaute 2; K11593 eukaryotic translation initiation factor 2C
1057_16637_1057_	6.206	HB-1; homeobox-1
1731_45132_Novel	6.404
1304_58658_13041	7.13	UGT74B1; UDP-glucosyl transferase 74B1; K11820 N-hydroxythioamide S-beta-glucosyltransferase [EC:2.4.1.195]
238_203129_238_3	7.982	putative calcium-binding protein CML44; K13448 calcium-binding protein CML
704_381651_704_6	11.732	VPS41; vacuolar protein sorting-associated protein 41
1511_59648_1511_	12.436	RNA binding (RRM/RBD/RNP motifs) family protein; K10643 CCR4-NOT transcription complex subunit 4 [EC:6.3.2.19]
1599_83049_1599_	14.269	SCL1; scarecrow-like protein 1
586_68769_586_11	15.816	glyceraldehyde-3-phosphate dehydrogenase-like protein
995_44323_9958	18.155	NPH4; auxin-regulated transcriptional activator NPH4; K14486 auxin response factor
16_152710_1635	29.949	UDP-glucose 6-dehydrogenase; K00012 UDPglucose 6-dehydrogenase [EC:1.1.1.22]
16_174137_1641	30.366	DND1; cyclic nucleotide-gated ion channel 2; K05391 cyclic nucleotide gated channel, other eukaryote
16_216731_16_54	30.847	ribosomal protein L34e superfamily protein
16_841037_16196	41.551	<unknown>	Succinic acid
1_1077125_1_275	45.813	hypothetical protein
1_981952_1_247	47.246	core-2/I-branching beta-1,6-N-acetylglucosaminyltransferase family protein
1_963065_1_244	47.289	thioredoxin family protein
group 4
1925_31067_1925_	0	peroxidase 29; K00430 peroxidase [EC:1.11.1.7]
161_535207_161_6	5.383	putative beta-D-xylosidase 5; K15920 beta-D-xylosidase 4 [EC:3.2.1.37]
161_908_16138	8.755	hypothetical protein
198_1883_198_1	10.197	BLI; protein BLISTER
348_17811_3489	11.796	VQ motif-containing protein
665_80307_6654	11.831	<unknown>
30_122511_301	12.423	<unknown>
132_333371_132_2	12.442	CRK39; putative cysteine-rich receptor-like protein kinase 39
3516_3677_35161	12.714	EDA6; protein EMBRYO SAC DEVELOPMENT ARREST 6
312_36398_3126	15.221	<unknown>	Glucoerucin
198_1536_1986	15.288	<unknown>
group 5
1193_24562_1193_	0	Proline-rich extensin-like family protein
2073_2830_20731	0.761	Exostosin family protein
1522_153319_1522	3.909	MPK4; mitogen-activated protein kinase 4; K04371 mitogen-activated protein kinase 1/3 [EC:2.7.11.24]
3064_6149_3064_1	4.674	ribosomal protein L7Ae/L30e/S12e/Gadd45 family protein
2974_17421_29741	6.153	<unknown>
2974_17421_2974_	6.282	ribonucleic acid-binding protein RHON1
2860_12385_28602	6.822	AOP1; oxidoreductase AOP1
358_119333_3581	6.954	hypothetical protein
1839_10892_1839_	6.96	SIP4; CBL-interacting serine/threonine-protein kinase 11
3847_10171_38471	6.99	receptor-like cytosolic kinase ARCK1
405_59950_4055	7.009	<unknown>
543_93598_543_14	7.655	BOR1; boron transporter 1
585_178303_585_2	8.642	hypothetical protein
1794_157507_1794	9.42	<unknown>
1622_26354_16224	10.7	cysteine proteinase-like protein
710_8926_710_2	11.994	putative receptor-like protein kinase
1270_71517_1270_	12.302	hypothetical protein
1270_65026_1270_	12.55	MATE efflux family protein
373_201064_373_2	13.068	guanylate-binding family protein
2143_15068_21431	18.121	MSS3; calmodulin-like protein MSS3; K13448 calcium-binding protein CML
6_412480_6_87	21.148	HAM1; protein LOST MERISTEMS 1
1587_57042_15876	25.695	RCAR3; regulatory component of ABA receptor 3; K14496 abscisic acid receptor PYR/PYL family
387_18219_387_7	27.206	O-Glycosyl hydrolases family 17 protein
group 6
59_182090_59_46	0	PHT2;1; inorganic phosphate transporter 2-1; K14640 solute carrier family 20 (sodium-dependent phosphate transporter)
61_376343_61_63	13.312	DWNN domain, a CCHC-type zinc finger; K10624 E3 ubiquitin-protein ligase RBBP6 [EC:6.3.2.19]
1640_72272_16401	16.215	PYR1; abscisic acid receptor PYR1; K14496 abscisic acid receptor PYR/PYL family
395_82711_395_3	20.594	putative methyltransferase PMT14
888_110738_88822	32.641	DFR; dihydroflavonol-4-reductase; K13082 bifunctional dihydroflavonol 4-reductase/flavanone 4-reductase [EC:1.1.1.219 1.1.1.234]
1199_7515_11998	44.043	ZF14; MATE family protein ZRIZ1; K03327 multidrug resistance protein, MATE family
2263_26387_2263_	47.146	galactolipase/ phospholipase
193_219463_19316	48.218	CAM2; calmodulin 2; K02183 calmodulin
1501_97802_1501_	52.404	hypothetical protein
1741_22044_17413	52.497	PWWP domain-containing protein	Fructose
296_63603_2968	52.722	BGLU46; beta glucosidase 46; K05350 beta-glucosidase [EC:3.2.1.21]
1264_32788_12646	52.747	RPAC43; RNA polymerase I subunit 43; K03027 DNA-directed RNA polymerases I and III subunit RPAC1
86_672836_8628	53.065	CYP707A1; abscisic acid 8'-hydroxylase 1; K09843 (+)-abscisic acid 8'-hydroxylase [EC:1.14.13.93]
1741_23487_1741_	57.067	PWWP domain-containing protein
338_117753_3381	57.59	<unknown>
86_672760_8628	57.647	CYP707A1; abscisic acid 8'-hydroxylase 1; K09843 (+)-abscisic acid 8'-hydroxylase [EC:1.14.13.93]
413_10099_4137	57.821	2-oxoglutarate (2OG) and Fe(II)-dependent oxygenase superfamily protein; K06892 feruloyl-CoA ortho-hydroxylase [EC:1.14.11.-]
1048_27497_1048_	67.869	hypothetical protein
3857_2785_38571	76.072	TGG1; myrosinase 1; K01237 myrosinase [EC:3.2.1.147]
2557_11202_25572	77.688	CYP71B11; cytochrome P450 71B11; K00517 [EC:1.14.-.-]
407_86298_40714	81.164	MYB28; transcription factor MYB28; K09422 myb proto-oncogene protein, plant
1158_240441_1158	83.377	CDPK9; calcium-dependent protein kinase 12; K13412 calcium-dependent protein kinase [EC:2.7.11.1]
1461_180410_1461	89.061	hydroxyproline-rich glycoprotein family protein
group 7
673_44442_6731	0	CCT1; phosphorylcholine cytidylyltransferase; K00968 choline-phosphate cytidylyltransferase [EC:2.7.7.15]
224_14720_224_4	0.851	SWI3A; SWI/SNF complex subunit SWI3A; K11649 SWI/SNF related-matrix-associated actin-dependent regulator of chromatin subfamily C
137_110004_137_2	2.383	MRB1; hypothetical protein
535_50382_5358	3.199	FRS3; FAR1-related sequence 3
682_122727_6821	3.296	RPN13; regulatory particle non-ATPase 13
1355_115156_1355	3.464	NRAMP3; metal transporter Nramp3; K12347 natural resistance-associated macrophage protein
376_79613_376_9	5.197	glycosyl hydrolase family protein; K17525 chitinase domain-containing protein 1
376_71096_3767	5.197	PYL7; abscisic acid receptor PYL7; K14496 abscisic acid receptor PYR/PYL family
74_730947_74_123	14.837	zinc finger CCCH domain-containing protein 30
810_99791_81014	27.661	GLT1; glutamate synthase 1 [NADH]; K00264 glutamate synthase (NADPH/NADH) [EC:1.4.1.13 1.4.1.14]
group 8
1044_24376_10441	0	pfkB-like carbohydrate kinase family protein; K17757 ATP-dependent NAD(P)H-hydrate dehydratase [EC:4.2.1.93]
154_42632_154_10	5.035	CYL1; alpha-N-acetylglucosaminidase; K01205 alpha-N-acetylglucosaminidase [EC:3.2.1.50]
143_174195_143_3	8.956	<unknown>
270_126141_27023	10.703	CYP83B1; cytochrome P450 83B1; K11818 cytochrome P450, family 83, subfamily B, polypeptide 1 [EC:1.14.-.-]
270_126474_27023	11.086
153_150564_153_2	15.763	Surfeit locus protein 6
2272_44626_2272_	22.683	60S ribosomal protein L36a; K02929 large subunit ribosomal protein L44e
521_64576_5218	23.15	<unknown>
1671_61968_1671_	23.174	putative methyltransferase PMT17
458_353898_458_2	25.676	ABC transporter G family member 15
550_6785_55017	26.614	<unknown>
1030_142113_1030	26.927	pentatricopeptide repeat-containing protein
644_140836_64411	27.02	<unknown>
464_366275_46425	27.029	RIN4; RPM1 interacting protein 4; K13456 RPM1-interacting protein 4
644_140607_6441	27.029	<unknown>
1812_42351_1812_	27.032	GAE5; UDP-D-glucuronate 4-epimerase 5; K08679 UDP-glucuronate 4-epimerase [EC:5.1.3.6]
844_210017_844_2	27.033	<unknown>
352_522152_35243	27.059	GAE6; UDP-D-glucuronate 4-epimerase 6; K08679 UDP-glucuronate 4-epimerase [EC:5.1.3.6]
632_15489_63212	27.06	<unknown>
1671_65628_Novel	27.081
680_27092_680_4	27.081	nuclear transport factor 2 and RNA recognition motif domain-containing protein
112_320411_112_3	27.082	hypothetical protein
1815_14307_18152	27.082	SQN; peptidyl-prolyl cis-trans isomerase CYP40; K05864 peptidyl-prolyl isomerase D [EC:5.2.1.8]
658_105541_6588	27.083	ABP1; auxin-binding protein 1
99_136317_994	27.093	MEE13; protein MATERNAL EFFECT EMBRYO ARREST 13
604_38922_60414	28.935	hypothetical protein
108_249252_10823	30.362	<unknown>
132_139237_1328	30.388	CPK21; calcium-dependent protein kinase 21; K13412 calcium-dependent protein kinase [EC:2.7.11.1]
group 9
128_128171_128_1	0	rhamnogalacturonate lyase-like protein; K18195 rhamnogalacturonan endolyase [EC:4.2.2.23]
1877_27779_18771	4.699	OBP2; DOF transcription factor OBP2
171_90678_17138	6.225	peptidyl-prolyl cis-trans isomerase FKBP18; K01802 peptidylprolyl isomerase [EC:5.2.1.8]
2706_22818_27062	11.339	SWIB complex BAF60b domain-containing protein; K15223 upstream activation factor subunit UAF30
1948_79623_Novel	11.949
911_52673_911_5	12.747	pleckstrin homology (PH) domain-containing protein
1174_93055_11742	13.131	<unknown>
1915_28138_19155	13.166	PUX5; serine/threonine protein phosphatase 2A regulatory subunit B prime gamma; K14012 UBX domain-containing protein 1
2675_9131_26752	13.24	dynein light chain LC8-type; K10418 dynein light chain LC8-type
124_12413_124_2	14.397	nodulin MtN21-like transporter family protein
124_12413_12428	14.403	ethylene-responsive transcription factor ERF116
855_133764_855_2	14.715	BGLU40; beta glucosidase 40; K01188 beta-glucosidase [EC:3.2.1.21]
1802_22332_1802_	15.839	UGT76E12; UDP-glucosyl transferase 76E12
1304_57568_13041	18.562	UGT74B1; UDP-glucosyl transferase 74B1; K11820 N-hydroxythioamide S-beta-glucosyltransferase [EC:2.4.1.195]
995_114546_99518	27.816	JAZ12; protein TIFY 3B; K13464 jasmonate ZIM domain-containing protein
415_27179_41519	32.409	ECR1; NEDD8-activating enzyme E1 catalytic subunit; K10686 ubiquitin-activating enzyme E1 C [EC:6.3.2.19]
1630_11875_16303	35.646	<unknown>
514_129332_514_2	36.696	TatD related DNase; K03424 TatD DNase family protein [EC:3.1.21.-]
744_49754_744_9	39.737	acyl-[acyl-carrier-protein] desaturase; K03921 acyl-[acyl-carrier-protein] desaturase [EC:1.14.19.2]
group 10
122_692409_12282	0	SAUR-like auxin-responsive protein; K14488 SAUR family protein	Succinic acid
157_209386_157_2	1.944	PC-MYB1; myb-related protein 3R-1
528_142844_528_9	3.77	protein kinase family protein
1686_20894_16863	6.471	hypothetical protein
237_61877_2378	7.462	hypothetical protein
2548_10378_25481	7.505	mitotic spindle assembly checkpoint protein MAD1; K06638 mitotic spindle assembly checkpoint protein MAD1
2211_54294_2211_	7.505	PMI1; plastid movement impaired1
718_187965_718_1	7.505	BT2; TAC1-mediated telomerase activation pathway protein BT2; K00517 [EC:1.14.-.-]
322_179956_3229	7.515	WR3; high-affinity nitrate transporter 3.1
32_617742_32_95	31.998	N2,N2-dimethylguanosine tRNA methyltransferase; K00555 tRNA (guanine26-N2/guanine27-N2)-dimethyltransferase [EC:2.1.1.215 2.1.1.216]
355_195610_35538	36.509	CPK32; calcium-dependent protein kinase 32; K13412 calcium-dependent protein kinase [EC:2.7.11.1]
2418_17292_2418_	53.112	putative endonuclease or glycosyl hydrolase	Fructose/total sugars
group 11
1886_58126_1886_	0	putative E3 ubiquitin-protein ligase RF298
4172_5411_4172_1	2.956	CAF1; CRS2-associated factor 1
1016_53157_1016_	3.294	<unknown>
2259_121675_2259	3.298	MTA; N6-adenosine-methyltransferase MT-A70-like protein; K05925 mRNA (2'-O-methyladenosine-N6-)-methyltransferase [EC:2.1.1.62]
2991_12627_2991_	3.547	Inositol monophosphatase family protein; K01082 3'(2'), 5'-bisphosphate nucleotidase [EC:3.1.3.7]	Neoglucobrassicin
1034_36893_1034_	3.572	WRKY19; mitogen-activated protein kinase kinase kinase 11
537_79980_5378	3.646	putative leucine-rich repeat receptor-like protein kinase
1229_83623_12294	3.984	<unknown>
1481_55059_14815	8.18	G-type lectin S-receptor-like serine/threonine-protein kinase
455_129540_4551	8.918	F-box protein
1368_59295_13684	11.323	putative pathogenesis-related protein; K13449 pathogenesis-related protein 1
group 12
8_83778_822	0	JAZ5; protein TIFY 11A; K13464 jasmonate ZIM domain-containing protein	4-methoxyglucobrassicin
577_81144_577_15	17.604	Class-II DAHP synthetase family protein; K01626 3-deoxy-7-phosphoheptulonate synthase [EC:2.5.1.54]
136_260697_136_4	38.222	putative TIR-NBS-LRR class disease resistance protein
1439_149963_1439	45.94	MKK6; mitogen-activated protein kinase kinase 6; K04368 mitogen-activated protein kinase kinase 1 [EC:2.7.12.2]
194_132867_194_9	49.843	hypothetical protein
1611_72467_1611_	51.306	SNARE-like superfamily protei
515_152508_51511	51.324	RCAR3; regulatory component of ABA receptor 3; K14496 abscisic acid receptor PYR/PYL family
515_151396_515_1	51.345	FTSH11; ATP-dependent zinc metalloprotease FTSH 11
1865_35754_18651	53.68	<unknown>
968_16939_9682	80.836	<unknown>
2590_29123_25907	94.997	GAUT1; alpha-1,4-galacturonosyltransferase 1; K13648 alpha-1,4-galacturonosyltransferase [EC:2.4.1.43]
group 13
569_35517_5692	0	<unknown>
1067_102949_1067	1.532	hypothetical protein
1052_57708_10521	2.251	<unknown>
3078_35428_3078_	6.931	Peroxisomal membrane 22 kDa (Mpv17/PMP22) family protein; K13348 protein Mpv17
812_125144_812_1	14.459	RING/U-box domain-containing protein
812_37009_812_4	15.381	Leucine-rich repeat (LRR) family protein
530_180419_530_2	22.492	lung seven transmembrane receptor-like protein
33_1119933_33203	29.356	putative calcium-binding protein CML16; K13448 calcium-binding protein CML
38_201395_3849	45.131	RBOHD; respiratory burst oxidase-D; K13447 respiratory burst oxidase [EC:1.6.3.- 1.11.1.-]
217_415479_217_8	68.915	NAC13; NAC domain protein 13
9_333736_973	74.829	CDPK1; calcium-dependent protein kinase 1; K13412 calcium-dependent protein kinase [EC:2.7.11.1]
group 14
10_559491_10108	0	WRKY25; WRKY transcription factor 25; K13423 WRKY transcription factor 25
547_55981_547_9	6.318	ankyrin repeats-containing protein
341_82771_341_7	10.503	ARASP; serine protease
341_100823_341_1	10.928	CSLB03; cellulose synthase-like protein B3
341_156142_Novel	11.333
73_1013087_73_18	24.746	acyl-CoA N-acyltransferase with RING/FYVE/PHD-type zinc finger domain-containing protein	Progoitrin
73_1059485_73_20	29.519	FHY1; far-red elongated hypocotyl 1 protein	4-methoxyglucobrassicin
66_277019_66_68	34.787	DNA-binding bromodomain-containing protein	Citric acid
66_417825_66_99	38.036	Nup93/Nic96 nucleoporin interacting component-containing protein; K14309 nuclear pore complex protein Nup93
group 15
916_82036_916_11	0	hypothetical protein
587_137392_58718	4.116	CPK9; calmodulin-domain protein kinase 9; K13412 calcium-dependent protein kinase [EC:2.7.11.1]
145_567181_145_1	6.845	hypothetical protein; K14310 nuclear pore complex protein Nup205
298_334242_29821	7.178	CPK6; calcium dependent protein kinase 6; K13412 calcium-dependent protein kinase [EC:2.7.11.1]
1396_67438_13967	7.178	<unknown>
811_96578_811_3	8.972	MET1; DNA (cytosine-5)-methyltransferase 1; K00558 DNA (cytosine-5)-methyltransferase 1 [EC:2.1.1.37]
1970_17684_19701	21.756	<unknown>
342_560175_342_1	38.734	DEAD-box ATP-dependent RNA helicase 40; K12823 ATP-dependent RNA helicase DDX5/DBP2 [EC:3.6.4.13]
67_70105_67_18	46.361	WRKY21; WRKY DNA-binding protein 21
group 16
279_211267_279_5	0	PRS2; ribose-phosphate pyrophosphokinase 2; K00948 ribose-phosphate pyrophosphokinase [EC:2.7.6.1]
3250_12220_32504	12.335	TRAF-like family protein
67_1877_6728	20.011	OFP2; ovate family protein 2
67_177498_67_44	21.6	hypothetical protein
66_423196_66_101	30.343	glycoprotein family protein
66_467034_66112	30.382	putative calcium-binding protein CML35; K13448 calcium-binding protein CML
66_254656_66_61	31.707	transcription factor bHLH130
101_337276_101_7	39.314	RING-H2 finger protein ATL66
73_1303249_73252	40.522	WRKY33; putative WRKY transcription factor 33; K13424 WRKY transcription factor 33	Progoitrin
2366_5089_23666	42.92	<unknown>
523_138457_523_1	43.728	MRP3; ABC transporter C family member 3
156_125046_Novel	50.111
134_33510_134_17	51.568	protein kinase
599_430696_59928	52.175	QUA1; Galacturonosyltransferase 8; K13648 alpha-1,4-galacturonosyltransferase [EC:2.4.1.43]
308_32577_308_3	55.567	cysteine proteinase-like protein
1633_15573_1633_	55.595	F-box protein
134_275891_Novel	55.669		Total acids/malic acid
908_6219_9081	56.971	<unknown>
2287_9410_22871	56.972	hypothetical protein
599_431525_59928	58.106	QUA1; Galacturonosyltransferase 8; K13648 alpha-1,4-galacturonosyltransferase [EC:2.4.1.43]
1629_52089_16294	58.817	GAE6; UDP-D-glucuronate 4-epimerase 6; K08679 UDP-glucuronate 4-epimerase [EC:5.1.3.6]
42_174641_42_46	63.122	myb-like HTH transcriptional regulator family protein
10_1173280_10_19	68.459	chloroplast-targeted copper chaperone protein
195_377651_19556	73.552	AAO3; abscisic-aldehyde oxidase; K09842 abscisic-aldehyde oxidase [EC:1.2.3.14]
178_230105_178_3	78.406	hypothetical protein
155_255825_155_3	85.768	hypothetical protein
1775_49474_1775_	88.658	hypothetical protein; K16587 HAUS augmin-like complex subunit 4
3109_6880_31093	90.745	3BETAHSD/D1; 3beta-hydroxysteroid-dehydrogenase/decarboxylase isoform 1; K07748 sterol-4alpha-carboxylate 3-dehydrogenase (decarboxylating) [EC:1.1.1.170]
581_50123_5819	91.479	bidirectional amino acid transporter SIAR1
3709_9828_37091	92.402	RAP2.9; ethylene-responsive transcription factor RAP2-9; K09286 EREBP-like factor
609_40781_60939	94.661	CXE5; carboxyesterase 5
768_177296_768_1	96.935	MLS; malate synthase; K01638 malate synthase [EC:2.3.3.9]
group 17
250_97538_25012	0	CPK9; calmodulin-domain protein kinase 9; K13412 calcium-dependent protein kinase [EC:2.7.11.1]
2665_1049_26651	1.799	CSLD6; putative cellulose synthase-like protein D6
2038_101365_2038	2.106	early-responsive to dehydration stress protein (ERD4)
340_111660_34012	5.975	IAA7; auxin-responsive protein IAA7; K14484 auxin-responsive protein IAA
656_22333_6567	6.989	<unknown>
463_67036_4638	7.224	GAE6; UDP-D-glucuronate 4-epimerase 6; K08679 UDP-glucuronate 4-epimerase [EC:5.1.3.6]
459_8256_4591	7.224	CPK6; calcium dependent protein kinase 6; K13412 calcium-dependent protein kinase [EC:2.7.11.1]
1441_295665_1411	7.447	<unknown>
463_268372_463_3	7.458	core-2/I-branching beta-1,6-N-acetylglucosaminyltransferase family protein
2882_6352_28821	7.761	hypothetical protein
1993_12426_1993_	13.596	Ran BP2/NZF zinc finger-like superfamily protein
3504_121_35041	15.048	hypothetical protein
414_200859_414_3	19.335	DNAJ heat shock N-terminal domain-containing protein; K09537 DnaJ homolog subfamily C member 17
230_168862_2303	33.497	ACHT5; atypical CYS HIS rich thioredoxin 5
group 18
20_922170_20195	0	nodulin MtN21 /EamA-like transporter family protein
20_457677_20103	4.494	CML42; calcium-binding protein CML42; K13448 calcium-binding protein CML
20_477171_20109	10.605	Subtilase family protein	Malic acid
574_80050_5742	19.114	hypothetical protein
222_7200_222_1	45.128	double Clp-N motif-containing P-loop nucleoside triphosphate hydrolases superfamily protein
160_85912_160_20	48.737	hypothetical protein
160_88309_160_21	48.805	hypothetical protein
49_1767_491	55.597	Phox (PX) domain-containing protein
49_186073_49_44	57.456	Enhancer of polycomb-like transcription factor protein

## Sheet: scaffold 1
Gene_id	KEGG AnnotInfo
Novel00001	--
Novel00002	--
Novel00003	--
Novel00004	hypothetical protein
Novel00005	--
Novel00006	MATE efflux family protein; K03327 multidrug resistance protein, MATE family
Novel00007	GRF6; 14-3-3-like protein GF14 lambda
Novel00008	ER; putative enhancer of rudimentary protein
Novel00009	--
Novel00010	RNA-directed DNA polymerase (reverse transcriptase)-related family protein
evm.TU.scaffold1.1	RING/U-box domain-containing protein
evm.TU.scaffold1.10	scpl35; serine carboxypeptidase-like 35; K16297 serine carboxypeptidase-like clade II [EC:3.4.16.-]
evm.TU.scaffold1.100	--
evm.TU.scaffold1.101	hypothetical protein
evm.TU.scaffold1.102	CYP78A7; cytochrome P450, family 78, subfamily A, polypeptide 7
evm.TU.scaffold1.103	--
evm.TU.scaffold1.104	--
evm.TU.scaffold1.105	PROPEP5; elicitor peptide 5
evm.TU.scaffold1.106	hypothetical protein
evm.TU.scaffold1.107	hypothetical protein
evm.TU.scaffold1.108	putative inactive receptor kinase
evm.TU.scaffold1.109	TGA4; transcription factor TGA4; K14431 transcription factor TGA
evm.TU.scaffold1.11	scpl35; serine carboxypeptidase-like 35; K16297 serine carboxypeptidase-like clade II [EC:3.4.16.-]
evm.TU.scaffold1.110	hypothetical protein
evm.TU.scaffold1.111	--
evm.TU.scaffold1.112	PMDH2; peroxisomal NAD-malate dehydrogenase 2; K00026 malate dehydrogenase [EC:1.1.1.37]
evm.TU.scaffold1.113	PPa6; soluble inorganic pyrophosphatase 1; K01507 inorganic pyrophosphatase [EC:3.6.1.1]
evm.TU.scaffold1.114	hypothetical protein
evm.TU.scaffold1.115	RNase L inhibitor protein-like protein; K09140 pre-rRNA-processing protein TSR3
evm.TU.scaffold1.116	aspartyl protease family protein
evm.TU.scaffold1.117	--
evm.TU.scaffold1.119	probable trehalose-phosphate phosphatase I; K01087 trehalose 6-phosphate phosphatase [EC:3.1.3.12]
evm.TU.scaffold1.12	hypothetical protein
evm.TU.scaffold1.120	--
evm.TU.scaffold1.121	FLC; MADS-box protein FLOWERING LOCUS C
evm.TU.scaffold1.122	MIPS3; myo-inositol-1-phosphate synthase; K01858 myo-inositol-1-phosphate synthase [EC:5.5.1.4]
evm.TU.scaffold1.123	--
evm.TU.scaffold1.124	SULTR2;1; sulfate transporter 2;1; K17469 sulfate transporter 2, low-affinity
evm.TU.scaffold1.125	ARM-repeat/tetratricopeptide repeat-like protein
evm.TU.scaffold1.126	--
evm.TU.scaffold1.127	--
evm.TU.scaffold1.128	--
evm.TU.scaffold1.129	--
evm.TU.scaffold1.13	HEMC; Porphobilinogen deaminase; K01749 hydroxymethylbilane synthase [EC:2.5.1.61]
evm.TU.scaffold1.130	RABH1e; ras-related protein RABH1e; K07893 Ras-related protein Rab-6A
evm.TU.scaffold1.131	CDKC;1; cyclin-dependent kinase C;1; K08819 cyclin-dependent kinase 12/13 [EC:2.7.11.22 2.7.11.23]
evm.TU.scaffold1.132	--
evm.TU.scaffold1.133	MES5; methyl esterase 5
evm.TU.scaffold1.134	epidermal patterning factor-like protein 1
evm.TU.scaffold1.135	hypothetical protein
evm.TU.scaffold1.136	RABA4a; RAB GTPase homolog A4A; K07904 Ras-related protein Rab-11A
evm.TU.scaffold1.137	EMB3010; 40S ribosomal protein S6-2; K02991 small subunit ribosomal protein S6e
evm.TU.scaffold1.138	helicase, IBR and zinc finger protein domain-containing protein; K12818 ATP-dependent RNA helicase DHX8/PRP22 [EC:3.6.4.13]
evm.TU.scaffold1.139	RING1; E3 ubiquitin-protein ligase RING1; K10664 E3 ubiquitin-protein ligase ATL6/9/15/31/42/55 [EC:6.3.2.19]
evm.TU.scaffold1.14	YLS8; thioredoxin-like protein YLS8; K12859 U5 snRNP protein, DIM1 family
evm.TU.scaffold1.140	histone H3; K11253 histone H3
evm.TU.scaffold1.141	histone H3; K11253 histone H3
evm.TU.scaffold1.142	ENTH/ANTH/VHS superfamily protein
evm.TU.scaffold1.144	--
evm.TU.scaffold1.145	--
evm.TU.scaffold1.146	CYCD4;2; cyclin-D4-2; K18810 cyclin D1/2/4, plant
evm.TU.scaffold1.148	PAS2; very-long-chain (3R)-3-hydroxyacyl-[acyl-carrier protein] dehydratase PASTICCINO 2; K10703 very-long-chain (3R)-3-hydroxyacyl-CoA dehydratase [EC:4.2.1.134]
evm.TU.scaffold1.149	MSL2; mechanosensitive ion channel protein 2
evm.TU.scaffold1.15	Succinyl-CoA ligase [GDP-forming] subunit alpha-1; K01899 succinyl-CoA synthetase alpha subunit [EC:6.2.1.4 6.2.1.5]
evm.TU.scaffold1.150	--
evm.TU.scaffold1.151	--
evm.TU.scaffold1.152	RBK1; receptor-like cytosolic serine/threonine-protein kinase RBK1
evm.TU.scaffold1.153	--
evm.TU.scaffold1.154	putative beta-D-xylosidase 6
evm.TU.scaffold1.155_evm.TU.scaffold1.156	transcription factor bHLH61
evm.TU.scaffold1.157	--
evm.TU.scaffold1.158	CYP81K1; cytochrome P450, family 81, subfamily K, polypeptide 1
evm.TU.scaffold1.159	CYP81K1; cytochrome P450, family 81, subfamily K, polypeptide 1
evm.TU.scaffold1.160	putative RNA methyltransferase; K00783 23S rRNA (pseudouridine1915-N3)-methyltransferase [EC:2.1.1.177]
evm.TU.scaffold1.161	hypothetical protein
evm.TU.scaffold1.162	RING/U-box superfamily protein
evm.TU.scaffold1.163	calmodulin-binding protein-like protein
evm.TU.scaffold1.164	--
evm.TU.scaffold1.165	peptidyl-tRNA hydrolase II (PTH2) family protein
evm.TU.scaffold1.166	HK5; histidine kinase 5
evm.TU.scaffold1.167	Rossmann-fold NAD(P)-binding domain-containing protein
evm.TU.scaffold1.168	AAA-type ATPase family protein
evm.TU.scaffold1.169	--
evm.TU.scaffold1.170	aspartyl protease family protein
evm.TU.scaffold1.171	aspartyl protease family protein
evm.TU.scaffold1.172	aspartyl protease family protein
evm.TU.scaffold1.173	aspartyl protease family protein
evm.TU.scaffold1.174	endomembrane family protein 70; K17086 transmembrane 9 superfamily member 2/4
evm.TU.scaffold1.175	endomembrane family protein 70; K17086 transmembrane 9 superfamily member 2/4
evm.TU.scaffold1.176	endomembrane family protein 70; K17086 transmembrane 9 superfamily member 2/4
evm.TU.scaffold1.177	CBS domain-containing protein
evm.TU.scaffold1.178	myosin heavy chain-like protein
evm.TU.scaffold1.179	mraW methylase family protein
evm.TU.scaffold1.18	transcription factor TCP21; K16221 transcription factor TCP21 (protein CCA1 HIKING EXPEDITION)
evm.TU.scaffold1.180	putative argininosuccinate lyase; K01755 argininosuccinate lyase [EC:4.3.2.1]
evm.TU.scaffold1.181	CIPK5; CBL-interacting protein kinase 5
evm.TU.scaffold1.182	WD and tetratricopeptide repeats protein 1; K11807 WD and tetratricopeptide repeats protein 1
evm.TU.scaffold1.183	polynucleotidyl transferase, ribonuclease H-like superfamily protein; K12581 CCR4-NOT transcription complex subunit 7/8
evm.TU.scaffold1.184	--
evm.TU.scaffold1.185	--
evm.TU.scaffold1.186	hypothetical protein
evm.TU.scaffold1.187	Pre-mRNA cleavage complex II protein family; K06947 polynucleotide 5'-hydroxyl-kinase GRC3/NOL9 [EC:2.7.1.-]
evm.TU.scaffold1.188	protein kinase superfamily protein
evm.TU.scaffold1.189	ALF4; aberrant lateral root formation 4
evm.TU.scaffold1.19	RNA-binding KH domain-containing protein; K06961 ribosomal RNA assembly protein
evm.TU.scaffold1.190	TRS120; protein TRS120
evm.TU.scaffold1.191	hypothetical protein
evm.TU.scaffold1.192	peptidase-S24/S26 domain-containing protein; K09647 mitochondrial inner membrane protease subunit 1 [EC:3.4.21.-]
evm.TU.scaffold1.193	serine-rich protein-like protein
evm.TU.scaffold1.194	exostosin family protein
evm.TU.scaffold1.195	VAMP713; vesicle-associated membrane protein 713; K08515 vesicle-associated membrane protein 7
evm.TU.scaffold1.196	--
evm.TU.scaffold1.197	--
evm.TU.scaffold1.198	DEAD-box ATP-dependent RNA helicase 15
evm.TU.scaffold1.199	DEAD-box ATP-dependent RNA helicase 15
evm.TU.scaffold1.2	PK3; serine/threonine protein kinase 3; K08856 serine/threonine kinase 16 [EC:2.7.11.1]
evm.TU.scaffold1.20	--
evm.TU.scaffold1.200	--
evm.TU.scaffold1.201	--
evm.TU.scaffold1.202	--
evm.TU.scaffold1.203	nucleotide-sugar transporter family protein
evm.TU.scaffold1.204	--
evm.TU.scaffold1.205	transducin/WD40 domain-containing protein; K14546 U3 small nucleolar RNA-associated protein 5
evm.TU.scaffold1.206	HY5; transcription factor HY5; K16241 transcription factor HY5
evm.TU.scaffold1.207	OCP3; overexpressor of cationic peroxidase 3
evm.TU.scaffold1.208	hypothetical protein
evm.TU.scaffold1.209	hypothetical protein
evm.TU.scaffold1.21	--
evm.TU.scaffold1.210	CYC3B; cyclin-A2-2; K06627 cyclin A
evm.TU.scaffold1.212	pentatricopeptide repeat-containing protein
evm.TU.scaffold1.213	--
evm.TU.scaffold1.214	FAD/NAD(P)-binding oxidoreductase family protein
evm.TU.scaffold1.215	GCN5-related N-acetyltransferase (GNAT) family protein
evm.TU.scaffold1.216	--
evm.TU.scaffold1.218	DNAse I-like superfamily protein
evm.TU.scaffold1.219	DXPS3; 1-deoxy-D-xylulose 5-phosphate synthase 3; K01662 1-deoxy-D-xylulose-5-phosphate synthase [EC:2.2.1.7]
evm.TU.scaffold1.22	--
evm.TU.scaffold1.220	WIT1; WPP domain-interacting tail-anchored protein 1
evm.TU.scaffold1.221	--
evm.TU.scaffold1.223	hypothetical protein
evm.TU.scaffold1.224	SPOC domain / transcription elongation factor S-II protein
evm.TU.scaffold1.225	CID5; CTC-interacting domain 5
evm.TU.scaffold1.226	PsbP domain-containing protein 5
evm.TU.scaffold1.227	hypothetical protein
evm.TU.scaffold1.228	protein ANTI-SILENCING 1
evm.TU.scaffold1.229	P-loop containing nucleoside triphosphate hydrolases superfamily protein
evm.TU.scaffold1.23	PEX1; peroxisome biogenesis protein 1; K13338 peroxin-1
evm.TU.scaffold1.230	--
evm.TU.scaffold1.231	--
evm.TU.scaffold1.232	beta-adaptin-like protein A
evm.TU.scaffold1.233	hypothetical protein
evm.TU.scaffold1.234	MYB3R-4; putative c-myb-like transcription factor MYB3R-4
evm.TU.scaffold1.235	--
evm.TU.scaffold1.236	L-gulono-1,4-lactone (L-GulL) oxidase 3
evm.TU.scaffold1.237	hypothetical protein
evm.TU.scaffold1.238	PQQ_DH domain-containing protein
evm.TU.scaffold1.239	major facilitator protein
evm.TU.scaffold1.24	PEX1; peroxisome biogenesis protein 1; K13338 peroxin-1
evm.TU.scaffold1.240	TINY2; dehydration-responsive element-binding protein 3; K09286 EREBP-like factor
evm.TU.scaffold1.241	Exostosin family protein
evm.TU.scaffold1.242	SWIM zinc finger family protein / mitogen-activated protein kinase kinase kinase (MAPKKK)-related
evm.TU.scaffold1.243	protein NONRESPONDING TO OXYLIPINS 2
evm.TU.scaffold1.244	thioredoxin family protein
evm.TU.scaffold1.245	alpha/beta fold hydrolase family protein
evm.TU.scaffold1.246	hypothetical protein
evm.TU.scaffold1.247	core-2/I-branching beta-1,6-N-acetylglucosaminyltransferase family protein
evm.TU.scaffold1.248	--
evm.TU.scaffold1.249	ribosomal protein L19 family protein
evm.TU.scaffold1.25	VQ motif-containing protein
evm.TU.scaffold1.250	NADH dehydrogenase (ubiquinone) Fe-S protein 7; K03940 NADH dehydrogenase (ubiquinone) Fe-S protein 7 [EC:1.6.5.3 1.6.99.3]
evm.TU.scaffold1.251	hypothetical protein
evm.TU.scaffold1.252	KEA6; K(+) efflux antiporter 6
evm.TU.scaffold1.253	--
evm.TU.scaffold1.254	--
evm.TU.scaffold1.255	SSP5; SCP1-like small phosphatase 5; K17616 CTD small phosphatase-like protein 2 [EC:3.1.3.-]
evm.TU.scaffold1.256	--
evm.TU.scaffold1.257	diaminopimelate decarboxylase 2; K01586 diaminopimelate decarboxylase [EC:4.1.1.20]
evm.TU.scaffold1.258	hypothetical protein
evm.TU.scaffold1.259	RLP35; receptor like protein 35
evm.TU.scaffold1.26	transmembrane CLPTM1 family protein
evm.TU.scaffold1.260	translation initiation factor SUI1 family protein
evm.TU.scaffold1.264	cwINV6; beta-fructofuranosidase, insoluble isoenzyme CWINV6; K01193 beta-fructofuranosidase [EC:3.2.1.26]
evm.TU.scaffold1.266	Thioredoxin superfamily protein
evm.TU.scaffold1.267	cytokinin riboside 5'-monophosphate phosphoribohydrolase LOG8
evm.TU.scaffold1.268	hypothetical protein
evm.TU.scaffold1.269	hypothetical protein
evm.TU.scaffold1.270	Protein kinase protein with adenine nucleotide alpha hydrolases-like domain
evm.TU.scaffold1.271	--
evm.TU.scaffold1.272	HSP17.6II; class II heat shock protein 17.6; K13993 HSP20 family protein
evm.TU.scaffold1.273	peptidyl-prolyl cis-trans isomerase
evm.TU.scaffold1.274	Nitrilase/cyanide hydratase and apolipoprotein N-acyltransferase family protein; K13566 omega-amidase [EC:3.5.1.3]
evm.TU.scaffold1.275	hypothetical protein
evm.TU.scaffold1.276	MSL10; mechanosensitive channel of small conductance-like 10
evm.TU.scaffold1.277	pentatricopeptide repeat-containing protein
evm.TU.scaffold1.278	elongation factor 1-beta 1; K03232 elongation factor 1-beta
evm.TU.scaffold1.279	ubiquitin-associated/translation elongation factor EF1B protein
evm.TU.scaffold1.28	--
evm.TU.scaffold1.280	PDE149; protein pigment defective 149
evm.TU.scaffold1.281	CYS1; cystatin-1
evm.TU.scaffold1.282	Rho GTPase activation protein with PH domain
evm.TU.scaffold1.283	--
evm.TU.scaffold1.284	CPK17; calcium-dependent protein kinase 17; K13412 calcium-dependent protein kinase [EC:2.7.11.1]
evm.TU.scaffold1.285	PYD2; pyrimidine 2; K01464 dihydropyrimidinase [EC:3.5.2.2]
evm.TU.scaffold1.286	RGTB1; RAB geranylgeranyl transferase beta subunit 1; K05956 geranylgeranyl transferase type-2 subunit beta [EC:2.5.1.60]
evm.TU.scaffold1.287	MED19A; protein MED19A
evm.TU.scaffold1.288	--
evm.TU.scaffold1.289	hypothetical protein
evm.TU.scaffold1.290	TUB6; beta-6 tubulin; K07375 tubulin beta
evm.TU.scaffold1.291	hypothetical protein
evm.TU.scaffold1.292	--
evm.TU.scaffold1.293	RING/U-box superfamily protein
evm.TU.scaffold1.294	ankyrin repeat-containing protein
evm.TU.scaffold1.295	LRP1; protein LATERAL ROOT PRIMORDIUM 1
evm.TU.scaffold1.296	hypothetical protein
evm.TU.scaffold1.297	Regulator of chromosome condensation-like protein with FYVE zinc finger domain-containing protein
evm.TU.scaffold1.298	hypothetical protein
evm.TU.scaffold1.299	SEC10; exocyst complex component sec10
evm.TU.scaffold1.3	EMB1873; agmatine deiminase; K10536 agmatine deiminase [EC:3.5.3.12]
evm.TU.scaffold1.30	--
evm.TU.scaffold1.300	--
evm.TU.scaffold1.301	FIS1B; hypothetical protein; K17969 mitochondrial fission 1 protein
evm.TU.scaffold1.302	PHD-finger and DNA binding domain-containing protein
evm.TU.scaffold1.303	THUMP domain-containing protein; K06963 tRNA acetyltransferase TAN1
evm.TU.scaffold1.304	heat shock protein DnaJ with tetratricopeptide repeat; K09527 DnaJ homolog subfamily C member 7
evm.TU.scaffold1.305	CCCH-type zinc finger family protein with RNA-binding domain
evm.TU.scaffold1.306	--
evm.TU.scaffold1.307	--
evm.TU.scaffold1.308	hypothetical protein
evm.TU.scaffold1.309	hypothetical protein
evm.TU.scaffold1.31	pentatricopeptide repeat-containing protein
evm.TU.scaffold1.32	duplicated SANT DNA-binding domain-containing protein
evm.TU.scaffold1.33	CI51; NADH dehydrogenase [ubiquinone] flavoprotein 1; K03942 NADH dehydrogenase (ubiquinone) flavoprotein 1 [EC:1.6.5.3 1.6.99.3]
evm.TU.scaffold1.34	D111/G-patch domain-containing protein
evm.TU.scaffold1.35	hypothetical protein
evm.TU.scaffold1.36	ILP1; GC-rich sequence DNA-binding factor-like protein ILP1; K13211 GC-rich sequence DNA-binding factor
evm.TU.scaffold1.37	WD40 domain-containing protein
evm.TU.scaffold1.38	pyruvate kinase; K00873 pyruvate kinase [EC:2.7.1.40]
evm.TU.scaffold1.4	H/ACA ribonucleoprotein complex subunit 2-like protein; K11129 H/ACA ribonucleoprotein complex subunit 2
evm.TU.scaffold1.40	SNRK2.1; serine/threonine-protein kinase SRK2G; K14498 serine/threonine-protein kinase SRK2 [EC:2.7.11.1]
evm.TU.scaffold1.41	DEAD-box ATP-dependent RNA helicase 26
evm.TU.scaffold1.42	STRS2; DEAD-box ATP-dependent RNA helicase 25
evm.TU.scaffold1.43	DDT domain-containing protein
evm.TU.scaffold1.44	FLS1; flavonol synthase 1; K05278 flavonol synthase [EC:1.14.11.23]
evm.TU.scaffold1.45	hypothetical protein
evm.TU.scaffold1.46	ATP synthase subunit beta-3; K02133 F-type H+-transporting ATPase subunit beta [EC:3.6.3.14]
evm.TU.scaffold1.47	ATP synthase subunit beta-3; K02133 F-type H+-transporting ATPase subunit beta [EC:3.6.3.14]
evm.TU.scaffold1.48	hypothetical protein
evm.TU.scaffold1.49	ARI16; putative E3 ubiquitin-protein ligase ARI16; K11968 ariadne-1
evm.TU.scaffold1.5	NF-YB12; nuclear factor Y, subunit B12
evm.TU.scaffold1.50	NDC1; NAD(P)H dehydrogenase C1; K17872 NADH:ubiquinone reductase (non-electrogenic) [EC:1.6.5.9]
evm.TU.scaffold1.51	RING/FYVE/PHD zinc finger superfamily protein
evm.TU.scaffold1.52	--
evm.TU.scaffold1.53	hypothetical protein
evm.TU.scaffold1.54	winged-helix DNA-binding transcription factor family protein
evm.TU.scaffold1.55	ATAF2; protein ATAF2
evm.TU.scaffold1.56	AAP2; amino acid permease 2
evm.TU.scaffold1.57	KIWI; RNA polymerase II transcriptional coactivator KIWI
evm.TU.scaffold1.58	VPS20.2; vacuolar protein sorting-associated protein 20-2; K12195 charged multivesicular body protein 6
evm.TU.scaffold1.59	hypothetical protein
evm.TU.scaffold1.6	peptidoglycan-binding LysM domain-containing protein
evm.TU.scaffold1.60	--
evm.TU.scaffold1.61	hypothetical protein; K06170 presenilin enhancer 2
evm.TU.scaffold1.62	VPS9B; vacuolar sorting protein 9 (VPS9) domain protein
evm.TU.scaffold1.63	VPS9B; vacuolar sorting protein 9 (VPS9) domain protein
evm.TU.scaffold1.64	NAC082; NAC domain containing protein 82
evm.TU.scaffold1.65	--
evm.TU.scaffold1.66	--
evm.TU.scaffold1.67	RNA polymerase III RPC4; K03026 DNA-directed RNA polymerase III subunit RPC4
evm.TU.scaffold1.68	CD2 antigen cytoplasmic tail-binding protein 2; K13099 CD2 antigen cytoplasmic tail-binding protein 2
evm.TU.scaffold1.69	EICBP.B; calmodulin-binding transcription activator 1
evm.TU.scaffold1.7	Tudor/PWWP/MBT domain-containing protein
evm.TU.scaffold1.70	TOC64-V; translocon at the outer membrane of chloroplasts 64-V
evm.TU.scaffold1.71	alpha/beta-Hydrolases superfamily protein
evm.TU.scaffold1.72	EXL2; protein EXORDIUM like 2
evm.TU.scaffold1.73	transcription factor bHLH143
evm.TU.scaffold1.74	CPuORF43; conserved peptide upstream open reading frame 43
evm.TU.scaffold1.75	--
evm.TU.scaffold1.76	--
evm.TU.scaffold1.77	--
evm.TU.scaffold1.78	Cox19-like CHCH family protein
evm.TU.scaffold1.79	SDH3-2; succinate dehydrogenase 3-2; K00236 succinate dehydrogenase (ubiquinone) cytochrome b560 subunit
evm.TU.scaffold1.8	--
evm.TU.scaffold1.80	octicosapeptide/Phox/Bem1p family protein
evm.TU.scaffold1.81_evm.TU.scaffold1.82	SCPL19; serine carboxypeptidase-like 19; K09756 serine carboxypeptidase-like 19 [EC:3.4.16.- 2.3.1.91]
evm.TU.scaffold1.83	PPa6; soluble inorganic pyrophosphatase 1; K01507 inorganic pyrophosphatase [EC:3.6.1.1]
evm.TU.scaffold1.84	PMDH2; peroxisomal NAD-malate dehydrogenase 2; K00026 malate dehydrogenase [EC:1.1.1.37]
evm.TU.scaffold1.85	RLF; reduced lateral root formation protein
evm.TU.scaffold1.86	HAM1; MYST family histone acetyltransferase 1; K11308 histone acetyltransferase MYST1 [EC:2.3.1.48]
evm.TU.scaffold1.87	--
evm.TU.scaffold1.88	putative pectinesterase/pectinesterase inhibitor 51
evm.TU.scaffold1.89	ATXR5; histone-lysine N-methyltransferase ATXR5
evm.TU.scaffold1.9	hypothetical protein
evm.TU.scaffold1.90	--
evm.TU.scaffold1.91	ACT7; actin 7; K10355 actin, other eukaryote
evm.TU.scaffold1.92	protein BolA2
evm.TU.scaffold1.93	putative endonuclease or glycosyl hydrolase
evm.TU.scaffold1.94	transcription elongation factor (TFIIS) family protein
evm.TU.scaffold1.95	hypothetical protein
evm.TU.scaffold1.96	splicing factor, CC1-like; K13091 RNA-binding protein 39
evm.TU.scaffold1.97	RPN5B; 26S proteasome regulatory particle non-ATPase subunit 5B; K03035 26S proteasome regulatory subunit N5
evm.TU.scaffold1.98	NRPB4; RNA polymerase II, Rpb4, core protein; K03012 DNA-directed RNA polymerase II subunit RPB4
evm.TU.scaffold1.99	GCN2; ABC transporter F family member 2

## Sheet: scaffold 8
Gene_id	KEGG AnnotInfo
Novel02762	BED zinc finger and hAT dimerization domain-containing protein
Novel02763	--
Novel02764	glucose-methanol-choline (GMC) oxidoreductase-like protein
Novel02765	homeodomain-like superfamily protein
Novel02766	NRT2.5; nitrate transporter2.5; K02575 MFS transporter, NNP family, nitrate/nitrite transporter
Novel02767	RPT1A; 26S proteasome AAA-ATPase subunit RPT1a; K03061 26S proteasome regulatory subunit T1
Novel02768	G-type lectin S-receptor-like serine/threonine-protein kinase
evm.TU.scaffold8.1	D-3-phosphoglycerate dehydrogenase; K00058 D-3-phosphoglycerate dehydrogenase [EC:1.1.1.95]
evm.TU.scaffold8.10	HAB2; protein phosphatase 2C 7; K14497 protein phosphatase 2C [EC:3.1.3.16]
evm.TU.scaffold8.100	CPN10; chaperonin 10; K04078 chaperonin GroES
evm.TU.scaffold8.101	plant invertase/pectin methylesterase inhibitor domain-containing protein
evm.TU.scaffold8.102	DL1C; dynamin-related protein 1C
evm.TU.scaffold8.103	aspartate semialdehyde dehydrogenase; K00133 aspartate-semialdehyde dehydrogenase [EC:1.2.1.11]
evm.TU.scaffold8.104	--
evm.TU.scaffold8.105	Protein OBERON 3
evm.TU.scaffold8.106	hydroxyproline-rich glycoprotein-like protein
evm.TU.scaffold8.107	PAP3; purple acid phosphatase 3; K01078 acid phosphatase [EC:3.1.3.2]
evm.TU.scaffold8.109	hypothetical protein
evm.TU.scaffold8.11	protein kinase protein with adenine nucleotide alpha hydrolases-like domain
evm.TU.scaffold8.110	hypothetical protein
evm.TU.scaffold8.112	BPC2; basic pentacysteine 2
evm.TU.scaffold8.113	putative endomembrane protein 70
evm.TU.scaffold8.114	probable splicing factor 3A subunit 1; K12825 splicing factor 3A subunit 1
evm.TU.scaffold8.115	histidine kinase-like ATPase domain-containing protein
evm.TU.scaffold8.116	--
evm.TU.scaffold8.117	TWN2; Valyl-tRNA synthetase; K01873 valyl-tRNA synthetase [EC:6.1.1.9]
evm.TU.scaffold8.118	C2H2-like zinc finger protein
evm.TU.scaffold8.119	UBX domain-containing protein
evm.TU.scaffold8.12	TIM23-1; translocase of inner mitochondrial membrane 23; K17794 mitochondrial import inner membrane translocase subunit TIM23
evm.TU.scaffold8.120	mitochondrial CoA transporter
evm.TU.scaffold8.121	AL7; protein alfin-like 7
evm.TU.scaffold8.122	--
evm.TU.scaffold8.123	WHY1; single-stranded DNA-binding protein WHY1
evm.TU.scaffold8.124	UBC1; ubiquitin-conjugating enzyme E2 1; K10573 ubiquitin-conjugating enzyme E2 A [EC:6.3.2.19]
evm.TU.scaffold8.126	RNA recognition motif-containing protein
evm.TU.scaffold8.127	RPL10B; 60S ribosomal protein L10-2; K02866 large subunit ribosomal protein L10e
evm.TU.scaffold8.128	SBH2; sphingoid base hydroxylase 2; K04713 sphinganine C4-monooxygenase [EC:1.14.13.169]
evm.TU.scaffold8.129	CAAX amino terminal protease family protein; K07052
evm.TU.scaffold8.13	putative telomere repeat-binding factor 4; K09422 myb proto-oncogene protein, plant
evm.TU.scaffold8.130	--
evm.TU.scaffold8.131	ribonuclease T2 family protein; K01166 ribonuclease T2 [EC:3.1.27.1]
evm.TU.scaffold8.132	2-oxoglutarate (2OG) and Fe(II)-dependent oxygenase-like protein
evm.TU.scaffold8.133	--
evm.TU.scaffold8.134	--
evm.TU.scaffold8.137	GCK domain-containing protein
evm.TU.scaffold8.138	O-fucosyltransferase family protein
evm.TU.scaffold8.139	transmembrane emp24 domain-containing protein p24delta7
evm.TU.scaffold8.14	GCK domain-containing protein
evm.TU.scaffold8.140	WRKY4; putative WRKY transcription factor 4
evm.TU.scaffold8.141	hypothetical protein
evm.TU.scaffold8.142	salt tolerance-related protein
evm.TU.scaffold8.143	Remorin family protein
evm.TU.scaffold8.144	putative inactive purple acid phosphatase 2
evm.TU.scaffold8.145	--
evm.TU.scaffold8.146	ELM2 domain-containing protein
evm.TU.scaffold8.147	carbohydrate-binding X8 domain-containing protein
evm.TU.scaffold8.148_evm.TU.scaffold8.150_evm.TU.scaffold8.151	--
evm.TU.scaffold8.149	--
evm.TU.scaffold8.15	GCK domain-containing protein
evm.TU.scaffold8.152	NB-LRR protein SUMM2
evm.TU.scaffold8.153	hypothetical protein
evm.TU.scaffold8.155	--
evm.TU.scaffold8.156	--
evm.TU.scaffold8.157	pentatricopeptide repeat-containing protein
evm.TU.scaffold8.158	hypothetical protein
evm.TU.scaffold8.159	hypothetical protein
evm.TU.scaffold8.16	--
evm.TU.scaffold8.160	--
evm.TU.scaffold8.161	--
evm.TU.scaffold8.162	Regulator of Vps4 activity in the MVB pathway protein
evm.TU.scaffold8.163	Endosomal targeting BRO1-like domain-containing protein
evm.TU.scaffold8.164	HRS1; protein HRS1
evm.TU.scaffold8.165	AOC4; allene oxide cyclase 4; K10525 allene oxide cyclase [EC:5.3.99.6]
evm.TU.scaffold8.166	MAP1C; methionine aminopeptidase 1B; K01265 methionyl aminopeptidase [EC:3.4.11.18]
evm.TU.scaffold8.167	S-adenosyl-L-methionine-dependent methyltransferase domain-containing protein
evm.TU.scaffold8.168	--
evm.TU.scaffold8.169	F-box and associated interaction domains-containing protein
evm.TU.scaffold8.17	alpha/beta-hydrolase domain-containing protein
evm.TU.scaffold8.170	--
evm.TU.scaffold8.172	--
evm.TU.scaffold8.173	DIS1; actin-related protein 3; K18584 actin-related protein 3
evm.TU.scaffold8.174	--
evm.TU.scaffold8.175	CYP71B28; cytochrome P450 71B28; K00517 [EC:1.14.-.-]
evm.TU.scaffold8.176	--
evm.TU.scaffold8.177	CYP71B2; cytochrome P450 71B2
evm.TU.scaffold8.178	CYP71B2; cytochrome P450 71B2
evm.TU.scaffold8.179	proteasome subunit beta type-5-B; K02737 20S proteasome subunit beta 5 [EC:3.4.25.1]
evm.TU.scaffold8.180	--
evm.TU.scaffold8.181	pentatricopeptide repeat-containing protein
evm.TU.scaffold8.184	ERF1-2; eukaryotic peptide chain release factor subunit 1-2; K03265 peptide chain release factor subunit 1
evm.TU.scaffold8.185	SCRM2; transcription factor SCREAM2
evm.TU.scaffold8.186	phosphoglycerate mutase-like protein
evm.TU.scaffold8.187	hypothetical protein
evm.TU.scaffold8.188	DET3; V-type proton ATPase subunit C; K02148 V-type H+-transporting ATPase subunit C
evm.TU.scaffold8.189	hypothetical protein
evm.TU.scaffold8.19	LOX3; lipoxygenase 3; K00454 lipoxygenase [EC:1.13.11.12]
evm.TU.scaffold8.190	AFB3; auxin signaling F-box 3 protein
evm.TU.scaffold8.191	--
evm.TU.scaffold8.192	pentatricopeptide repeat-containing protein
evm.TU.scaffold8.193	EMB1586; DEAD-box ATP-dependent RNA helicase 47
evm.TU.scaffold8.194	pentatricopeptide repeat-containing protein
evm.TU.scaffold8.195	E3 ubiquitin-protein ligase
evm.TU.scaffold8.196	PEPKR2; phosphoenolpyruvate carboxylase-related kinase 2
evm.TU.scaffold8.198	--
evm.TU.scaffold8.199	--
evm.TU.scaffold8.2	ATB_BETA; serine/threonine protein phosphatase 2A 55 kDa regulatory subunit B beta isoform; K04354 serine/threonine-protein phosphatase 2A regulatory subunit B
evm.TU.scaffold8.20	nucleoside diphosphate kinase; K00940 nucleoside-diphosphate kinase [EC:2.7.4.6]
evm.TU.scaffold8.200	DDF1; dehydration-responsive element-binding protein 1F
evm.TU.scaffold8.202	PEPKR1; phosphoenolpyruvate carboxylase-related kinase 1
evm.TU.scaffold8.204	--
evm.TU.scaffold8.205	CCS; copper chaperone for SOD1
evm.TU.scaffold8.206	Nucleotide-sugar transporter family protein
evm.TU.scaffold8.207	zinc ion binding protein
evm.TU.scaffold8.208	SNARE associated Golgi family protein
evm.TU.scaffold8.209	ACR8; ACT domain repeat 8 protein
evm.TU.scaffold8.21	--
evm.TU.scaffold8.210	--
evm.TU.scaffold8.211	protein cornichon-4
evm.TU.scaffold8.213	--
evm.TU.scaffold8.214	PHR1; photolyase 1; K01669 deoxyribodipyrimidine photo-lyase [EC:4.1.99.3]
evm.TU.scaffold8.215	hypothetical protein
evm.TU.scaffold8.216	putative endonuclease or glycosyl hydrolase with C2H2-type zinc finger domain
evm.TU.scaffold8.217	putative calcium-binding protein CML13; K13448 calcium-binding protein CML
evm.TU.scaffold8.218	--
evm.TU.scaffold8.219	CC-NBS-LRR class disease resistance protein
evm.TU.scaffold8.22	JAZ5; protein TIFY 11A; K13464 jasmonate ZIM domain-containing protein
evm.TU.scaffold8.220	--
evm.TU.scaffold8.221	RPS5; disease resistance protein RPS5; K13460 disease resistance protein RPS5
evm.TU.scaffold8.222	RPS5; disease resistance protein RPS5; K13460 disease resistance protein RPS5
evm.TU.scaffold8.224	Flavin-binding monooxygenase family protein
evm.TU.scaffold8.225	--
evm.TU.scaffold8.226	--
evm.TU.scaffold8.227	hypothetical protein
evm.TU.scaffold8.228	NRT1.1; nitrate transporter 1.1
evm.TU.scaffold8.229	--
evm.TU.scaffold8.231	Rho GDP-dissociation inhibitor
evm.TU.scaffold8.232	BAG5; BCL-2-associated athanogene 5
evm.TU.scaffold8.233	--
evm.TU.scaffold8.234	hypothetical protein
evm.TU.scaffold8.235	hypothetical protein
evm.TU.scaffold8.236	transcription factor jumonji (jmjC) domain-containing protein; K15601 lysine-specific demethylase 3 [EC:1.14.11.-]
evm.TU.scaffold8.237	core-2/I-branching beta-1,6-N-acetylglucosaminyltransferase family protein
evm.TU.scaffold8.238	putative pyridoxal phosphate-dependent enzyme, YBL036C type; K06997
evm.TU.scaffold8.24	AlaAT1; alanine aminotransferase; K00814 alanine transaminase [EC:2.6.1.2]
evm.TU.scaffold8.240	APA1; aspartic proteinase A1; K08245 phytepsin [EC:3.4.23.40]
evm.TU.scaffold8.241	SEC22; vesicle transport protein SEC22; K08517 vesicle transport protein SEC22
evm.TU.scaffold8.242	transferases, transferring hexosyl groups; K07542 phosphatidylinositol glycan, class V [EC:2.4.1.-]
evm.TU.scaffold8.243	--
evm.TU.scaffold8.244	hypothetical protein
evm.TU.scaffold8.245	aminomethyltransferase; K00605 aminomethyltransferase [EC:2.1.2.10]
evm.TU.scaffold8.246	GLX1; glyoxalase I homolog GLX1; K01759 lactoylglutathione lyase [EC:4.4.1.5]
evm.TU.scaffold8.247	O-glycosyl hydrolases family 17 protein
evm.TU.scaffold8.248	ADT1; arogenate dehydratase 1; K05359 arogenate/prephenate dehydratase [EC:4.2.1.91 4.2.1.51]
evm.TU.scaffold8.249	MED32; mediator of RNA polymerase II transcription subunit 32
evm.TU.scaffold8.25	O-fucosyltransferase family protein; K03691 peptide-O-fucosyltransferase [EC:2.4.1.221]
evm.TU.scaffold8.250	LEW1; cis-prenyltransferase, dehydrodolichyl diphosphate synthase; K11778 ditrans,polycis-polyprenyl diphosphate synthase [EC:2.5.1.87]
evm.TU.scaffold8.251	CLPP6; ATP-dependent Clp protease proteolytic subunit 6; K01358 ATP-dependent Clp protease, protease subunit [EC:3.4.21.92]
evm.TU.scaffold8.252	--
evm.TU.scaffold8.253	SS3; starch synthase 3
evm.TU.scaffold8.254	--
evm.TU.scaffold8.255	CYP51G1; sterol 14-demethylase; K05917 sterol 14-demethylase [EC:1.14.13.70]
evm.TU.scaffold8.256	MATE efflux family protein; K03327 multidrug resistance protein, MATE family
evm.TU.scaffold8.257	--
evm.TU.scaffold8.258	CYP77B1; cytochrome P450, family 77, subfamily B, polypeptide 1; K00517 [EC:1.14.-.-]
evm.TU.scaffold8.259	tryptophan synthase beta chain-like protein; K01696 tryptophan synthase beta chain [EC:4.2.1.20]
evm.TU.scaffold8.26	--
evm.TU.scaffold8.260	--
evm.TU.scaffold8.261	--
evm.TU.scaffold8.262	--
evm.TU.scaffold8.263	--
evm.TU.scaffold8.264	NTL; nuclear transport factor 2-like protein
evm.TU.scaffold8.265	--
evm.TU.scaffold8.266	NRPB10; DNA-directed RNA polymerases II, IV and V subunit 10; K03007 DNA-directed RNA polymerases I, II, and III subunit RPABC5
evm.TU.scaffold8.267	hypothetical protein
evm.TU.scaffold8.268	multiple organellar RNA editing factor 9
evm.TU.scaffold8.27	ILP1; IAP-like protein 1
evm.TU.scaffold8.274	--
evm.TU.scaffold8.275	--
evm.TU.scaffold8.276	G-type lectin S-receptor-like serine/threonine-protein kinase
evm.TU.scaffold8.277	hypothetical protein
evm.TU.scaffold8.278	MLO12; protein MILDEW RESISTANCE LOCUS O 12; K08472 mlo protein
evm.TU.scaffold8.279	protein EGM1
evm.TU.scaffold8.28	hypothetical protein
evm.TU.scaffold8.280	F-box/kelch-repeat protein
evm.TU.scaffold8.281	G-type lectin S-receptor-like serine/threonine-protein kinase
evm.TU.scaffold8.282	--
evm.TU.scaffold8.283	hypothetical protein
evm.TU.scaffold8.284	BFN1; endonuclease 1
evm.TU.scaffold8.285	--
evm.TU.scaffold8.286	SC3; secretory carrier-associated membrane protein 3
evm.TU.scaffold8.287	--
evm.TU.scaffold8.288	hypothetical protein
evm.TU.scaffold8.289	hypothetical protein
evm.TU.scaffold8.29	GSTU26; glutathione S-transferase tau 26; K00799 glutathione S-transferase [EC:2.5.1.18]
evm.TU.scaffold8.290	alpha/beta-hydrolase-like protein
evm.TU.scaffold8.291	scpl31; serine carboxypeptidase-like 31; K16297 serine carboxypeptidase-like clade II [EC:3.4.16.-]
evm.TU.scaffold8.292	--
evm.TU.scaffold8.3	PS2; inorganic pyrophosphatase 1; K13248 pyridoxal phosphate phosphatase PHOSPHO2 [EC:3.1.3.74]
evm.TU.scaffold8.30	--
evm.TU.scaffold8.31	ICR1; interactor of constitutive active ROPs 1
evm.TU.scaffold8.32	UBP15; ubiquitin carboxyl-terminal hydrolase 15; K11855 ubiquitin carboxyl-terminal hydrolase 36/42 [EC:3.4.19.12]
evm.TU.scaffold8.33	hypothetical protein
evm.TU.scaffold8.34	ribosomal protein L18ae family protein
evm.TU.scaffold8.36	ubiquitin domain-containing protein
evm.TU.scaffold8.37	--
evm.TU.scaffold8.38	RABA1b; Ras-related protein RABA1b; K07904 Ras-related protein Rab-11A
evm.TU.scaffold8.39	--
evm.TU.scaffold8.4	NOF1; hypothetical protein; K14774 U3 small nucleolar RNA-associated protein 25
evm.TU.scaffold8.40	--
evm.TU.scaffold8.41	hypothetical protein
evm.TU.scaffold8.42	--
evm.TU.scaffold8.43	Dol-P-Man:Man(6)GlcNAc(2)-PP-Dol alpha-1,2-mannosyltransferase; K03846 alpha-1,2-mannosyltransferase [EC:2.4.1.259 2.4.1.261]
evm.TU.scaffold8.44	UBC36; ubiquitin-conjugating enzyme E2 36; K10580 ubiquitin-conjugating enzyme E2 N [EC:6.3.2.19]
evm.TU.scaffold8.45	ACT domain-containing protein
evm.TU.scaffold8.46	ubiquitin-specific protease family C19-related protein
evm.TU.scaffold8.47	--
evm.TU.scaffold8.48	--
evm.TU.scaffold8.5	TIR-NBS-LRR class disease resistance protein
evm.TU.scaffold8.51	hypothetical protein
evm.TU.scaffold8.52	ribosomal protein L20; K02887 large subunit ribosomal protein L20
evm.TU.scaffold8.54	HAC12; histone acetyltransferase HAC12; K04498 E1A/CREB-binding protein [EC:2.3.1.48]
evm.TU.scaffold8.55	HAC12; histone acetyltransferase HAC12; K04498 E1A/CREB-binding protein [EC:2.3.1.48]
evm.TU.scaffold8.56	putative serine/threonine kinase
evm.TU.scaffold8.57	SR45; protein arginine/serine-rich 45; K14325 RNA-binding protein with serine-rich domain 1
evm.TU.scaffold8.58	LUP2; lupeol synthase 2; K15815 lupeol synthase 2 [EC:5.4.99.39 5.4.99.40 5.4.99.41]
evm.TU.scaffold8.59	PPR repeat domain-containing protein
evm.TU.scaffold8.6	--
evm.TU.scaffold8.60	3-Oct; organic cation/carnitine transporter 3
evm.TU.scaffold8.61	--
evm.TU.scaffold8.62	CYCB3;1; cyclin B3-1; K05868 cyclin B
evm.TU.scaffold8.63	U3 ribonucleoprotein family protein; K14567 U3 small nucleolar RNA-associated protein 14
evm.TU.scaffold8.64	--
evm.TU.scaffold8.65	F-box/kelch-repeat protein
evm.TU.scaffold8.66	Serinc-domain containing serine and sphingolipid biosynthesis protein
evm.TU.scaffold8.67	hypothetical protein
evm.TU.scaffold8.68	--
evm.TU.scaffold8.69	HSC70-1; heat shock cognate protein 70-1; K03283 heat shock 70kDa protein 1/8
evm.TU.scaffold8.7	late embryogenesis abundant hydroxyproline-rich glycoprotein
evm.TU.scaffold8.70	putative DNA-3-methyladenine glycosylase I; K01246 DNA-3-methyladenine glycosylase I [EC:3.2.2.20]
evm.TU.scaffold8.71	aspartyl beta-hydroxylase N-terminal region domain-containing protein
evm.TU.scaffold8.72	40S ribosomal protein S12-2; K02951 small subunit ribosomal protein S12e
evm.TU.scaffold8.73	GOS11; golgi snare 11; K08495 golgi SNAP receptor complex member 1
evm.TU.scaffold8.74	--
evm.TU.scaffold8.75	LHCB6; light harvesting complex photosystem II subunit 6; K08917 light-harvesting complex II chlorophyll a/b binding protein 6
evm.TU.scaffold8.76	hypothetical protein; K14972 PAX-interacting protein 1
evm.TU.scaffold8.77	ATPC2; ATP synthase gamma chain 2; K02115 F-type H+-transporting ATPase subunit gamma
evm.TU.scaffold8.78	AVP1; Pyrophosphate-energized vacuolar membrane proton pump 1; K01507 inorganic pyrophosphatase [EC:3.6.1.1]
evm.TU.scaffold8.79	ribosomal RNA processing brix domain-containing protein; K14820 ribosome biogenesis protein BRX1
evm.TU.scaffold8.80	Kunitz family trypsin and protease inhibitor protein
evm.TU.scaffold8.81	--
evm.TU.scaffold8.82	ATNTT2; ADP,ATP carrier protein 2; K03301 ATP:ADP antiporter, AAA family
evm.TU.scaffold8.83	PWP2; periodic tryptophan protein 2; K14558 periodic tryptophan protein 2
evm.TU.scaffold8.84	--
evm.TU.scaffold8.85	hypothetical protein; K14546 U3 small nucleolar RNA-associated protein 5
evm.TU.scaffold8.86	--
evm.TU.scaffold8.87	hypothetical protein
evm.TU.scaffold8.88	MBD11; methyl-CPG-binding domain-containing protein 11
evm.TU.scaffold8.89	CASC3/Barentsz eIF4AIII binding protein
evm.TU.scaffold8.9	--
evm.TU.scaffold8.90	translation machinery associated protein TMA7
evm.TU.scaffold8.91	hypothetical protein
evm.TU.scaffold8.92	CCMH; cytochrome c biogenesis protein CCMH
evm.TU.scaffold8.93	PDR7; ABC transporter G family member 35
evm.TU.scaffold8.94	--
evm.TU.scaffold8.95	--
evm.TU.scaffold8.96	FAD/NAD(P)-binding oxidoreductase
evm.TU.scaffold8.97	ubiquinol-cytochrome C reductase hinge protein; K00416 ubiquinol-cytochrome c reductase subunit 6
evm.TU.scaffold8.98	hypothetical protein
evm.TU.scaffold8.99	--

## Sheet: scaffold 16
Gene_id	KEGG AnnotInfo
Novel00719	F-box and associated interaction domain-containing protein
Novel00720	hypothetical protein
Novel00721	--
Novel00722	hypothetical protein
evm.TU.scaffold16.1	S-adenosylmethionine decarboxylase proenzyme 2; K01611 S-adenosylmethionine decarboxylase [EC:4.1.1.50]
evm.TU.scaffold16.10	bZIP3; basic leucine-zipper 3
evm.TU.scaffold16.100	PDF1B; peptide deformylase 1B; K01462 peptide deformylase [EC:3.5.1.88]
evm.TU.scaffold16.101	pectin lyase-like superfamily protein; K01184 polygalacturonase [EC:3.2.1.15]
evm.TU.scaffold16.102	DRM2; DNA (cytosine-5)-methyltransferase DRM2
evm.TU.scaffold16.103	S-adenosyl-L-methionine-dependent methyltransferases superfamily protein; K07442 tRNA (adenine57-N1/adenine58-N1)-methyltransferase [EC:2.1.1.219 2.1.1.220]
evm.TU.scaffold16.104	polyribonucleotide nucleotidyltransferase; K00962 polyribonucleotide nucleotidyltransferase [EC:2.7.7.8]
evm.TU.scaffold16.105	core-2/I-branching beta-1,6-N-acetylglucosaminyltransferase family protein
evm.TU.scaffold16.106	transducin/WD40 domain-containing protein; K14962 COMPASS component SWD2
evm.TU.scaffold16.107	beta-1,4-N-acetylglucosaminyltransferase family protein; K00737 beta-1,4-mannosyl-glycoprotein beta-1,4-N-acetylglucosaminyltransferase [EC:2.4.1.144]
evm.TU.scaffold16.108	GHMP kinase family protein; K16190 glucuronokinase [EC:2.7.1.43]
evm.TU.scaffold16.109	pseudouridine synthase family protein; K03177 tRNA pseudouridine55 synthase [EC:5.4.99.25]
evm.TU.scaffold16.11	RING/U-box domain-containing protein
evm.TU.scaffold16.110	GDSL esterase/lipase
evm.TU.scaffold16.111	RGLG2; E3 ubiquitin-protein ligase RGLG2; K16280 E3 ubiquitin-protein ligase RGLG [EC:6.3.2.19]
evm.TU.scaffold16.112	hypothetical protein
evm.TU.scaffold16.113	CYP724A1; cytochrome P450, family 724, subfamily A, polypeptide 1
evm.TU.scaffold16.114	alpha/beta-hydrolasefamily protein
evm.TU.scaffold16.116	CCT motif family protein
evm.TU.scaffold16.118	--
evm.TU.scaffold16.119	--
evm.TU.scaffold16.12	N2,N2-dimethylguanosine tRNA methyltransferase; K00555 tRNA (guanine26-N2/guanine27-N2)-dimethyltransferase [EC:2.1.1.215 2.1.1.216]
evm.TU.scaffold16.120	--
evm.TU.scaffold16.123	30S ribosomal protein S13; K02952 small subunit ribosomal protein S13
evm.TU.scaffold16.124	CXE16; carboxyesterase 16
evm.TU.scaffold16.125	DNA-binding storekeeper protein-like protein
evm.TU.scaffold16.126	Rubisco methyltransferase family protein
evm.TU.scaffold16.127	COP13; COP9 signalosome complex subunit 3; K12177 COP9 signalosome complex subunit 3
evm.TU.scaffold16.128	Thioredoxin superfamily protein
evm.TU.scaffold16.129	hypothetical protein
evm.TU.scaffold16.13	hypothetical protein
evm.TU.scaffold16.130	HEMG2; protoporphyrinogen oxidase-like protein; K00231 oxygen-dependent protoporphyrinogen oxidase [EC:1.3.3.4]
evm.TU.scaffold16.131	leucine-rich repeat protein kinase-like protein
evm.TU.scaffold16.132	MPL1; Myzus persicae-induced lipase 1
evm.TU.scaffold16.133	CHC1; chromodomain remodeling complex protein CHC1; K11650 SWI/SNF-related matrix-associated actin-dependent regulator of chromatin subfamily D
evm.TU.scaffold16.134	--
evm.TU.scaffold16.135	major facilitator protein
evm.TU.scaffold16.136	--
evm.TU.scaffold16.137	NAP14; ABC transporter I family member 11
evm.TU.scaffold16.138	hypothetical protein
evm.TU.scaffold16.139	pentatricopeptide repeat-containing protein
evm.TU.scaffold16.14	SEP2; developmental protein SEPALLATA 2
evm.TU.scaffold16.140	transducin/WD40 repeat-like superfamily protein; K14553 U3 small nucleolar RNA-associated protein 18
evm.TU.scaffold16.141	PHT3;1; phosphate transporter 3;1; K15102 solute carrier family 25 (mitochondrial phosphate transporter), member 3
evm.TU.scaffold16.142	translocon-associated protein subunit beta; K13250 translocon-associated protein subunit beta
evm.TU.scaffold16.143	--
evm.TU.scaffold16.144	--
evm.TU.scaffold16.146	NAC084; NAC domain containing protein 84
evm.TU.scaffold16.147	--
evm.TU.scaffold16.148	hypothetical protein
evm.TU.scaffold16.149	hypothetical protein
evm.TU.scaffold16.15	RING/U-box domain-containing protein
evm.TU.scaffold16.150	TT4; chalcone synthase; K00660 chalcone synthase [EC:2.3.1.74]
evm.TU.scaffold16.151	--
evm.TU.scaffold16.152	--
evm.TU.scaffold16.153	hypothetical protein
evm.TU.scaffold16.154	hypothetical protein
evm.TU.scaffold16.155	--
evm.TU.scaffold16.156	Nascent polypeptide-associated complex subunit alpha-like protein 1; K03626 nascent polypeptide-associated complex subunit alpha
evm.TU.scaffold16.157	FtsJ-like methyltransferase family protein
evm.TU.scaffold16.158	--
evm.TU.scaffold16.159	--
evm.TU.scaffold16.16	pollen Ole e 1 allergen and extensin family protein
evm.TU.scaffold16.160	TBP1; Telomere repeat-binding protein 4
evm.TU.scaffold16.161	Glutaredoxin family protein; K17479 glutaredoxin domain-containing cysteine-rich protein 1
evm.TU.scaffold16.162	--
evm.TU.scaffold16.163	peptide alpha-N-acetyltransferase; K00670 peptide alpha-N-acetyltransferase [EC:2.3.1.88]
evm.TU.scaffold16.164	plasma-membrane choline transporter family protein
evm.TU.scaffold16.165	ZIFL1; zinc induced facilitator-like 1 protein
evm.TU.scaffold16.166	SIG4; sigma factor 4
evm.TU.scaffold16.167	hypothetical protein
evm.TU.scaffold16.168	ABO1; elongator complex protein 1; K11373 elongator complex protein 1
evm.TU.scaffold16.169	--
evm.TU.scaffold16.17	--
evm.TU.scaffold16.170	putative TypA-like translation elongation factor SVR3
evm.TU.scaffold16.171	PDAT; phospholipid:diacylglycerol acyltransferase; K00679 phospholipid:diacylglycerol acyltransferase [EC:2.3.1.158]
evm.TU.scaffold16.172	GUN5; magnesium chelatase subunit H; K03403 magnesium chelatase subunit H [EC:6.6.1.1]
evm.TU.scaffold16.173	--
evm.TU.scaffold16.174	hypothetical protein
evm.TU.scaffold16.175	--
evm.TU.scaffold16.176	ABC transporter G family member 6
evm.TU.scaffold16.177	--
evm.TU.scaffold16.178	DCP2; mRNA-decapping enzyme subunit 2; K12613 mRNA-decapping enzyme subunit 2 [EC:3.6.1.62]
evm.TU.scaffold16.179	hypothetical protein
evm.TU.scaffold16.18	GNA1; glucose-6-phosphate acetyltransferase 1; K00621 glucosamine-phosphate N-acetyltransferase [EC:2.3.1.4]
evm.TU.scaffold16.180	SULTR4;1; sulfate transporter 4.1; K18059 sulfate transporter 4
evm.TU.scaffold16.181	NUDT16; nudix hydrolase-like protein 16
evm.TU.scaffold16.182	peptidase M1 family protein; K01254 leukotriene-A4 hydrolase [EC:3.3.2.6]
evm.TU.scaffold16.183	--
evm.TU.scaffold16.184	hypothetical protein
evm.TU.scaffold16.185	AAC2; ADP/ATP carrier protein 2; K05863 solute carrier family 25 (mitochondrial adenine nucleotide translocator), member 4/5/6/31
evm.TU.scaffold16.187	--
evm.TU.scaffold16.188	ATP5; delta subunit of Mt ATP synthase; K02137 F-type H+-transporting ATPase subunit O
evm.TU.scaffold16.189	ubiquinol-cytochrome C reductase iron-sulfur subunit; K00411 ubiquinol-cytochrome c reductase iron-sulfur subunit [EC:1.10.2.2]
evm.TU.scaffold16.19	O-fucosyltransferase family protein
evm.TU.scaffold16.190	ubiquinol-cytochrome C reductase iron-sulfur subunit; K00411 ubiquinol-cytochrome c reductase iron-sulfur subunit [EC:1.10.2.2]
evm.TU.scaffold16.191	Aldolase-type TIM barrel family protein; K00616 transaldolase [EC:2.2.1.2]
evm.TU.scaffold16.192	NEF1; no exine formation 1
evm.TU.scaffold16.193	--
evm.TU.scaffold16.194	hypothetical protein; K13173 arginine and glutamate-rich protein 1
evm.TU.scaffold16.195	Rap2.6L; ethylene-responsive transcription factor ERF113
evm.TU.scaffold16.196	PBS3; 4-substituted benzoates-glutamate ligase GH3.12; K14487 auxin responsive GH3 gene family
evm.TU.scaffold16.197	hypothetical protein
evm.TU.scaffold16.198	SFC; ADP-ribosylation factor GTPase-activating protein AGD3; K12489 Arf-GAP with coiled-coil, ANK repeat and PH domain-containing protein
evm.TU.scaffold16.199	CRN; inactive leucine-rich repeat receptor-like protein kinase CORYNE
evm.TU.scaffold16.2	CPuORF10; conserved peptide upstream open reading frame 10
evm.TU.scaffold16.20	probable leucine-rich repeat receptor-like serine/threonine-protein kinase
evm.TU.scaffold16.200	AK-LYS1; aspartokinase 1; K00928 aspartate kinase [EC:2.7.2.4]
evm.TU.scaffold16.201	--
evm.TU.scaffold16.202	RARE1; protein required for accD RNA editing 1
evm.TU.scaffold16.203	RING finger protein
evm.TU.scaffold16.204	transcription regulator
evm.TU.scaffold16.205	--
evm.TU.scaffold16.206	JAZ10; protein TIFY 9; K13464 jasmonate ZIM domain-containing protein
evm.TU.scaffold16.207	hypothetical protein
evm.TU.scaffold16.208	GSH-induced LITAF domain protein
evm.TU.scaffold16.209	NAC083; NAC domain containing protein 83
evm.TU.scaffold16.21	probable leucine-rich repeat receptor-like serine/threonine-protein kinase
evm.TU.scaffold16.211	SAG29; senescence-associated protein 29; K15382 solute carrier family 50 (sugar transporter)
evm.TU.scaffold16.212	PBS1; serine/threonine-protein kinase PBS1; K13430 serine/threonine-protein kinase PBS1 [EC:2.7.11.1]
evm.TU.scaffold16.22	--
evm.TU.scaffold16.23	F-box/kelch-repeat protein
evm.TU.scaffold16.24	DNA-directed RNA polymerase 2; K10908 DNA-directed RNA polymerase, mitochondrial [EC:2.7.7.6]
evm.TU.scaffold16.25	RGP2; reversibly glycosylated polypeptide 2; K13379 reversibly glycosylated polypeptide / UDP-arabinopyranose mutase [EC:2.4.1.- 5.4.99.30]
evm.TU.scaffold16.27	SP1L4; protein SPIRAL1-like4; K18635 protein SPIRAL1 and related proteins
evm.TU.scaffold16.28	PR5K; PR5-like receptor kinase
evm.TU.scaffold16.29	LNG1; protein longifolia1
evm.TU.scaffold16.3	SMC5; structural maintenance of chromosomes 5
evm.TU.scaffold16.30	Bromodomain transcription factor; K14649 transcription initiation factor TFIID subunit 8
evm.TU.scaffold16.31	WD-40 repeat family protein; K14863 ribosome biogenesis protein YTM1
evm.TU.scaffold16.32	dentin sialophosphoprotein-like protein
evm.TU.scaffold16.33	EMB2773; sister-chromatid cohesion protein 2; K06672 cohesin loading factor subunit SCC2
evm.TU.scaffold16.34	BCCP2; biotin carboxyl carrier protein 2; K02160 acetyl-CoA carboxylase biotin carboxyl carrier protein
evm.TU.scaffold16.35	UDP-glucose 6-dehydrogenase; K00012 UDPglucose 6-dehydrogenase [EC:1.1.1.22]
evm.TU.scaffold16.36	--
evm.TU.scaffold16.37	GAUT14; probable galacturonosyltransferase 14; K13648 alpha-1,4-galacturonosyltransferase [EC:2.4.1.43]
evm.TU.scaffold16.4	TBL19; protein trichome birefringence-like 19
evm.TU.scaffold16.40	CLPB3; chaperone protein ClpB3; K03695 ATP-dependent Clp protease ATP-binding subunit ClpB
evm.TU.scaffold16.41	DND1; cyclic nucleotide-gated ion channel 2; K05391 cyclic nucleotide gated channel, other eukaryote
evm.TU.scaffold16.42	putative ubiquitin conjugation factor E4; K10597 ubiquitin conjugation factor E4 B [EC:6.3.2.19]
evm.TU.scaffold16.43	tRNA/rRNA methyltransferase (SpoU) family protein
evm.TU.scaffold16.44	ENODL17; early nodulin-like protein 17
evm.TU.scaffold16.46	SPX4; SPX domain-containing protein 4
evm.TU.scaffold16.47	--
evm.TU.scaffold16.48	hypothetical protein
evm.TU.scaffold16.49	MYB16; myb domain protein 16; K09422 myb proto-oncogene protein, plant
evm.TU.scaffold16.5	--
evm.TU.scaffold16.51	casparian strip membrane protein 5
evm.TU.scaffold16.52	--
evm.TU.scaffold16.53	hypothetical protein
evm.TU.scaffold16.54	ribosomal protein L34e superfamily protein
evm.TU.scaffold16.59	--
evm.TU.scaffold16.6	hypothetical protein
evm.TU.scaffold16.60	ribosomal protein L27 family protein; K02899 large subunit ribosomal protein L27
evm.TU.scaffold16.61	HB30; zinc finger homeodomain transcriptional factor ZFHD3
evm.TU.scaffold16.62	40S ribosomal protein S9-2; K02997 small subunit ribosomal protein S9e
evm.TU.scaffold16.63	hypothetical protein
evm.TU.scaffold16.64	--
evm.TU.scaffold16.65	BNQ2; protein banquo 2
evm.TU.scaffold16.66	HB-3; homeobox-leucine zipper protein HAT7; K09338 homeobox-leucine zipper protein
evm.TU.scaffold16.67	--
evm.TU.scaffold16.68	WRKY72; putative WRKY transcription factor 72
evm.TU.scaffold16.69	--
evm.TU.scaffold16.7	glycosyl hydrolase family 81 protein
evm.TU.scaffold16.70	--
evm.TU.scaffold16.72	VDAC3; voltage dependent anion channel 3; K15040 voltage-dependent anion channel protein 2
evm.TU.scaffold16.73	probable receptor-like protein kinase
evm.TU.scaffold16.74	phosphoglycerate mutase-like protein
evm.TU.scaffold16.75	SNL2; paired amphipathic helix protein Sin3-like 2; K11644 paired amphipathic helix protein Sin3a
evm.TU.scaffold16.76	probable peptide/nitrate transporter
evm.TU.scaffold16.77	SAG101; acyl hydrolase
evm.TU.scaffold16.78	SAG101; acyl hydrolase
evm.TU.scaffold16.79	GASA3; gibberellin-regulated protein 3
evm.TU.scaffold16.8	COL1; zinc finger protein CONSTANS-LIKE 1
evm.TU.scaffold16.80	--
evm.TU.scaffold16.83	F-box protein
evm.TU.scaffold16.84	potassium transporter 8; K03549 KUP system potassium uptake protein
evm.TU.scaffold16.85	--
evm.TU.scaffold16.86	putative glucosyltransferase
evm.TU.scaffold16.87	P5CR; Pyrroline-5-carboxylate reductase; K00286 pyrroline-5-carboxylate reductase [EC:1.5.1.2]
evm.TU.scaffold16.88	ARM repeat superfamily protein
evm.TU.scaffold16.89	FDH; formate dehydrogenase; K00122 formate dehydrogenase [EC:1.2.1.2]
evm.TU.scaffold16.9	CO; zinc finger protein CONSTANS; K12135 zinc finger protein CONSTANS
evm.TU.scaffold16.90	pentatricopeptide repeat-containing protein
evm.TU.scaffold16.91	AO; L-aspartate oxidase; K00278 L-aspartate oxidase [EC:1.4.3.16]
evm.TU.scaffold16.92	MYB66; transcription factor WER; K09422 myb proto-oncogene protein, plant
evm.TU.scaffold16.93	hypothetical protein
evm.TU.scaffold16.94	protein kinase family protein; K08835 serine/threonine-protein kinase OSR1/STK39 [EC:2.7.11.1]
evm.TU.scaffold16.95	--
evm.TU.scaffold16.96	Rossmann-fold NAD(P)-binding domain-containing protein
evm.TU.scaffold16.97	Rossmann-fold NAD(P)-binding domain-containing protein
evm.TU.scaffold16.98	--
evm.TU.scaffold16.99	Adenine nucleotide alpha hydrolases-like superfamily protein

## Sheet: scaffold 20
Gene_id	KEGG AnnotInfo
Novel01031	fatty-acid-binding protein 3
Novel01032	RABA1e; RAB GTPase homolog A1E
Novel01033	ribonuclease H-like protein
Novel01034	LACS9; long chain acyl-CoA synthetase 9; K01897 long-chain acyl-CoA synthetase [EC:6.2.1.3]
Novel01035	JMJ14; probable lysine-specific demethylase JMJ14; K11446 histone demethylase JARID1 [EC:1.14.11.-]
Novel01036	--
Novel01037	--
evm.TU.scaffold20.1	PRXR1; peroxidase 42; K00430 peroxidase [EC:1.11.1.7]
evm.TU.scaffold20.10	pentatricopeptide repeat-containing protein
evm.TU.scaffold20.100	FAD-binding and BBE domain-containing protein
evm.TU.scaffold20.101	--
evm.TU.scaffold20.103	CML42; calcium-binding protein CML42; K13448 calcium-binding protein CML
evm.TU.scaffold20.104	--
evm.TU.scaffold20.105	Rossmann-fold NAD(P)-binding domain-containing protein
evm.TU.scaffold20.106	pentatricopeptide repeat-containing protein
evm.TU.scaffold20.107	putative UDP-arabinose 4-epimerase 3; K12448 UDP-arabinose 4-epimerase [EC:5.1.3.5]
evm.TU.scaffold20.108	smB; small nuclear ribonucleoprotein associated protein B; K11086 small nuclear ribonucleoprotein B and B'
evm.TU.scaffold20.109	Subtilase family protein
evm.TU.scaffold20.11	heat shock protein class V 15.4; K13993 HSP20 family protein
evm.TU.scaffold20.110	--
evm.TU.scaffold20.111	GSNAP; gamma-soluble NSF attachment protein
evm.TU.scaffold20.112	zinc finger protein LSD1
evm.TU.scaffold20.113	VPS2.2; vacuolar protein sorting-associated protein 2-2; K12191 charged multivesicular body protein 2A
evm.TU.scaffold20.114	RABE1b; RAB GTPase homolog E1b; K02358 elongation factor Tu
evm.TU.scaffold20.115	oxidoreductase; K10768 alkylated DNA repair protein alkB homolog 6 [EC:1.14.11.-]
evm.TU.scaffold20.116	ribonuclease H2 subunit B domain-containing protein; K10744 ribonuclease H2 subunit B
evm.TU.scaffold20.117	putative CTP synthase; K01937 CTP synthase [EC:6.3.4.2]
evm.TU.scaffold20.118	peptidase M50 family protein; K07765 S2P endopeptidase [EC:3.4.24.85]
evm.TU.scaffold20.119	hypothetical protein
evm.TU.scaffold20.12	MSRB3; peptide methionine sulfoxide reductase B3; K07305 peptide-methionine (R)-S-oxide reductase [EC:1.8.4.12]
evm.TU.scaffold20.120	TAF11; TBP-associated factor 11; K03135 transcription initiation factor TFIID subunit 11
evm.TU.scaffold20.121	--
evm.TU.scaffold20.122	BAM3; leucine-rich receptor-like protein kinase BAM3
evm.TU.scaffold20.123	PCAP1; plasma-membrane associated cation-binding protein 1
evm.TU.scaffold20.124	TCP4; transcription factor TCP4
evm.TU.scaffold20.125	--
evm.TU.scaffold20.126	CYP71A15; cytochrome P450 71A15; K00517 [EC:1.14.-.-]
evm.TU.scaffold20.127	--
evm.TU.scaffold20.128	hypothetical protein
evm.TU.scaffold20.13	binding / calmodulin binding protein; K16743 abnormal spindle-like microcephaly-associated protein
evm.TU.scaffold20.130	GSO1; LRR receptor-like serine/threonine-protein kinase GSO1
evm.TU.scaffold20.131	VSR7; vacuolar-sorting receptor 7
evm.TU.scaffold20.132	--
evm.TU.scaffold20.133	--
evm.TU.scaffold20.134	--
evm.TU.scaffold20.135	EMB1025; pentatricopeptide repeat-containing protein
evm.TU.scaffold20.136	EMB1895; protein EMBRYO DEFECTIVE 1895; K13144 integrator complex subunit 7
evm.TU.scaffold20.137	QRT3; polygalacturonase QRT3
evm.TU.scaffold20.138	--
evm.TU.scaffold20.139	RNA recognition motif-containing protein
evm.TU.scaffold20.14	DER2.1; derlin-2.1; K13989 Derlin-2/3
evm.TU.scaffold20.140	multiple organellar RNA editing factor 1
evm.TU.scaffold20.141	VQ motif-containing protein
evm.TU.scaffold20.142	FRS1; protein FAR1-related sequence 1
evm.TU.scaffold20.143	GCN5-related N-acetyltransferase (GNAT) family protein
evm.TU.scaffold20.144	hypothetical protein
evm.TU.scaffold20.145	hypothetical protein
evm.TU.scaffold20.146	KUP9; K+ uptake permease 9; K03549 KUP system potassium uptake protein
evm.TU.scaffold20.147	--
evm.TU.scaffold20.148	Pentatricopeptide repeat domain-containing protein
evm.TU.scaffold20.149	--
evm.TU.scaffold20.15	QQT2; early embryo development protein QQT2; K06883
evm.TU.scaffold20.150	SUS2; putative splicing factor Prp8; K12856 pre-mRNA-processing factor 8
evm.TU.scaffold20.151	calcium-independent phospholipase A
evm.TU.scaffold20.152	PP2-A1; protein PHLOEM protein 2-LIKE A1
evm.TU.scaffold20.153	FKBP-like peptidyl-prolyl cis-trans isomerase family protein
evm.TU.scaffold20.154	Class V chitinase; K01183 chitinase [EC:3.2.1.14]
evm.TU.scaffold20.155	AK-HSDH_II; bifunctional aspartokinase/homoserine dehydrogenase 2; K12524 bifunctional aspartokinase / homoserine dehydrogenase 1 [EC:2.7.2.4 1.1.1.3]
evm.TU.scaffold20.156	RING; SBP (S-ribonuclease binding protein) family protein; K19042 E3 ubiquitin-protein ligase BOI and related proteins [EC:6.3.2.19]
evm.TU.scaffold20.157	--
evm.TU.scaffold20.158	--
evm.TU.scaffold20.159	--
evm.TU.scaffold20.16	TOM1; tobamovirus multiplication protein 1
evm.TU.scaffold20.160	RING/U-box domain-containing protein
evm.TU.scaffold20.161	NPR4; NPR1-like protein 4; K14508 regulatory protein NPR1
evm.TU.scaffold20.162	--
evm.TU.scaffold20.163	mitochondrial transcription termination factor family protein
evm.TU.scaffold20.164	--
evm.TU.scaffold20.165	HSF_A4A; heat stress transcription factor A-4a; K09419 heat shock transcription factor, other eukaryote
evm.TU.scaffold20.166	TRAM, LAG1 and CLN8 (TLC) lipid-sensing domain containing protein
evm.TU.scaffold20.167	winged-helix DNA-binding transcription factor family protein
evm.TU.scaffold20.168	nucleotide/nucleic acid binding protein; K14787 multiple RNA-binding domain-containing protein 1
evm.TU.scaffold20.169	chaperone DnaJ-domain containing protein
evm.TU.scaffold20.17	--
evm.TU.scaffold20.170	--
evm.TU.scaffold20.171	CYCT1;2; Cyclin-T1-2; K15188 cyclin T
evm.TU.scaffold20.172	--
evm.TU.scaffold20.173	TIR-NBS-LRR class disease resistance protein
evm.TU.scaffold20.174	nucleoside-triphosphatase/transmembrane receptor/nucleotide binding/ATP binding
evm.TU.scaffold20.175	VPS54; protein VPS54; K17600 vacuolar protein sorting-associated protein 54
evm.TU.scaffold20.176	TIR-NBS-LRR class disease resistance protein
evm.TU.scaffold20.177	UDP-glycosyltransferase family protein
evm.TU.scaffold20.178	major facilitator protein
evm.TU.scaffold20.179	hypothetical protein
evm.TU.scaffold20.18	hypothetical protein
evm.TU.scaffold20.180	PDR11; ABC transporter G family member 39
evm.TU.scaffold20.181	putative pectinacetylesterase
evm.TU.scaffold20.182	Profilin family protein
evm.TU.scaffold20.183	hypothetical protein
evm.TU.scaffold20.184	Long-chain-alcohol oxidase FAO4A; K17756 long-chain-alcohol oxidase [EC:1.1.3.20]
evm.TU.scaffold20.185	hypothetical protein
evm.TU.scaffold20.186	--
evm.TU.scaffold20.188	EMB3006; protein embryo defective 3006
evm.TU.scaffold20.189	CYP707A1; abscisic acid 8'-hydroxylase 1; K09843 (+)-abscisic acid 8'-hydroxylase [EC:1.14.13.93]
evm.TU.scaffold20.19	RNA pseudourine synthase 6
evm.TU.scaffold20.190	RLI2; RNAse l inhibitor protein 2; K06174 ATP-binding cassette, sub-family E, member 1
evm.TU.scaffold20.191	--
evm.TU.scaffold20.192	--
evm.TU.scaffold20.193	--
evm.TU.scaffold20.194	zinc knuckle (CCHC-type) family protein
evm.TU.scaffold20.195	nodulin MtN21 /EamA-like transporter family protein
evm.TU.scaffold20.196	GDA1/CD39 nucleoside phosphatase family protein
evm.TU.scaffold20.197	NCED4; nine-cis-epoxycarotenoid dioxygenase 4; K09840 9-cis-epoxycarotenoid dioxygenase [EC:1.13.11.51]
evm.TU.scaffold20.198	hypothetical protein
evm.TU.scaffold20.199	ankyrin repeat-containing protein
evm.TU.scaffold20.2	CPK15; calcium-dependent protein kinase 15; K13412 calcium-dependent protein kinase [EC:2.7.11.1]
evm.TU.scaffold20.20	BGLU47; beta-glucosidase 47; K05350 beta-glucosidase [EC:3.2.1.21]
evm.TU.scaffold20.200	hypothetical protein
evm.TU.scaffold20.201	ERD3; putative methyltransferase PMT21
evm.TU.scaffold20.202	P-loop containing nucleoside triphosphate hydrolases superfamily protein
evm.TU.scaffold20.203	P-loop containing nucleoside triphosphate hydrolases superfamily protein
evm.TU.scaffold20.204	hypothetical protein
evm.TU.scaffold20.205	--
evm.TU.scaffold20.206	--
evm.TU.scaffold20.207	NB-ARC domain-containing disease resistance protein; K06685 MOB kinase activator 1
evm.TU.scaffold20.209	P-loop containing nucleoside triphosphate hydrolases superfamily protein
evm.TU.scaffold20.21	ATML1; homeobox-leucine zipper protein MERISTEM L1
evm.TU.scaffold20.210	NB-ARC domain-containing disease resistance protein; K06685 MOB kinase activator 1
evm.TU.scaffold20.211	EDR2; protein ENHANCED DISEASE RESISTANCE 2
evm.TU.scaffold20.212	CMT2; chromomethylase 2; K00558 DNA (cytosine-5)-methyltransferase 1 [EC:2.1.1.37]
evm.TU.scaffold20.213	4-coumarate--CoA ligase-like 6; K01904 4-coumarate--CoA ligase [EC:6.2.1.12]
evm.TU.scaffold20.214	4-coumarate--CoA ligase-like 6; K01904 4-coumarate--CoA ligase [EC:6.2.1.12]
evm.TU.scaffold20.215	VPS25; vacuolar protein sorting-associated protein 25; K12189 ESCRT-II complex subunit VPS25
evm.TU.scaffold20.216	XTH29; probable xyloglucan endotransglucosylase/hydrolase protein 29; K08235 xyloglucan:xyloglucosyl transferase [EC:2.4.1.207]
evm.TU.scaffold20.217	AtS40-3; protein AtS40-3
evm.TU.scaffold20.218	pentatricopeptide repeat-containing protein
evm.TU.scaffold20.219	--
evm.TU.scaffold20.22	--
evm.TU.scaffold20.220_evm.TU.scaffold20.221	Integrin-linked protein kinase family protein
evm.TU.scaffold20.222	cyclic phosphodiesterase
evm.TU.scaffold20.223	hypothetical protein
evm.TU.scaffold20.224	NIP1;2; NOD26-like intrinsic protein 1;2; K09874 aquaporin NIP
evm.TU.scaffold20.225	WD-40 repeat family protein; K14791 periodic tryptophan protein 1
evm.TU.scaffold20.226	BEH3; BES1/BZR1-like protein 3
evm.TU.scaffold20.227	HSF_A4A; heat stress transcription factor A-4a; K09419 heat shock transcription factor, other eukaryote
evm.TU.scaffold20.228	cysteine/histidine-rich C1 domain-containing protein
evm.TU.scaffold20.229	pentatricopeptide repeat-containing protein
evm.TU.scaffold20.23	hypothetical protein
evm.TU.scaffold20.230	OFP5; ovate family protein 5
evm.TU.scaffold20.231	AAA-type ATPase family protein
evm.TU.scaffold20.232	NAD(P)-binding Rossmann-fold superfamily protein
evm.TU.scaffold20.233	--
evm.TU.scaffold20.234	RABA1d; RAB GTPase homolog A1D
evm.TU.scaffold20.235	--
evm.TU.scaffold20.236	RLP51; receptor like protein 51
evm.TU.scaffold20.237	DOT4; pentatricopeptide repeat protein DOT4
evm.TU.scaffold20.238	Rho termination factor
evm.TU.scaffold20.239	60S ribosomal protein L11-2; K02868 large subunit ribosomal protein L11e
evm.TU.scaffold20.24	hypothetical protein
evm.TU.scaffold20.240	SKdZeta; Shaggy-related protein kinase zeta; K00924 [EC:2.7.1.-]
evm.TU.scaffold20.241	CIPK12; CBL-interacting serine/threonine-protein kinase 12
evm.TU.scaffold20.242	leucine-rich repeat extensin-like protein 5
evm.TU.scaffold20.243	--
evm.TU.scaffold20.244	transcription factor-related protein
evm.TU.scaffold20.245	MRH1; putative LRR receptor-like serine/threonine-protein kinase MRH1
evm.TU.scaffold20.246	hypothetical protein
evm.TU.scaffold20.247	PYL13; abscisic acid receptor PYL13; K14496 abscisic acid receptor PYR/PYL family
evm.TU.scaffold20.248	LSH9; hypothetical protein
evm.TU.scaffold20.249	WAVE5; SCAR family protein WAVE5
evm.TU.scaffold20.25	--
evm.TU.scaffold20.250	--
evm.TU.scaffold20.251	dual specificity protein phosphatase-like protein; K14819 dual specificity phosphatase 12 [EC:3.1.3.16 3.1.3.48]
evm.TU.scaffold20.252	nucleic acid-binding, OB-fold-like protein; K10740 replication factor A3
evm.TU.scaffold20.253	hypothetical protein
evm.TU.scaffold20.254	hypothetical protein
evm.TU.scaffold20.255	phospholipase A1-IIgamma
evm.TU.scaffold20.256	hypothetical protein
evm.TU.scaffold20.257	--
evm.TU.scaffold20.258	--
evm.TU.scaffold20.259	--
evm.TU.scaffold20.260	hypothetical protein
evm.TU.scaffold20.261	CHLI1; magnesium-chelatase subunit chlI; K03405 magnesium chelatase subunit I [EC:6.6.1.1]
evm.TU.scaffold20.262	ATP-dependent RNA helicase DDX35; K13117 ATP-dependent RNA helicase DDX35 [EC:3.6.4.13]
evm.TU.scaffold20.263	D-Tyr-tRNA(Tyr) deacylase family protein; K07560 D-tyrosyl-tRNA(Tyr) deacylase [EC:3.1.-.-]
evm.TU.scaffold20.264	SNI1; negative regulator of systemic acquired resistance (SNI1)
evm.TU.scaffold20.267	L-aspartase-like family protein; K01756 adenylosuccinate lyase [EC:4.3.2.2]
evm.TU.scaffold20.269	hypothetical protein
evm.TU.scaffold20.270	hypothetical protein
evm.TU.scaffold20.271	--
evm.TU.scaffold20.272	hypothetical protein
evm.TU.scaffold20.274	TCP2; transcription factor TCP2
evm.TU.scaffold20.275	F-box protein
evm.TU.scaffold20.276	KH domain-containing protein; K13162 poly(rC)-binding protein 2/3/4
evm.TU.scaffold20.278	--
evm.TU.scaffold20.279	--
evm.TU.scaffold20.28	hypothetical protein
evm.TU.scaffold20.280	DEG5; DEGP protease 5; K01362 [EC:3.4.21.-]
evm.TU.scaffold20.29	NRT1.8; nitrate transporter 1.8
evm.TU.scaffold20.3	hypothetical protein
evm.TU.scaffold20.30	CPL1; RNA polymerase II C-terminal domain phosphatase-like 1; K18998 RNA polymerase II C-terminal domain phosphatase-like 1/2 [EC:3.1.3.16]
evm.TU.scaffold20.31	proline-rich spliceosome-associated (PSP) family protein; K12829 splicing factor 3B subunit 2
evm.TU.scaffold20.32	--
evm.TU.scaffold20.33	--
evm.TU.scaffold20.34	ENDO5; endonuclease 5
evm.TU.scaffold20.35	ENDO4; endonuclease 4
evm.TU.scaffold20.36	oxidoreductase, zinc-binding dehydrogenase family protein
evm.TU.scaffold20.37	hypothetical protein
evm.TU.scaffold20.38	VPS28-1; vacuolar protein sorting-associated protein 28-1; K12184 ESCRT-I complex subunit VPS28
evm.TU.scaffold20.39	anaphase-promoting complex subunit 4; K03351 anaphase-promoting complex subunit 4
evm.TU.scaffold20.40	WD40 repeat family protein
evm.TU.scaffold20.41	F-box stress induced protein 2
evm.TU.scaffold20.42	hypothetical protein
evm.TU.scaffold20.43	FMN/FHY; bifunctional riboflavin kinase/FMN hydrolase; K00861 riboflavin kinase [EC:2.7.1.26]
evm.TU.scaffold20.44	PapD-like superfamily protein
evm.TU.scaffold20.45	hypothetical protein
evm.TU.scaffold20.46	--
evm.TU.scaffold20.47	UBC32; ubiquitin-conjugating enzyme E2 32; K10578 ubiquitin-conjugating enzyme E2 J1 [EC:6.3.2.19]
evm.TU.scaffold20.48	MYB102; R2R3 family MYB transcription factor; K09422 myb proto-oncogene protein, plant
evm.TU.scaffold20.49	B160; protein B160; K15601 lysine-specific demethylase 3 [EC:1.14.11.-]
evm.TU.scaffold20.5	MATE efflux family protein; K03327 multidrug resistance protein, MATE family
evm.TU.scaffold20.50	CRK29; cysteine-rich receptor-like protein kinase 29
evm.TU.scaffold20.51	B120; G-type lectin S-receptor-like serine/threonine-protein kinase B120
evm.TU.scaffold20.52	RK3; receptor kinase 3
evm.TU.scaffold20.53	PUB8; U-box domain-containing protein 8
evm.TU.scaffold20.54	--
evm.TU.scaffold20.55	Subtilase family protein
evm.TU.scaffold20.56	hypothetical protein
evm.TU.scaffold20.58	PSBQA; oxygen evolving complex of photosystem II subunit PsbQ; K08901 photosystem II oxygen-evolving enhancer protein 3
evm.TU.scaffold20.59	--
evm.TU.scaffold20.6	hypothetical protein
evm.TU.scaffold20.60	CRK27; cysteine-rich receptor-like protein kinase 27
evm.TU.scaffold20.62	hypothetical protein
evm.TU.scaffold20.63	RP1; pyruvate, phosphate dikinase regulatory protein 1
evm.TU.scaffold20.64	--
evm.TU.scaffold20.65	emb1417; pentatricopeptide repeat protein EMBRYO DEFECTIVE 1417
evm.TU.scaffold20.66	ATERDJ2B; J domain protein ATERDJ2B; K09540 translocation protein SEC63
evm.TU.scaffold20.67	pentatricopeptide repeat-containing protein
evm.TU.scaffold20.68	ZAC; ADP-ribosylation factor GTPase-activating protein AGD12; K12486 stromal membrane-associated protein
evm.TU.scaffold20.69	HAP6; dolichyl-diphosphooligosaccharide--protein glycosyltransferase subunit 2; K12667 oligosaccharyltransferase complex subunit delta (ribophorin II)
evm.TU.scaffold20.7	PRORP3; proteinaceous RNase P 3; K18213 proteinaceous RNase P [EC:3.1.26.5]
evm.TU.scaffold20.70	hypothetical protein
evm.TU.scaffold20.72	G10 family protein; K12873 bud site selection protein 31
evm.TU.scaffold20.73	cytochrome-c oxidase/ electron carrier
evm.TU.scaffold20.74	MFDX2; ferredoxin 2
evm.TU.scaffold20.75	BRCA1; protein BREAST CANCER SUSCEPTIBILITY 1-like protein; K10683 BRCA1-associated RING domain protein 1 [EC:6.3.2.19]
evm.TU.scaffold20.76	pentatricopeptide repeat-containing protein
evm.TU.scaffold20.77	AGP galactosyltransferase 2
evm.TU.scaffold20.79	hypothetical protein
evm.TU.scaffold20.80	--
evm.TU.scaffold20.81	--
evm.TU.scaffold20.82	--
evm.TU.scaffold20.83	--
evm.TU.scaffold20.84	--
evm.TU.scaffold20.85	--
evm.TU.scaffold20.86	basic helix-loop-helix domain-containing protein
evm.TU.scaffold20.87	leucine-rich receptor-like protein kinase
evm.TU.scaffold20.88	HEN1; small RNA 2'-O-methyltransferase
evm.TU.scaffold20.89	double-stranded RNA-binding domain (DsRBD)-containing protein
evm.TU.scaffold20.9	--
evm.TU.scaffold20.90	HEN1; small RNA 2'-O-methyltransferase
evm.TU.scaffold20.91	TUB9; tubulin beta-9 chain; K07375 tubulin beta
evm.TU.scaffold20.93	ethylene-responsive/regulated nuclear protein
evm.TU.scaffold20.94	FAH2; fatty acid hydroxylase 2
evm.TU.scaffold20.95	--
evm.TU.scaffold20.96	FAD-binding Berberine family protein
evm.TU.scaffold20.97	TPP2; tripeptidyl peptidase II; K01280 tripeptidyl-peptidase II [EC:3.4.14.10]
evm.TU.scaffold20.98	FAD-binding Berberine family protein
evm.TU.scaffold20.99	FAD-binding and BBE domain-containing protein

## Sheet: scaffold 27
Gene_id	KEGG AnnotInfo
Novel01457	--
Novel01458	kinesin family protein; K10398 kinesin family member 11
Novel01459	--
Novel01460	hypothetical protein
Novel01461	myb-like HTH transcriptional regulator family protein; K09422 myb proto-oncogene protein, plant
Novel01462	--
Novel01463	--
Novel01464	--
Novel01465	glutaredoxin-C2; K03676 glutaredoxin 3
evm.TU.scaffold27.1	--
evm.TU.scaffold27.10	--
evm.TU.scaffold27.100	Mannose-binding lectin superfamily protein
evm.TU.scaffold27.102	BEL10; BEL1-like homeodomain 10
evm.TU.scaffold27.103	JMT; jasmonic acid carboxyl methyltransferase; K08241 jasmonate O-methyltransferase [EC:2.1.1.141]
evm.TU.scaffold27.104	CYP722A1; cytochrome P450, family 722, subfamily A, polypeptide 1
evm.TU.scaffold27.105	hypothetical protein
evm.TU.scaffold27.106	PDF1.4; defensin-like protein 19
evm.TU.scaffold27.107	GAMMA_CA2; gamma carbonic anhydrase 2
evm.TU.scaffold27.108	DHAR2; glutathione S-transferase DHAR2
evm.TU.scaffold27.109	--
evm.TU.scaffold27.110	hypothetical protein
evm.TU.scaffold27.111	transducin/WD-40 repeat-containing protein; K15200 general transcription factor 3C polypeptide 2
evm.TU.scaffold27.112	putative wall-associated receptor kinase-like 11
evm.TU.scaffold27.113	putative wall-associated receptor kinase-like 11
evm.TU.scaffold27.114	hypothetical protein
evm.TU.scaffold27.115	reduced residual arabinose 3
evm.TU.scaffold27.116	BES1; protein brassinazole-resistant 2; K14503 brassinosteroid resistant 1/2
evm.TU.scaffold27.119	pathogenesis-related thaumatin-like protein
evm.TU.scaffold27.12	--
evm.TU.scaffold27.120	--
evm.TU.scaffold27.121	PARVUS; putative galacturonosyltransferase-like 1
evm.TU.scaffold27.122	pentatricopeptide repeat-containing protein; K17964 leucine-rich PPR motif-containing protein, mitochondrial
evm.TU.scaffold27.123	DA1; protein DA1
evm.TU.scaffold27.124	FMO1; flavin-dependent monooxygenase 1; K00485 dimethylaniline monooxygenase (N-oxide forming) [EC:1.14.13.8]
evm.TU.scaffold27.125	ARF19; auxin response factor 19
evm.TU.scaffold27.126	--
evm.TU.scaffold27.127	probable carboxylesterase 1
evm.TU.scaffold27.128	JAZ1; jasmonate-zim-domain protein 1; K13464 jasmonate ZIM domain-containing protein
evm.TU.scaffold27.129	pectin lyase-like superfamily protein
evm.TU.scaffold27.13	SWI3C; SWI/SNF complex subunit SWI3C; K11649 SWI/SNF related-matrix-associated actin-dependent regulator of chromatin subfamily C
evm.TU.scaffold27.130	LHCA6; PSI type II chlorophyll a/b-binding protein (Lhca2*1); K08908 light-harvesting complex I chlorophyll a/b binding protein 2
evm.TU.scaffold27.131	hypothetical protein; K09705 hypothetical protein
evm.TU.scaffold27.132	hypothetical protein
evm.TU.scaffold27.133	ARR7; two-component response regulator ARR7; K14492 two-component response regulator ARR-A family
evm.TU.scaffold27.134	--
evm.TU.scaffold27.135	hypothetical protein
evm.TU.scaffold27.136	--
evm.TU.scaffold27.137	myb family transcription factor
evm.TU.scaffold27.14	EMB1968; replication factor C subunit 4; K10755 replication factor C subunit 2/4
evm.TU.scaffold27.140	DDT domain-containing protein
evm.TU.scaffold27.141	pentatricopeptide repeat-containing protein
evm.TU.scaffold27.142	probable peptide/nitrate transporter
evm.TU.scaffold27.143	ICS2; Isochorismate synthase 2; K02552 menaquinone-specific isochorismate synthase [EC:5.4.4.2]
evm.TU.scaffold27.144	WRKY61; putative WRKY transcription factor 61
evm.TU.scaffold27.145	IQD30; protein IQ-domain 30
evm.TU.scaffold27.146	--
evm.TU.scaffold27.147	MIF3; mini zinc finger protein
evm.TU.scaffold27.148	transport protein SEC31-like protein SEC31B; K14005 protein transport protein SEC31
evm.TU.scaffold27.149	SBPASE; Sedoheptulose-1,7-bisphosphatase; K01100 sedoheptulose-bisphosphatase [EC:3.1.3.37]
evm.TU.scaffold27.15	hypothetical protein
evm.TU.scaffold27.150	protein phytochrome kinase substrate 3
evm.TU.scaffold27.151	--
evm.TU.scaffold27.152	--
evm.TU.scaffold27.153	--
evm.TU.scaffold27.154	--
evm.TU.scaffold27.155	--
evm.TU.scaffold27.156	hypothetical protein
evm.TU.scaffold27.157	MYB47; myb domain protein 47; K09422 myb proto-oncogene protein, plant
evm.TU.scaffold27.16	protein translocase subunit SECA2; K03070 preprotein translocase subunit SecA
evm.TU.scaffold27.161	--
evm.TU.scaffold27.162	IBS1; cyclin-dependent kinase-like protein
evm.TU.scaffold27.163	PDCB3; plasmodesmata callose-binding protein 3
evm.TU.scaffold27.164	PSP; phosphoserine phosphatase; K01079 phosphoserine phosphatase [EC:3.1.3.3]
evm.TU.scaffold27.165	GR-RBP6; glycine-rich RNA-binding protein 6
evm.TU.scaffold27.166	hypothetical protein
evm.TU.scaffold27.167	Haloacid dehalogenase-like hydrolase (HAD) superfamily protein
evm.TU.scaffold27.168	galactose oxidase/kelch repeat domain-containing protein
evm.TU.scaffold27.169	GAUT11; putative galacturonosyltransferase; K13648 alpha-1,4-galacturonosyltransferase [EC:2.4.1.43]
evm.TU.scaffold27.17	DMC1; meiotic recombination protein DMC1-like protein; K10872 meiotic recombination protein DMC1
evm.TU.scaffold27.170	MYB51; myb domain protein 51; K09422 myb proto-oncogene protein, plant
evm.TU.scaffold27.171	60S ribosomal protein L6-1; K02934 large subunit ribosomal protein L6e
evm.TU.scaffold27.172	--
evm.TU.scaffold27.173	--
evm.TU.scaffold27.174	shewenella-like protein phosphatase 2
evm.TU.scaffold27.175	transmembrane Fragile-X-F-associated protein
evm.TU.scaffold27.176	alpha/beta-Hydrolases superfamily protein
evm.TU.scaffold27.177	ARP4; actin-related protein 4; K11340 actin-like protein 6A
evm.TU.scaffold27.178	alpha/beta-Hydrolases superfamily protein
evm.TU.scaffold27.179	basal transcription factor complex subunit-related protein; K03143 transcription initiation factor TFIIH subunit 3
evm.TU.scaffold27.18	calcium-binding EF-hand-containing protein
evm.TU.scaffold27.180	acyl-CoA N-acyltransferases-like protein
evm.TU.scaffold27.181	MEE67; mitochondrial import inner membrane translocase subunit TIM22-1; K17790 mitochondrial import inner membrane translocase subunit TIM22
evm.TU.scaffold27.182	NUDT4; nudix hydrolase 4
evm.TU.scaffold27.183	--
evm.TU.scaffold27.184	--
evm.TU.scaffold27.185	RABA6b; Ras-related protein RABA6b
evm.TU.scaffold27.187	--
evm.TU.scaffold27.188	5'-3' exonuclease family protein; K10746 exonuclease 1 [EC:3.1.-.-]
evm.TU.scaffold27.189	ATARCA; guanine nucleotide-binding protein subunit beta-like protein A; K14753 guanine nucleotide-binding protein subunit beta-2-like 1 protein
evm.TU.scaffold27.19	--
evm.TU.scaffold27.190	--
evm.TU.scaffold27.191	hypothetical protein
evm.TU.scaffold27.192	CDKD1;3; cyclin-dependent kinase D1;3; K02202 cyclin-dependent kinase 7 [EC:2.7.11.22 2.7.11.23]
evm.TU.scaffold27.193	PAPS1; poly(A) polymerase 1; K14376 poly(A) polymerase [EC:2.7.7.19]
evm.TU.scaffold27.194	RING/U-box superfamily protein
evm.TU.scaffold27.195	--
evm.TU.scaffold27.197	--
evm.TU.scaffold27.198	HDG12; homeobox-leucine zipper protein HDG12; K09338 homeobox-leucine zipper protein
evm.TU.scaffold27.199	--
evm.TU.scaffold27.2	--
evm.TU.scaffold27.20	putative protein kinase
evm.TU.scaffold27.200	kunitz family trypsin and protease inhibitor protein
evm.TU.scaffold27.201	--
evm.TU.scaffold27.204	WBC11; ABC transporter G family member 11
evm.TU.scaffold27.205	hypothetical protein
evm.TU.scaffold27.206	GTE3; transcription factor GTE3
evm.TU.scaffold27.207	--
evm.TU.scaffold27.208	--
evm.TU.scaffold27.209	CSTF77; cleavage stimulation factor 77-like protein; K14408 cleavage stimulation factor subunit 3
evm.TU.scaffold27.21	zinc finger CCCH domain-containing protein
evm.TU.scaffold27.210	D-3-phosphoglycerate dehydrogenase; K00058 D-3-phosphoglycerate dehydrogenase [EC:1.1.1.95]
evm.TU.scaffold27.22	hypothetical protein
evm.TU.scaffold27.24	--
evm.TU.scaffold27.25	Exostosin family protein
evm.TU.scaffold27.26	bidirectional sugar transporter SWEET1; K15382 solute carrier family 50 (sugar transporter)
evm.TU.scaffold27.27	SKP2A; F-box protein SKP2A; K03875 F-box and leucine-rich repeat protein 1 (S-phase kinase-associated protein 2)
evm.TU.scaffold27.28	thiamin diphosphate-binding fold protein; K00166 2-oxoisovalerate dehydrogenase E1 component alpha subunit [EC:1.2.4.4]
evm.TU.scaffold27.29	thiamin diphosphate-binding fold protein; K00166 2-oxoisovalerate dehydrogenase E1 component alpha subunit [EC:1.2.4.4]
evm.TU.scaffold27.3	Histone H3 K4-specific methyltransferase SET7/9 family protein
evm.TU.scaffold27.30	--
evm.TU.scaffold27.31	Target of Myb protein 1
evm.TU.scaffold27.32	--
evm.TU.scaffold27.34	--
evm.TU.scaffold27.36	WAK5; wall-associated receptor kinase 5
evm.TU.scaffold27.37	WAK1; wall-associated receptor kinase 1
evm.TU.scaffold27.39	sequence-specific DNA binding transcription factor
evm.TU.scaffold27.4	ethylene-responsive transcription factor ERF012
evm.TU.scaffold27.40	--
evm.TU.scaffold27.41	--
evm.TU.scaffold27.42	indole glucosinolate o-methyltransferase 1
evm.TU.scaffold27.43	Indole glucosinolate O-methyltransferase 4
evm.TU.scaffold27.44	chaperone protein dnaJ 10
evm.TU.scaffold27.45	nucleotide-sugar transporter-like protein
evm.TU.scaffold27.46	hypothetical protein
evm.TU.scaffold27.47	hypothetical protein
evm.TU.scaffold27.48	hypothetical protein
evm.TU.scaffold27.49	TIR-NBS-LRR class disease resistance protein
evm.TU.scaffold27.5	p24 subfamily delta 5
evm.TU.scaffold27.50	PLATZ transcription factor family protein
evm.TU.scaffold27.51	pyrophosphate--fructose 6-phosphate 1-phosphotransferase subunit alpha 1; K00895 pyrophosphate--fructose-6-phosphate 1-phosphotransferase [EC:2.7.1.90]
evm.TU.scaffold27.52	ARID/BRIGHT DNA-binding domain-containing protein
evm.TU.scaffold27.53	ESC; putative DNA-binding protein ESCAROLA
evm.TU.scaffold27.54	RNA recognition motif-containing protein
evm.TU.scaffold27.55	PHT1;8; phosphate transporter 1;8; K08176 MFS transporter, PHS family, inorganic phosphate transporter
evm.TU.scaffold27.56	XCP2; xylem cysteine proteinase 2; K16290 xylem cysteine proteinase [EC:3.4.22.-]
evm.TU.scaffold27.57	TMT1; tonoplast monosaccharide transporter1
evm.TU.scaffold27.58	--
evm.TU.scaffold27.59	--
evm.TU.scaffold27.6	LYM1; LysM domain-containing GPI-anchored protein 1
evm.TU.scaffold27.60	--
evm.TU.scaffold27.61	SAUL1; senescence-associated E3 ubiquitin ligase 1
evm.TU.scaffold27.62	hypothetical protein
evm.TU.scaffold27.63	calcium-binding EF hand-containing protein
evm.TU.scaffold27.64	HMGB2; high mobility group B2 protein
evm.TU.scaffold27.65	DNA-binding bromodomain-containing protein; K11723 bromodomain-containing protein 7/9
evm.TU.scaffold27.66	protein ALTERED SEED GERMINATION 5
evm.TU.scaffold27.67	nodule inception protein-like protein 4
evm.TU.scaffold27.68	CAT1; catalase 1; K03781 catalase [EC:1.11.1.6]
evm.TU.scaffold27.69	CYCB2;3; cyclin-B2-3; K05868 cyclin B
evm.TU.scaffold27.7	--
evm.TU.scaffold27.70	small nuclear ribonucleoprotein-like protein; K11088 small nuclear ribonucleoprotein D3
evm.TU.scaffold27.71	hypothetical protein
evm.TU.scaffold27.72	OPCL1; OPC-8:0 CoA ligase1; K10526 OPC-8:0 CoA ligase 1 [EC:6.2.1.-]
evm.TU.scaffold27.74	--
evm.TU.scaffold27.75	4-coumarate--CoA ligase-like 8
evm.TU.scaffold27.76	TIM17-1; translocase inner membrane subunit 17-1; K17795 mitochondrial import inner membrane translocase subunit TIM17
evm.TU.scaffold27.77	DRT112; DNA-damage resistance protein DRT112; K02638 plastocyanin
evm.TU.scaffold27.78	2-oxoglutarate (2OG) and Fe(II)-dependent oxygenase superfamily protein; K00472 prolyl 4-hydroxylase [EC:1.14.11.2]
evm.TU.scaffold27.79	V-type proton ATPase subunit B3; K02147 V-type H+-transporting ATPase subunit B
evm.TU.scaffold27.8	hypothetical protein
evm.TU.scaffold27.80	Alba DNA/RNA-binding protein
evm.TU.scaffold27.81	EMB2719; probable 26S proteasome non-ATPase regulatory subunit 3a; K03033 26S proteasome regulatory subunit N3
evm.TU.scaffold27.82	EXPA11; expansin-A11
evm.TU.scaffold27.83	hypothetical protein
evm.TU.scaffold27.84	--
evm.TU.scaffold27.85	ROP2; Rac-like GTP-binding protein ARAC4; K04392 Ras-related C3 botulinum toxin substrate 1
evm.TU.scaffold27.86	--
evm.TU.scaffold27.87	FNR2; ferredoxin--NADP reductase, leaf isozyme 2; K02641 ferredoxin--NADP+ reductase [EC:1.18.1.2]
evm.TU.scaffold27.88	cytomatrix protein-like protein
evm.TU.scaffold27.89	--
evm.TU.scaffold27.9	PDIL1-1; protein disulfide isomerase-like 1-1; K09580 protein disulfide-isomerase A1 [EC:5.3.4.1]
evm.TU.scaffold27.90	hypothetical protein
evm.TU.scaffold27.91	HVA22H; HVA22-like protein H
evm.TU.scaffold27.92	APS2; ATP sulfurylase 2; K13811 3'-phosphoadenosine 5'-phosphosulfate synthase [EC:2.7.7.4 2.7.1.25]
evm.TU.scaffold27.93	AVA-P2; VACUOLAR-TYPE H+ ATPASE C2; K02155 V-type H+-transporting ATPase 16kDa proteolipid subunit
evm.TU.scaffold27.94	iqd32; protein IQ-domain 32
evm.TU.scaffold27.95	zinc finger CCCH domain-containing protein 6
evm.TU.scaffold27.96	MP; auxin response factor 5; K14486 auxin response factor
evm.TU.scaffold27.97	--
evm.TU.scaffold27.98	hypothetical protein
evm.TU.scaffold27.99	PUP14; purine permease 14

## Sheet: scaffold 66
Gene_id	KEGG AnnotInfo
Novel02526	Peroxisomal membrane 22 kDa (Mpv17/PMP22) family protein; K13348 protein Mpv17
Novel02527	putative E3 ubiquitin-protein ligase SINAT1; K04506 E3 ubiquitin-protein ligase SIAH1 [EC:6.3.2.19]
Novel02528	--
Novel02529	--
evm.TU.scaffold66.1	CIPK4; CBL-interacting protein kinase
evm.TU.scaffold66.10	hypothetical protein
evm.TU.scaffold66.100	RING/U-box domain-containing protein
evm.TU.scaffold66.101	glycoprotein family protein
evm.TU.scaffold66.102	ACA4; autoinhibited Ca(2+)-ATPase 4; K01537 Ca2+-transporting ATPase [EC:3.6.3.8]
evm.TU.scaffold66.103	Rho termination factor
evm.TU.scaffold66.104	--
evm.TU.scaffold66.105	LIS; splicing factor PRP4-like protein LACHESIS; K12662 U4/U6 small nuclear ribonucleoprotein PRP4
evm.TU.scaffold66.106	putative peroxidase; K00430 peroxidase [EC:1.11.1.7]
evm.TU.scaffold66.107	PLAT domain-containing protein
evm.TU.scaffold66.108	ARP; apurinic endonuclease-redox protein; K01142 exodeoxyribonuclease III [EC:3.1.11.2]
evm.TU.scaffold66.109	--
evm.TU.scaffold66.11	HCD1; delta3, delta2-enoyl CoA isomerase 3; K18880 very-long-chain (3R)-3-hydroxyacyl-CoA dehydratase [EC:4.2.1.134]
evm.TU.scaffold66.110	ERD15; dehydration-induced protein ERD15
evm.TU.scaffold66.112	putative calcium-binding protein CML35; K13448 calcium-binding protein CML
evm.TU.scaffold66.113	S-adenosyl-L-methionine-dependent methyltransferase-like protein
evm.TU.scaffold66.114	LYR family of Fe/S cluster biogenesis protein
evm.TU.scaffold66.115	BOP2; NPR1 like protein BOP2; K14508 regulatory protein NPR1
evm.TU.scaffold66.116	--
evm.TU.scaffold66.117	--
evm.TU.scaffold66.118	glutaredoxin family protein
evm.TU.scaffold66.119	--
evm.TU.scaffold66.12	HR-like lesion-inducing protein-like protein
evm.TU.scaffold66.120	hypothetical protein
evm.TU.scaffold66.121	RR3; response regulator 3; K14492 two-component response regulator ARR-A family
evm.TU.scaffold66.122	--
evm.TU.scaffold66.13	bHLH104; transcription factor bHLH104
evm.TU.scaffold66.14	AT-P4H-1; prolyl-4 hydroxylase; K00472 prolyl 4-hydroxylase [EC:1.14.11.2]
evm.TU.scaffold66.15	ATPMEPCRD; putative pectinesterase/ pectinerase inhibitor 16
evm.TU.scaffold66.16	50S ribosomal protein L3-1; K02906 large subunit ribosomal protein L3
evm.TU.scaffold66.17	PAO2; polyamine oxidase 2; K17839 polyamine oxidase [EC:1.5.3.17 1.5.3.-]
evm.TU.scaffold66.19	PIF4; transcription factor PIF4; K16189 phytochrome-interacting factor 4
evm.TU.scaffold66.2	--
evm.TU.scaffold66.20	hypothetical protein
evm.TU.scaffold66.21	NAC042; NAC domain-containing protein 42
evm.TU.scaffold66.22	hypothetical protein
evm.TU.scaffold66.23	Magnesium transporter CorA-like family protein
evm.TU.scaffold66.24	--
evm.TU.scaffold66.25	PAR1; protein PHYTOCHROME RAPIDLY REGULATED1
evm.TU.scaffold66.26	PDF1; protodermal factor 1
evm.TU.scaffold66.27	HVA22F; HVA22-like protein F
evm.TU.scaffold66.28	PP5.2; serine/threonine-protein phosphatase 5; K04460 serine/threonine-protein phosphatase 5 [EC:3.1.3.16]
evm.TU.scaffold66.3	acylamino acid-releasing enzyme; K01303 acylaminoacyl-peptidase [EC:3.4.19.1]
evm.TU.scaffold66.30	hypothetical protein
evm.TU.scaffold66.32	--
evm.TU.scaffold66.33	ribosomal protein L1p/L10e family protein
evm.TU.scaffold66.34	phospholipase A1-IIdelta
evm.TU.scaffold66.35	--
evm.TU.scaffold66.36	MAX2; F-box leucine-rich repeat family protein MAX2
evm.TU.scaffold66.37	LSH10; hypothetical protein
evm.TU.scaffold66.38	PPC2; phosphoenolpyruvate carboxylase 2; K01595 phosphoenolpyruvate carboxylase [EC:4.1.1.31]
evm.TU.scaffold66.4	CFM3B; CRM family member 3B
evm.TU.scaffold66.40	TBL39; protein trichome birefringence-like 39
evm.TU.scaffold66.41	late embryogenesis abundant domain-containing protein
evm.TU.scaffold66.42	DEAD-box ATP-dependent RNA helicase 37; K11594 ATP-dependent RNA helicase DDX3X [EC:3.6.4.13]
evm.TU.scaffold66.43	--
evm.TU.scaffold66.45	--
evm.TU.scaffold66.46	--
evm.TU.scaffold66.47	--
evm.TU.scaffold66.48	copper amine oxidase family protein; K00276 primary-amine oxidase [EC:1.4.3.21]
evm.TU.scaffold66.49	--
evm.TU.scaffold66.5	polyketide cyclase/dehydrase and lipid transport superfamily protein
evm.TU.scaffold66.50	--
evm.TU.scaffold66.51	--
evm.TU.scaffold66.52	--
evm.TU.scaffold66.53	VOZ2; vascular plant one zinc finger protein 2
evm.TU.scaffold66.54	E3 ubiquitin-protein ligase ATL41; K19038 E3 ubiquitin-protein ligase ATL41 [EC:6.3.2.19]
evm.TU.scaffold66.55	RING-H2 finger protein ATL40
evm.TU.scaffold66.56	RING-H2 finger protein ATL40
evm.TU.scaffold66.57	--
evm.TU.scaffold66.58	nucleolar protein gar2-like protein
evm.TU.scaffold66.59	hypothetical protein
evm.TU.scaffold66.6	rubredoxin-like protein
evm.TU.scaffold66.60	--
evm.TU.scaffold66.61	transcription factor bHLH130
evm.TU.scaffold66.63	CYP712A1; cytochrome P450, family 712, subfamily A, polypeptide 1
evm.TU.scaffold66.64	Rhodanese/Cell cycle control phosphatase superfamily protein
evm.TU.scaffold66.65	OEP16-3; outer envelope pore protein 16-3
evm.TU.scaffold66.66	SPL9; squamosa promoter-binding-like protein 9
evm.TU.scaffold66.67	hypothetical protein
evm.TU.scaffold66.68	DNA-binding bromodomain-containing protein
evm.TU.scaffold66.69	POLD2; DNA polymerase delta subunit 2; K02328 DNA polymerase delta subunit 2
evm.TU.scaffold66.70	--
evm.TU.scaffold66.71	--
evm.TU.scaffold66.72	DNAJ heat shock N-terminal domain-containing protein
evm.TU.scaffold66.74	hypothetical protein
evm.TU.scaffold66.78	ZFP8; zinc finger protein 8
evm.TU.scaffold66.79	--
evm.TU.scaffold66.8	protein DJ-1-like A; K03152 4-methyl-5(b-hydroxyethyl)-thiazole monophosphate biosynthesis
evm.TU.scaffold66.81	zinc finger CCCH domain-containing protein 30
evm.TU.scaffold66.82	G-type lectin S-receptor-like serine/threonine-protein kinase SD3-1
evm.TU.scaffold66.83	--
evm.TU.scaffold66.84	CYP83A1; cytochrome P450 83A1; K12156 cytochrome P450, family 83, subfamily A, polypeptide 1 [EC:1.14.-.-]
evm.TU.scaffold66.85	CPK14; calcium-dependent protein kinase 14; K13412 calcium-dependent protein kinase [EC:2.7.11.1]
evm.TU.scaffold66.87	--
evm.TU.scaffold66.88	40S ribosomal protein S2-4; K02981 small subunit ribosomal protein S2e
evm.TU.scaffold66.89	zinc finger (C2H2 type, AN1-like) family protein
evm.TU.scaffold66.9	AHL20; AT-hook motif nuclear-localized protein 20
evm.TU.scaffold66.90	hypothetical protein
evm.TU.scaffold66.91	leucine-rich repeat receptor-like tyrosine-protein kinase
evm.TU.scaffold66.92	hypothetical protein
evm.TU.scaffold66.93	hypothetical protein
evm.TU.scaffold66.94	--
evm.TU.scaffold66.95	hypothetical protein
evm.TU.scaffold66.96	camphor resistance CrcB-like protein
evm.TU.scaffold66.97	P-loop containing nucleoside triphosphate hydrolases superfamily protein
evm.TU.scaffold66.98	--
evm.TU.scaffold66.99	Nup93/Nic96 nucleoporin interacting component-containing protein; K14309 nuclear pore complex protein Nup93

## Sheet: scaffold 73
Gene_id	KEGG AnnotInfo
Novel02663	ribonuclease H-like protein
Novel02664	protein kinase family protein; K00924 [EC:2.7.1.-]
Novel02665	--
Novel02666	--
Novel02667	--
evm.TU.scaffold73.1	Disease resistance-responsive (dirigent-like protein) family protein
evm.TU.scaffold73.10	hypothetical protein; K10134 etoposide-induced 2.4 mRNA
evm.TU.scaffold73.100	SAUR-like auxin-responsive protein; K14488 SAUR family protein
evm.TU.scaffold73.101	--
evm.TU.scaffold73.102	SAUR-like auxin-responsive protein; K14488 SAUR family protein
evm.TU.scaffold73.103	hypothetical protein
evm.TU.scaffold73.104	FTSZ2-1; cell division protein FtsZ homolog 2-1; K03531 cell division protein FtsZ
evm.TU.scaffold73.105	hypothetical protein
evm.TU.scaffold73.106	ABI5; protein abscisic acid-insensitive 5; K14432 ABA responsive element binding factor
evm.TU.scaffold73.107	hypothetical protein
evm.TU.scaffold73.108	Integral membrane Yip1-like protein
evm.TU.scaffold73.109	--
evm.TU.scaffold73.11	hypothetical protein
evm.TU.scaffold73.110	--
evm.TU.scaffold73.112	DNA-binding storekeeper protein-related transcriptional regulator
evm.TU.scaffold73.113	BTB/POZ domain-containing protein FBL11
evm.TU.scaffold73.114	PDR11; ABC transporter G family member 39
evm.TU.scaffold73.115	GRF3; growth-regulating factor 3
evm.TU.scaffold73.116	--
evm.TU.scaffold73.117	hypothetical protein
evm.TU.scaffold73.118	hypothetical protein
evm.TU.scaffold73.119	hypothetical protein
evm.TU.scaffold73.12	inactive leucine-rich repeat receptor-like serine/threonine-protein kinase
evm.TU.scaffold73.120	hypothetical protein
evm.TU.scaffold73.121	--
evm.TU.scaffold73.122	--
evm.TU.scaffold73.123	heat shock protein 70; K03283 heat shock 70kDa protein 1/8
evm.TU.scaffold73.125	HSC70-1; heat shock cognate protein 70-1; K03283 heat shock 70kDa protein 1/8
evm.TU.scaffold73.126	fructose-bisphosphate aldolase; K01623 fructose-bisphosphate aldolase, class I [EC:4.1.2.13]
evm.TU.scaffold73.127	B_ALPHA; serine/threonine protein phosphatase 2A 55 kDa regulatory subunit B alpha isoform; K04354 serine/threonine-protein phosphatase 2A regulatory subunit B
evm.TU.scaffold73.128	--
evm.TU.scaffold73.13	NIK3; NSP-interacting kinase 3
evm.TU.scaffold73.130	--
evm.TU.scaffold73.131	2-oxoglutarate (2OG) and Fe(II)-dependent oxygenase superfamily protein
evm.TU.scaffold73.132	acyl-CoA N-acyltransferase with RING/FYVE/PHD-type zinc finger domain-containing protein
evm.TU.scaffold73.133	UGT73C2; UDP-glucosyl transferase 73C2; K13496 UDP-glucosyl transferase 73C [EC:2.4.1.-]
evm.TU.scaffold73.134	UGT73C1; UDP-glucosyl transferase 73C1; K13496 UDP-glucosyl transferase 73C [EC:2.4.1.-]
evm.TU.scaffold73.137	hypothetical protein
evm.TU.scaffold73.138	hypothetical protein
evm.TU.scaffold73.139	GAMMA-TIP; aquaporin TIP1-1; K09873 aquaporin TIP
evm.TU.scaffold73.14	Splicing factor U2af large subunit B; K12837 splicing factor U2AF 65 kDa subunit
evm.TU.scaffold73.140	ACT domain-containing protein
evm.TU.scaffold73.141	MAT3; S-adenosylmethionine synthase 3; K00789 S-adenosylmethionine synthetase [EC:2.5.1.6]
evm.TU.scaffold73.142	RAX2; transcription factor RAX2; K09422 myb proto-oncogene protein, plant
evm.TU.scaffold73.143	hypothetical protein
evm.TU.scaffold73.144	MEMB12; membrin 12; K08496 golgi SNAP receptor complex member 2
evm.TU.scaffold73.145	ABCB1; ABC transporter B family member 1; K05658 ATP-binding cassette, subfamily B (MDR/TAP), member 1 [EC:3.6.3.44]
evm.TU.scaffold73.146	heavy-metal-associated domain-containing protein
evm.TU.scaffold73.147	--
evm.TU.scaffold73.148	SIGF; RNA polymerase sigma factor sigF
evm.TU.scaffold73.150	--
evm.TU.scaffold73.151	--
evm.TU.scaffold73.152	PAL1; phenylalanine ammonia-lyase 1; K10775 phenylalanine ammonia-lyase [EC:4.3.1.24]
evm.TU.scaffold73.153	hypothetical protein
evm.TU.scaffold73.154	PLAC8 domain-containing protein
evm.TU.scaffold73.155	--
evm.TU.scaffold73.156	peroxidase; K00430 peroxidase [EC:1.11.1.7]
evm.TU.scaffold73.157	RING-finger domain-containing protein
evm.TU.scaffold73.158	60S ribosomal protein L12-2; K02870 large subunit ribosomal protein L12e
evm.TU.scaffold73.159	--
evm.TU.scaffold73.16	TMN1; transmembrane nine 1; K17087 transmembrane 9 superfamily member 3
evm.TU.scaffold73.160	chloroplast RNA binding protein; K11294 nucleolin
evm.TU.scaffold73.162	ADK; adenosine kinase; K00939 adenylate kinase [EC:2.7.4.3]
evm.TU.scaffold73.163	RPS5B; 40S ribosomal protein S5-1; K02989 small subunit ribosomal protein S5e
evm.TU.scaffold73.164	PDR5; ABC transporter G family member 33
evm.TU.scaffold73.165	hypothetical protein
evm.TU.scaffold73.166	pentatricopeptide repeat-containing protein
evm.TU.scaffold73.167	pentatricopeptide repeat-containing protein
evm.TU.scaffold73.168	ALS3; protein aluminum sensitive 3; K02069 putative ABC transport system permease protein
evm.TU.scaffold73.169	ABC transporter G family member 2
evm.TU.scaffold73.17	FED_A; ferredoxin-2; K02639 ferredoxin
evm.TU.scaffold73.170	hypothetical protein
evm.TU.scaffold73.171	hypothetical protein
evm.TU.scaffold73.172	--
evm.TU.scaffold73.174	tetratricopeptide repeat domain-containing protein
evm.TU.scaffold73.175	--
evm.TU.scaffold73.176	ATP binding microtubule motor family protein; K10398 kinesin family member 11
evm.TU.scaffold73.177	zinc finger protein ZAT11
evm.TU.scaffold73.178	translation initiation factor IF-3
evm.TU.scaffold73.18	IRT3; Fe(2+) transport protein 3; K14709 solute carrier family 39 (zinc transporter), member 1/2/3
evm.TU.scaffold73.180	DNAse I-like superfamily protein
evm.TU.scaffold73.181	nodulin MtN21-like transporter family protein
evm.TU.scaffold73.182	nodulin MtN21-like transporter family protein
evm.TU.scaffold73.183	phenazine biosynthesis PhzC/PhzF family protein
evm.TU.scaffold73.184	hypothetical protein
evm.TU.scaffold73.185	TIF3B1; translation initiation factor 3 subunit B; K03253 translation initiation factor 3 subunit B
evm.TU.scaffold73.186	hypothetical protein
evm.TU.scaffold73.187	arginine biosynthesis bifunctional protein ArgJ; K00620 glutamate N-acetyltransferase / amino-acid N-acetyltransferase [EC:2.3.1.35 2.3.1.1]
evm.TU.scaffold73.188	acyl-CoA N-acyltransferase with RING/FYVE/PHD-type zinc finger domain-containing protein
evm.TU.scaffold73.189	Rossmann-fold NAD(P)-binding domain-containing protein
evm.TU.scaffold73.19	Protein kinase family protein
evm.TU.scaffold73.190	AGD7; ADP-ribosylation factor GTPase-activating protein AGD7; K12492 ADP-ribosylation factor GTPase-activating protein 1
evm.TU.scaffold73.191	histone H4; K11254 histone H4
evm.TU.scaffold73.192	RING-H2 finger protein ATL33
evm.TU.scaffold73.193	DOF2.4; Dof zinc finger protein DOF2.4
evm.TU.scaffold73.194	60S ribosomal protein L36-2; K02920 large subunit ribosomal protein L36e
evm.TU.scaffold73.195	hypothetical protein
evm.TU.scaffold73.197	ACT3; actin 3; K10355 actin, other eukaryote
evm.TU.scaffold73.198	NAD(P)-binding Rossmann-fold-containing protein
evm.TU.scaffold73.199	--
evm.TU.scaffold73.2	ARF1; auxin response factor 1; K14486 auxin response factor
evm.TU.scaffold73.20	--
evm.TU.scaffold73.200	FHY1; far-red elongated hypocotyl 1 protein
evm.TU.scaffold73.201	hypothetical protein
evm.TU.scaffold73.202	putative phosphoribosylaminoimidazole carboxylase / AIR carboxylase; K11808 phosphoribosylaminoimidazole carboxylase [EC:4.1.1.21]
evm.TU.scaffold73.203	protein CER1-like 1
evm.TU.scaffold73.204	--
evm.TU.scaffold73.205	hypothetical protein
evm.TU.scaffold73.208	protease inhibitor/seed storage/lipid transfer protein (LTP) family protein
evm.TU.scaffold73.209	hypothetical protein
evm.TU.scaffold73.210	mitochondrial substrate carrier family protein
evm.TU.scaffold73.212	hypothetical protein
evm.TU.scaffold73.213	AtIPCS2; inositol phosphorylceramide synthase 2
evm.TU.scaffold73.215	--
evm.TU.scaffold73.216	hypothetical protein
evm.TU.scaffold73.217	--
evm.TU.scaffold73.218	pentatricopeptide repeat-containing protein
evm.TU.scaffold73.219	--
evm.TU.scaffold73.22	plastidial, folate dependent Fe/S cluster biogenesis protein
evm.TU.scaffold73.220	--
evm.TU.scaffold73.221	LAP6; polyketide synthase A
evm.TU.scaffold73.222	hypothetical protein
evm.TU.scaffold73.223	SOUL-1; heam-binding protein 2
evm.TU.scaffold73.224	O-fucosyltransferase family protein
evm.TU.scaffold73.225	ribosome biogenesis regulatory protein-like protein; K14852 regulator of ribosome biosynthesis
evm.TU.scaffold73.226	Neutral/alkaline non-lysosomal ceramidase; K12349 neutral ceramidase [EC:3.5.1.23]
evm.TU.scaffold73.227	DET2; probable steroid reductase DET2; K09591 steroid 5-alpha-reductase [EC:1.3.1.22]
evm.TU.scaffold73.228	--
evm.TU.scaffold73.229	hypothetical protein
evm.TU.scaffold73.23	--
evm.TU.scaffold73.230	IRX12; laccase-4; K05909 laccase [EC:1.10.3.2]
evm.TU.scaffold73.231	Duplicated homeodomain-like superfamily protein
evm.TU.scaffold73.232	GPAT6; bifunctional sn-glycerol-3-phosphate 2-O-acyltransferase/phosphatase; K13508 glycerol-3-phosphate acyltransferase [EC:2.3.1.15]
evm.TU.scaffold73.233	AUX1; auxin transporter protein 1; K13946 auxin influx carrier (AUX1 LAX family)
evm.TU.scaffold73.234	--
evm.TU.scaffold73.235	hypothetical protein
evm.TU.scaffold73.236	CAX1; vacuolar cation/proton exchanger 1; K07300 Ca2+:H+ antiporter
evm.TU.scaffold73.237	GDSL esterase/lipase
evm.TU.scaffold73.238	PDX1.1; Pyridoxal biosynthesis protein PDX1.1; K06215 pyridoxal 5'-phosphate synthase pdxS subunit [EC:4.3.3.6]
evm.TU.scaffold73.239	2-oxoglutarate (2OG) and Fe(II)-dependent oxygenase-like protein
evm.TU.scaffold73.24	hypothetical protein
evm.TU.scaffold73.240	FAC1; AMP deaminase; K01490 AMP deaminase [EC:3.5.4.6]
evm.TU.scaffold73.241	AMT2; ammonium transporter 2; K03320 ammonium transporter, Amt family
evm.TU.scaffold73.242	--
evm.TU.scaffold73.243	hypothetical protein
evm.TU.scaffold73.244	PYL4; abscisic acid receptor PYL4; K14496 abscisic acid receptor PYR/PYL family
evm.TU.scaffold73.245	TBL34; trichome birefringence-like protein 34
evm.TU.scaffold73.246	hypothetical protein
evm.TU.scaffold73.247	--
evm.TU.scaffold73.248	--
evm.TU.scaffold73.249	hypothetical protein
evm.TU.scaffold73.25	CPSF73-I; cleavage and polyadenylation specificity factor subunit 73-I; K14403 cleavage and polyadenylation specificity factor subunit 3 [EC:3.1.27.-]
evm.TU.scaffold73.251	hypothetical protein
evm.TU.scaffold73.252	WRKY33; putative WRKY transcription factor 33; K13424 WRKY transcription factor 33
evm.TU.scaffold73.253	CASP-like protein
evm.TU.scaffold73.26	--
evm.TU.scaffold73.27	--
evm.TU.scaffold73.28	--
evm.TU.scaffold73.29	alpha 1,4-glycosyltransferase-like protein; K01988 lactosylceramide 4-alpha-galactosyltransferase [EC:2.4.1.228]
evm.TU.scaffold73.3	PR-6 proteinase inhibitor family protein
evm.TU.scaffold73.30	TIR class disease resistance protein
evm.TU.scaffold73.31	LisH and RanBPM domain-containing protein
evm.TU.scaffold73.32	tetratricopeptide repeat domain-containing protein
evm.TU.scaffold73.33	Rossmann-fold NAD(P)-binding domain-containing protein
evm.TU.scaffold73.34	pectin lyase-like protein
evm.TU.scaffold73.35	HAD-superfamily hydrolase, subfamily IG, 5'-nucleotidase
evm.TU.scaffold73.36	Metal-dependent phosphohydrolase; K07023 putative hydrolases of HD superfamily
evm.TU.scaffold73.37	--
evm.TU.scaffold73.38	FEI2; LRR receptor-like serine/threonine-protein kinase FEI 2
evm.TU.scaffold73.39	--
evm.TU.scaffold73.4	ALA3; phospholipid-transporting ATPase 3; K14802 phospholipid-transporting ATPase [EC:3.6.3.1]
evm.TU.scaffold73.40	CSLA07; putative mannan synthase 7
evm.TU.scaffold73.41	--
evm.TU.scaffold73.42	CSLA07; putative mannan synthase 7
evm.TU.scaffold73.43	CTF2B; CTF2B like oxidoreductase
evm.TU.scaffold73.44	putative dual specificity protein phosphatase DSP8
evm.TU.scaffold73.45	ERF38; ethylene-responsive transcription factor ERF038
evm.TU.scaffold73.46	putative glucuronosyltransferase PGSIP8
evm.TU.scaffold73.47	OWL1; J-domain protein OWL1; K09531 DnaJ homolog subfamily C member 11
evm.TU.scaffold73.48	heavy-metal-associated domain-containing protein
evm.TU.scaffold73.49	hypothetical protein
evm.TU.scaffold73.51	CASP-like protein
evm.TU.scaffold73.52	--
evm.TU.scaffold73.53	scpl28; serine carboxypeptidase-like 28; K16297 serine carboxypeptidase-like clade II [EC:3.4.16.-]
evm.TU.scaffold73.54	scpl26; serine carboxypeptidase-like 26; K16297 serine carboxypeptidase-like clade II [EC:3.4.16.-]
evm.TU.scaffold73.55	hypothetical protein
evm.TU.scaffold73.56	mitochondrial import inner membrane translocase subunit TIM14-1; K09539 DnaJ homolog subfamily C member 19
evm.TU.scaffold73.57	S-adenosyl methionine transporter-like protein
evm.TU.scaffold73.58	--
evm.TU.scaffold73.59	hypothetical protein
evm.TU.scaffold73.6	--
evm.TU.scaffold73.60	--
evm.TU.scaffold73.62	putative sucrose-phosphatase 2
evm.TU.scaffold73.63	--
evm.TU.scaffold73.64	HXXXD-type acyl-transferase-like protein
evm.TU.scaffold73.65	--
evm.TU.scaffold73.66	FLA16; fasciclin-like arabinogalactan protein 16
evm.TU.scaffold73.68	--
evm.TU.scaffold73.69	--
evm.TU.scaffold73.7	SNL5; paired amphipathic helix protein Sin3-like 5; K11644 paired amphipathic helix protein Sin3a
evm.TU.scaffold73.70	--
evm.TU.scaffold73.71	hypothetical protein
evm.TU.scaffold73.72	RING-H2 finger protein ATL70
evm.TU.scaffold73.73	PUB23; E3 ubiquitin-protein ligase PUB23
evm.TU.scaffold73.74	BLH1; BEL1-like homeodomain 1
evm.TU.scaffold73.75	NHL12; NDR1/HIN1-like 12 protein
evm.TU.scaffold73.77	--
evm.TU.scaffold73.78	--
evm.TU.scaffold73.79	--
evm.TU.scaffold73.8	TPS10; putative alpha,alpha-trehalose-phosphate synthase [UDP-forming] 10; K16055 trehalose 6-phosphate synthase/phosphatase [EC:2.4.1.15 3.1.3.12]
evm.TU.scaffold73.80	YLS9; protein NDR1/HIN1-like 10
evm.TU.scaffold73.81	--
evm.TU.scaffold73.82	--
evm.TU.scaffold73.83	mitochondrial transcription termination factor family protein; K15032 mTERF domain-containing protein, mitochondrial
evm.TU.scaffold73.84	E2F3; E2F transcription factor 3; K06620 transcription factor E2F3
evm.TU.scaffold73.85	--
evm.TU.scaffold73.86	Ovate family protein
evm.TU.scaffold73.87	OFP15; ovate family protein 15
evm.TU.scaffold73.89	protein ABNORMAL SHOOT 2
evm.TU.scaffold73.9	U-box domain-containing protein 19
evm.TU.scaffold73.90	--
evm.TU.scaffold73.91	F-box protein
evm.TU.scaffold73.92_evm.TU.scaffold73.93	casparian strip membrane protein 1
evm.TU.scaffold73.94	--
evm.TU.scaffold73.95	peptidyl-prolyl cis-trans isomerase-like 1; K12733 peptidyl-prolyl cis-trans isomerase-like 1 [EC:5.2.1.8]
evm.TU.scaffold73.96	hypothetical protein
evm.TU.scaffold73.97	40S ribosomal protein S14-2; K02955 small subunit ribosomal protein S14e
evm.TU.scaffold73.98	cwINV4; beta-fructofuranosidase, insoluble isoenzyme CWINV4; K01193 beta-fructofuranosidase [EC:3.2.1.26]

## Sheet: scaffold 77
Gene_id	KEGG AnnotInfo
Novel02722	--
Novel02723	--
Novel02724	putative F-box/kelch-repeat protein
Novel02725	putative disease resistance protein RDL6/RF9
Novel02726	putative disease resistance protein RDL6/RF9
Novel02727	--
Novel02728	--
Novel02729	--
Novel02730	--
Novel02731	--
evm.TU.scaffold77.10	--
evm.TU.scaffold77.11	--
evm.TU.scaffold77.12	--
evm.TU.scaffold77.13	PANK1; Pantothenate kinase 1
evm.TU.scaffold77.14	ARPC3; actin-related protein C3; K05756 actin related protein 2/3 complex, subunit 3
evm.TU.scaffold77.15	--
evm.TU.scaffold77.16	--
evm.TU.scaffold77.17	--
evm.TU.scaffold77.2	--
evm.TU.scaffold77.20	--
evm.TU.scaffold77.21	CDC5; cell division cycle 5-like protein; K12860 pre-mRNA-splicing factor CDC5/CEF1
evm.TU.scaffold77.22	--
evm.TU.scaffold77.23	CDC5; cell division cycle 5-like protein; K12860 pre-mRNA-splicing factor CDC5/CEF1
evm.TU.scaffold77.24	PG1; polygalacturonase 1
evm.TU.scaffold77.26	--
evm.TU.scaffold77.27	Octicosapeptide/Phox/Bem1p family protein
evm.TU.scaffold77.28	SBPASE; Sedoheptulose-1,7-bisphosphatase; K01100 sedoheptulose-bisphosphatase [EC:3.1.3.37]
evm.TU.scaffold77.29	--
evm.TU.scaffold77.3	--
evm.TU.scaffold77.30	radical SAM domain-containing protein
evm.TU.scaffold77.31	ULP1D; ubiquitin-like-specific protease 1D; K16287 ubiquitin-like-specific protease 1C/D [EC:3.4.22.68]
evm.TU.scaffold77.33	--
evm.TU.scaffold77.34	TPS10; putative alpha,alpha-trehalose-phosphate synthase [UDP-forming] 10; K16055 trehalose 6-phosphate synthase/phosphatase [EC:2.4.1.15 3.1.3.12]
evm.TU.scaffold77.36	--
evm.TU.scaffold77.37	3'-5'-exoribonuclease family protein; K12586 exosome complex component RRP43
evm.TU.scaffold77.38	serine/threonine-protein kinase WNK (With No lysine)-related protein
evm.TU.scaffold77.39	--
evm.TU.scaffold77.4	ECHID; 1,4-Dihydroxy-2-naphthoyl-CoA synthase; K01661 naphthoate synthase [EC:4.1.3.36]
evm.TU.scaffold77.41	hypothetical protein
evm.TU.scaffold77.42	RNA recognition motif-containing protein
evm.TU.scaffold77.43	RP1; 60S ribosomal protein L3-1; K02925 large subunit ribosomal protein L3e
evm.TU.scaffold77.45	--
evm.TU.scaffold77.46	--
evm.TU.scaffold77.47	--
evm.TU.scaffold77.48	Calcineurin-like metallo-phosphoesterase superfamily protein
evm.TU.scaffold77.49	protein HOP1; K09553 stress-induced-phosphoprotein 1
evm.TU.scaffold77.5	--
evm.TU.scaffold77.52	ARL2; ARG1-like 2
evm.TU.scaffold77.53	--
evm.TU.scaffold77.54	--
evm.TU.scaffold77.55	Subtilisin-like serine endopeptidase family protein
evm.TU.scaffold77.56	--
evm.TU.scaffold77.57	--
evm.TU.scaffold77.58	--
evm.TU.scaffold77.59	Matrixin family protein; K07761 gelatinase A [EC:3.4.24.24]
evm.TU.scaffold77.60	putative aldo/keto reductase
evm.TU.scaffold77.61	probable disease resistance protein
evm.TU.scaffold77.62	ARR3; response regulator 3; K14492 two-component response regulator ARR-A family
evm.TU.scaffold77.63	SNL5; paired amphipathic helix protein Sin3-like 5; K11644 paired amphipathic helix protein Sin3a
evm.TU.scaffold77.64	KTI1; kunitz trypsin inhibitor 1
evm.TU.scaffold77.65	PP2A-1; serine/threonine-protein phosphatase PP2A-1 catalytic subunit; K04382 serine/threonine-protein phosphatase 2A catalytic subunit [EC:3.1.3.16]
evm.TU.scaffold77.68	putative RNA helicase MTR4; K12598 ATP-dependent RNA helicase DOB1 [EC:3.6.4.13]
evm.TU.scaffold77.69	probable peptide/nitrate transporter
evm.TU.scaffold77.7	--
evm.TU.scaffold77.70	--
evm.TU.scaffold77.71	TH7; thioredoxin H7; K03671 thioredoxin 1
evm.TU.scaffold77.72	putative DNAJ heat shock protein; K09510 DnaJ homolog subfamily B member 4
evm.TU.scaffold77.73	--
evm.TU.scaffold77.74	--
evm.TU.scaffold77.75	hypothetical protein
evm.TU.scaffold77.76	GSTU16; glutathione S-transferase TAU 16; K00799 glutathione S-transferase [EC:2.5.1.18]
evm.TU.scaffold77.8	VPS34; phosphatidylinositol 3-kinase VPS34; K00914 phosphatidylinositol 3-kinase [EC:2.7.1.137]
evm.TU.scaffold77.9	ARFA1F; ADP-ribosylation factor A1F; K07937 ADP-ribosylation factor 1

## Sheet: scaffold 122
Gene_id	KEGG AnnotInfo
Novel00285	BED zinc finger and hAT dimerization domain-containing protein
Novel00286	--
Novel00287	UGT85A1; UDP-glycosyltransferase 85A1
Novel00288	UGT85A3; UDP-glucosyl transferase 85A3
Novel00289	BolA-like protein
Novel00290	Regulator of Vps4 activity in the MVB pathway protein
Novel00291	--
Novel00292	UPL2; ubiquitin-protein ligase 2; K10592 E3 ubiquitin-protein ligase HUWE1 [EC:6.3.2.19]
Novel00293	--
Novel00294	--
evm.TU.scaffold122.1	--
evm.TU.scaffold122.100	GBF6; G-box binding factor 6
evm.TU.scaffold122.101	--
evm.TU.scaffold122.103	COW1; phosphatidylinositol transfer protein COW1
evm.TU.scaffold122.104	CIB1; cryptochrome-interacting basic-helix-loop-helix 1
evm.TU.scaffold122.11	--
evm.TU.scaffold122.13	C2 calcium/lipid-binding plant phosphoribosyltransferase family protein
evm.TU.scaffold122.15	CHX18; cation/H(+) antiporter 18
evm.TU.scaffold122.16	hypothetical protein
evm.TU.scaffold122.17	--
evm.TU.scaffold122.19	putative peptide/nitrate transporter
evm.TU.scaffold122.2	SUC2; sucrose transport protein SUC2; K15378 solute carrier family 45, member 1/2/4
evm.TU.scaffold122.20	probable peptide/nitrate transporter
evm.TU.scaffold122.21	--
evm.TU.scaffold122.22	--
evm.TU.scaffold122.23	--
evm.TU.scaffold122.24	--
evm.TU.scaffold122.25	--
evm.TU.scaffold122.26	PATL2; patellin 2
evm.TU.scaffold122.27	--
evm.TU.scaffold122.3	Ycf37-like photosystem I biogenesis related protein
evm.TU.scaffold122.34	--
evm.TU.scaffold122.35	transcription factor bHLH94
evm.TU.scaffold122.36	plastocyanin-like domain-containing protein
evm.TU.scaffold122.37	hypothetical protein
evm.TU.scaffold122.38	O-fucosyltransferase family protein
evm.TU.scaffold122.39	COX6B; cytochrome C oxidase 6B; K02267 cytochrome c oxidase subunit 6b
evm.TU.scaffold122.4	gibberellin-regulated protein 9
evm.TU.scaffold122.40	GroES-like zinc-binding dehydrogenase family protein; K00121 S-(hydroxymethyl)glutathione dehydrogenase / alcohol dehydrogenase [EC:1.1.1.284 1.1.1.1]
evm.TU.scaffold122.45	Class-II DAHP synthetase family protein; K01626 3-deoxy-7-phosphoheptulonate synthase [EC:2.5.1.54]
evm.TU.scaffold122.46	UGT85A3; UDP-glucosyl transferase 85A3
evm.TU.scaffold122.49	UGT85A2; UDP-glucosyl transferase 85A2
evm.TU.scaffold122.5	--
evm.TU.scaffold122.52	RNA recognition motif-containing protein
evm.TU.scaffold122.53	GRF10; 14-3-3-like protein GF14 epsilon; K06630 14-3-3 protein epsilon
evm.TU.scaffold122.54	PAPP2C; phytochrome-associated protein phosphatase type 2C
evm.TU.scaffold122.55	--
evm.TU.scaffold122.56	--
evm.TU.scaffold122.57	amidase family protein
evm.TU.scaffold122.58	xanthine/uracil permease family protein
evm.TU.scaffold122.59	hypothetical protein
evm.TU.scaffold122.6	--
evm.TU.scaffold122.61	--
evm.TU.scaffold122.62	--
evm.TU.scaffold122.63	--
evm.TU.scaffold122.64	hypothetical protein
evm.TU.scaffold122.65	--
evm.TU.scaffold122.66	--
evm.TU.scaffold122.67	--
evm.TU.scaffold122.68	--
evm.TU.scaffold122.69	heavy metal transport/detoxification domain-containing protein
evm.TU.scaffold122.7	putative neutral invertase
evm.TU.scaffold122.70	bZIP19; transcription factor bZIP19
evm.TU.scaffold122.71	cyclophilin-like peptidyl-prolyl cis-trans isomerase family protein
evm.TU.scaffold122.72	--
evm.TU.scaffold122.73	--
evm.TU.scaffold122.74	--
evm.TU.scaffold122.75	--
evm.TU.scaffold122.76	PLC-like phosphodiesterases superfamily protein
evm.TU.scaffold122.79	beta-fructofuranosidase-like protein
evm.TU.scaffold122.80	LAP5; protein LESS ADHESIVE POLLEN 5
evm.TU.scaffold122.81	MTN2; 5'-methylthioadenosine nucleosidase 2; K01244 5'-methylthioadenosine nucleosidase [EC:3.2.2.16]
evm.TU.scaffold122.82	SAUR-like auxin-responsive protein; K14488 SAUR family protein
evm.TU.scaffold122.84	SAUR-like auxin-responsive protein; K14488 SAUR family protein
evm.TU.scaffold122.86	--
evm.TU.scaffold122.88	SAUR-like auxin-responsive protein; K14488 SAUR family protein
evm.TU.scaffold122.89	SAUR-like auxin-responsive family protein; K14488 SAUR family protein
evm.TU.scaffold122.9	MYB3; transcription factor MYB3; K09422 myb proto-oncogene protein, plant
evm.TU.scaffold122.90	VHA-C3; vacuolar-type H(+)-ATPase C3; K02155 V-type H+-transporting ATPase 16kDa proteolipid subunit
evm.TU.scaffold122.91	--
evm.TU.scaffold122.92	ADC2; arginine decarboxylase 2; K01583 arginine decarboxylase [EC:4.1.1.19]
evm.TU.scaffold122.93	NADH-ubiquinone oxidoreductase complex 1B22; K03965 NADH dehydrogenase (ubiquinone) 1 beta subcomplex subunit 9
evm.TU.scaffold122.94	GATA3; GATA transcription factor 3
evm.TU.scaffold122.96	--
evm.TU.scaffold122.97	--
evm.TU.scaffold122.99	--

[truncated: 19 more sheets: scaffold 134, scaffold 157, scaffold 222, scaffold 296, scaffold 312, scaffold 327, scaffold436, scaffold 528, scaffold 558, scaffold 567, scaffold 574, scaffold 577, scaffold 908, scaffold 911, scaffold 967, scaffold 1560, scaffold 1741, scaffold 2418, scaffold 2991]
