# Supplementary material for: Quantitative trait loci analysis of glucosinolate, sugar, and organic acid concentrations in Eruca vesicaria subsp. sativa
Source: Mol Hortic. 2022 Oct 10;2:23. doi: 10.1186/s43897-022-00044-x (PMC10515263; doi:10.1186/s43897-022-00044-x)
Supplement: Supplementary file 5 — Additional file 5. Gene sequence BLAST results and associated scores and similarity data. [file 43897_2022_44_MOESM5_ESM.xlsx]

## Sheet: Gene sequence BLAST results
IGMT1
Species	Gene name	Total Score	Query Cover	E-value	% Identity	Accession
Raphanus sativus	IGMT2	1711	0.99	0	0.9262	XM_018606705.1
Brassica rapa	IGMT4	1700	1	0	0.9238	XM_009111947.3
Brassica oleracea	CCOAOMT	1692	1	0	0.923	XM_013747047.1
Brassica napus	IGMT4	1688	1	0	0.9222	XM_013853133.2
Brassica napus	IGMT4	1681	1	0	0.9213	XM_013866688.2
Brassica napus	IGMT4	1448	0.95	0	0.8962	XM_013851233.1
Brassica rapa	IGMT4	1447	0.98	0	0.8892	XM_009151343.3
Brassica oleracea	CCOAOMT	1443	0.95	0	0.8953	XM_013759550.1
Brassica napus	IGMT4	1441	0.98	0	0.8883	XM_013786867.2
Raphanus sativus	IGMT4	1428	0.95	0	0.8921	XM_018578610.1
IGMT4
Species	Gene name	Total Score	Query Cover	E-value	% Identity	Accession
Brassica rapa	IGMT4	1824	0.96	0	0.9104	XM_009111948.3
Raphanus sativus	IGMT4	1807	0.89	0	0.9262	XM_018606707.1
Brassica napus	IGMT4	1736	0.96	0	0.8983	XM_013866689.2
Raphanus sativus	IGMT4	1725	0.87	0	0.9196	XM_018593953.1
Brassica oleracea	OMT1	1692	0.95	0	0.8968	XM_013746862.1
Raphanus sativus	IGMT2	1670	0.89	0	0.9088	XM_018606706.1
Raphanus sativus	IGMT1	1648	0.86	0	0.9138	XM_018593962.1
Brassica napus	IGMT1	1544	0.85	0	0.9003	XM_013816093.2
Brassica oleracea	CCOAOMT	1535	0.88	0	0.8913	XM_013743945.1
Brassica napus	IGMT2	1533	0.85	0	0.8987	XM_013797956.2
TIFY 11A (JAZ5)
Species	Gene name	Total Score	Query Cover	E-value	% Identity	Accession
Brassica napus	JAZ5	1086	0.86	0	0.8552	XM_013827518.2
Brassica rapa	JAZ5	793	0.88	0	0.8647	XM_009112165.3
Brassica napus	JAZ5	793	0.85	0	0.8659	XM_013798392.2
Brassica oleracea	JAZ5	785	0.84	0	0.8699	XR_001263608.1
Brassica oleracea	JAZ5	749	0.86	0	0.8714	XM_013746924.1
Raphanus sativus	JAZ5	697	0.63	0	0.8659	XM_018592741.1
Arabidopsis thaliana	JAZ5	641	0.73	3e-179	0.799	NM_101599.3
Arabidopsis thaliana	-	636	0.73	1e-177	0.7979	AY087653.1
Arabidopsis thaliana	JAZ5	627	0.64	8e-175	0.8113	BT000430.1
Arabidopsis thaliana	JAZ5	627	0.64	8e-175	0.8113	BT002543.1
MYB51
Species	Gene name	Total Score	Query Cover	E-value	% Identity	Accession
Eruca sativa	MYB51	1845	0.61	0	0.998	JX946185.1
Brassica napus	MYB51	1772	0.99	0	0.8726	XM_013871637.2
Brassica oleracea	MYB51	1735	0.95	0	0.8757	XM_013749453.1
Brassica napus	MYB51	1607	0.79	0	0.8964	XM_013801808.2
Brassica rapa	MYB51	1602	0.79	0	0.8956	XM_009112091.3
Brassica napus	MYB51	1487	0.61	0	0.9344	KJ670119.1
Raphanus sativus	MYB51	1581	0.87	0	0.8714	XM_018592206.1
Brassica napus	MYB51	1171	0.78	0	0.842	XM_013877715.2
Brassica rapa	-	1608	0.79	0	0.8804	LR031575.1
Brassica napus	-	1608	0.79	0	0.8804	HG994362.1
TSB-like
Species	Gene name	Total Score	Query Cover	E-value	% Identity	Accession
Brassica napus	TSB1	2050	1	0	0.9319	XM_013801988.2
Brassica rapa	TSB1	2045	1	0	0.9312	XM_009112467.3
Raphanus sativus	TSB1	1995	1	0	0.9247	XM_018594129.1
Brassica rapa	TSB1	1945	1	0	0.9183	XM_009114229.3
Brassica napus	TSB1	1945	1	0	0.9183	XM_013840283.2
Brassica rapa	TSB1	1905	1	0	0.914	XM_009114230.3
Brassica napus	TSB1	1855	0.96	0	0.915	XM_013840290.2
Brassica oleracea	TSB1	1768	1	0	0.8951	XM_013731861.1
Brassica napus	TSB1	1698	0.86	0	0.9205	XM_022709256.1
Brassica napus	TSB2	1666	0.77	0	0.9438	XM_013871230.2
