# Supplementary material for: Quantitative trait loci analysis of glucosinolate, sugar, and organic acid concentrations in Eruca vesicaria subsp. sativa
Source: Mol Hortic. 2022 Oct 10;2:23. doi: 10.1186/s43897-022-00044-x (PMC10515263; doi:10.1186/s43897-022-00044-x)
Supplement: Supplementary file 6 — Additional file 6. Protein sequence BLAST results and associated scores and similarity data. [file 43897_2022_44_MOESM6_ESM.xlsx]

## Sheet: Protein sequence BLAST results
IGMT1
Species	Protein name	Total Score	Query Cover	E-value	% Identity	Accession
Brassica carinata	hypothetical protein	751	1	0	0.9626	KAG2319617.1
Brassica rapa	hypothetical protein	751	1	0	0.9652	RID51647.1
Brassica napus	IGMT4-like	751	1	0	0.9652	XP_013708587.1
Raphanus sativus	IGMT2	748	0.99	0	0.965	XP_018462207.1
Brassica cretica	hypothetical protein	723	1	0	0.9572	KAF3571907.1
Brassica rapa	IGMT4	719	1	0	0.9626	XP_009110195.1
Brassica cretica	hypothetical protein	719	1	0	0.9572	KAF3497143.1
Brassica cretica	hypothetical protein	718	1	0	0.9545	KAF2620745.1
Brassica oleracea	COMT-like	716	1	0	0.9545	XP_013602501.1
Brassica napus	-	713	1	0	0.9519	CAF2109796.1
IGMT4
Species	Protein name	Total Score	Query Cover	E-value	% Identity	Accession
Raphanus sativus	IGMT4-like	753	1	0	0.9731	XP_018449455.1
Raphanus sativus	IGMT4-like	751	1	0	0.9704	XP_018462209.1
Brassica rapa	IGMT4	746	1	0	0.9677	XP_009110196.1
Brassica carinata	hypothetical protein	746	1	0	0.9624	KAG2319620.1
Brassica rapa subsp. triocularis	hypothetical protein	744	1	0	0.9651	KAG5390662.1
Brassica oleracea	OMT1-like	716	1	0	0.9597	XP_013602316.1
Sinapis alba	hypothetical protein	715	1	0	0.9597	KAF8112371.1
Brassica napus	-	712	1	0	0.9597	CAF2109793.1
Brassica napus	IGMT4-like	709	1	0	0.957	XP_013722143.1
Raphanus sativus	IGMT4-like	709	0.99	0	0.9566	XP_018434141.1
TIFY 11A (JAZ5)
Species	Protein name	Total Score	Query Cover	E-value	% Identity	Accession
Sinapis alba	hypothetical protein	422	1	3e-147	0.7927	KAF8106064.1
Brassica oleracea	JAZ5-like	411	1	9e-143	0.8094	XP_013602378.1
Brassica cretica	hypothetical protein	409	1	7e-142	0.8058	KAF3569913.1
Brassica napus	JAZ5-like	408	1	1e-141	0.8022	XP_013653846.1
Brassica rapa	-	408	1	1e-141	0.8058	VDD07382.1
Brassica carinata	hypothetical protein	407	1	5e-141	0.8	KAG2319788.1
Brassica oleracea	-	408	1	7e-141	0.8022	VDD56192.1
Brassica rapa	JAZ5	405	1	1e-140	0.8058	XP_009110413.2
Brassica napus	-	400	1	2e-138	0.8022	CAF2257957.1
Brassica napus	JAZ5-like	399	1	4e-138	0.8022	XP_013682972.1
MYB51
Species	Protein name	Total Score	Query Cover	E-value	% Identity	Accession
Eruca sativa	MYB51	693	0.84	0	1	AGS49160.1
Brassica cretica	hypothetical protein	591	0.86	0	0.8879	KAF3494340.1
Brassica napus	MYB51-like	575	0.84	0	0.9102	XP_013657262.1
Brassica rapa	MYB51	571	0.84	0	0.9072	XP_009110339.1
Brassica oleracea	MYB51-like	568	0.84	0	0.9072	XP_013604907.1
Brassica carinata	hypothetical protein	546	0.84	0	0.8802	KAG2319774.1
Raphanus sativus	MYB51-like	527	0.84	0	0.8478	XP_018447708.1
Sinapis alba	hypothetical protein	510	0.84	7e-179	0.8149	KAF8052333.1
Sinapis alba	hypothetical protein	509	0.84	3e-178	0.8179	KAF8112503.1
Sinapis alba	hypothetical protein	502	0.84	1e-175	0.7906	KAF8081324.1
TSB-like
Species	Gene name	Total Score	Query Cover	E-value	% Identity	Accession
Brassica napus	-	870	1	0	0.9116	CAF1718239.1
Brassica rapa subsp. triocularis	hypothetical protein	1593	1	0	0.9246	KAG5390970.1
Brassica napus	TSB1-like	855	1	0	0.9181	XP_013657442.1
Brassica rapa	TSB1	852	1	0	0.9138	XP_009110715.2
Brassica carinata	hypothetical protein	852	1	0	0.9116	KAG2256848.1
Brassica napus	TSB1-like	848	1	0	0.9095	XP_013695737.1
Brassica napus	-	848	1	0	0.9138	CAF2108358.1
Brassica napus	-	845	1	0	0.9073	CAF2108343.1
Brassica rapa	TSB1	842	1	0	0.903	XP_009112477.2
Brassica rapa subsp. triocularis	hypothetical protein	842	1	0	0.903	KAG5382479.1
