# Supplementary material for: Quantitative trait loci analysis of glucosinolate, sugar, and organic acid concentrations in Eruca vesicaria subsp. sativa
Source: Mol Hortic. 2022 Oct 10;2:23. doi: 10.1186/s43897-022-00044-x (PMC10515263; doi:10.1186/s43897-022-00044-x)
Supplement: Supplementary file 10 — Additional file 10. KASP marker primer sequences. [file 43897_2022_44_MOESM10_ESM.csv]

Eruca vesicaria - rucola SNPs
ID	KSNP	Primer_AlleleX	Primer_AlleleY	Primer_Common	AlleleX	AlleleY	Sequence
1_1077125_1_275	1437-0001.1	GAAGGTGACCAAGTTCATGCTACAGGAAGTTCATCTCCGTACAGAT	GAAGGTCGGAGTCAACGGATTAGGAAGTTCATCTCCGTACAGAC	GCTGGATTTAGTTGGAACTCATCATCATA	A	G	GAAGATGATGATGATGATGTGGCAAGTGATACGAGTTCAGATTTGTTTGAGCTGGATTTAGTTGGAACTCATCATCATA[A/G]TCTGTACGGAGATGAACTTCCTGTG
1_1153283_1_297	1437-0002.1	GAAGGTGACCAAGTTCATGCTCCGTGTGTCACCTATACCAAGC	GAAGGTCGGAGTCAACGGATTGCCGTGTGTCACCTATACCAAGT	TTAAGCGCACCTCGTTGAGAGCTT	C	T	CAAGAAATACGAGTTCAGTAGTAGCCGTGTGTCACCTATACCAAG[C/T]CGAAGCTCTCAACGAGGTGCGCTTAACATAGTCAAGACCTTTAATCCAGTATTTGGAGCATCAAAGAAGTTTTTCTCAGCTTCTGTTCCTGGTTCTCG
1_128999_14	1437-0003.1	GAAGGTGACCAAGTTCATGCTTGTTGTGTAGTCATCTATACTACAC	GAAGGTCGGAGTCAACGGATTTCTTGTTGTGTAGTCATCTATACTACAT	GAGTTCCAACAGTCGATTTAGGCCTA	C	T	TCTCAGTCTGTTTTACTTTCTTGTTGTGTAGTCATCTATACTACA[C/T]TCTAGGCCTAAATCGACTGTTGGAACTCCAGCATACATAGCACCTGAAGTTCTTT
1_492463_1_138	1437-0004.1	GAAGGTGACCAAGTTCATGCTAGAAGAAGCTAGTGCACTGGGC	GAAGGTCGGAGTCAACGGATTAGAAGAAGCTAGTGCACTGGGG	GGCATTCAACTTCAATCTCATCTGCTTTA	C	G	GGAGCGTAGAAATGAAGCAGGAAGTAGAAAAGATGGTCTATGAACTTTCAAGAGAAGAAGCTAGTGCACTGGG[C/G]GGTAAAGCAGATGAGATTGAAGTTGAATGCCCCATTTGCTTGTCTGAGGTTGAAGATGGCTACTCTCTTGAAGGAT
1_963065_1_244	1437-0005.1	GAAGGTGACCAAGTTCATGCTCCCATCTGATAACAAATCCTCCAAT	GAAGGTCGGAGTCAACGGATTCCCATCTGATAACAAATCCTCCAAC	GGAACTGCGAAGAAGCTAACACCTA	A	G	GTTTGAGCGTTTTGCAGGAACTGCGAAGAAGCTAACACCTATGCA[A/G]TTGGAGGATTTGTTATCAGATGGGACCACAACTAAATACTGGTTG
1_981952_1_247	1437-0006.1	GAAGGTGACCAAGTTCATGCTACTTCACGACAATCTACAGCTACTTAA	GAAGGTCGGAGTCAACGGATTCTTCACGACAATCTACAGCTACTTAC	AAAAGCACCCATGAAGCTGTGTTTTGAT	A	C	CTCGTCTCAGAGTCATGCATTCCACTCTACAACTTCACGACAATCTACAGCTACTTA[A/C]GCCGATCAAAACACAGCTTCATGGGTGCTTTTGATGA
10_1173280_10_199	1437-0007.1	GAAGGTGACCAAGTTCATGCTTCTGCAGTAGTAGAAAGCATCTCC	GAAGGTCGGAGTCAACGGATTCTTCTGCAGTAGTAGAAAGCATCTCA	GCCAAAGCTGAGCGAATTTGACCTT	G	T	TTAGGAACGTGAGAAAACGAAGGAGACGAAGATGAAGGCCAAAGCTGAGCGAATTTGACCTT[G/T]GAGATGCTTTCTACTACTGCAGAAGGTGTTACCTTTCCGACCACCGTCACCTTCTTTGTTGCTATATCAATGGTGTATGATGTCACC
10_140173_10_26	1437-0008.1	GAAGGTGACCAAGTTCATGCTAAAGTCATCCTCGTCGTCATCTTCA	GAAGGTCGGAGTCAACGGATTGTCATCCTCGTCGTCATCTTCG	AATAAGGAAAGGCGTGAAAGGAACGTTT	A	G	CAGCAATGAAATGCCAGCAGCTGTTGTGTCAGTGTAGAGGTGGGTGTCTTTTAGCAACGGTTCCACTCCCTCTGGTAAGGTAAAGTCATCCTCGTCGTCATCTTC[A/G]AAAACGTTCCTTTCACGCCTTTCCTTATTGGTGTTGCTTATCGG
10_478601_1093	1437-0009.1	GAAGGTGACCAAGTTCATGCTAAGCTGAGGAACGAAATCGACACA	GAAGGTCGGAGTCAACGGATTGCTGAGGAACGAAATCGACACG	GTGACTTGAACTCCTGGTCCAAGAA	A	G	GGGGAATTGCGGAGCTAGTGAACCATCCTGAGATCCAGACCAAGCTGAGGAACGAAATCGACAC[A/G]GTTCTTGGACCAGGAGTTCAAGTCACAGAGCCTGAGCTTCACAAGCTTCCATACCTCCAAGCAGTGATCAAGGAGACGCTTCGAC
10_559491_10108	1437-0010.1	GAAGGTGACCAAGTTCATGCTGTTTACCTAAGTTCAAGACGTCTCAA	GAAGGTCGGAGTCAACGGATTGTTTACCTAAGTTCAAGACGTCTCAG	TTGCGAGAAGGTTGTGAGATCGGAA	A	G	GACGAAGACTTTCTTGGTGGGTTTTACCCGGAGAGTACCGGGTCGGGTTTACCTAAGTTCAAGACGTCTCA[A/G]CCGTCTCCTCTTCCGATCTCACAACCTTCTCGCAACTTCGCTTTCTCCGAGTTGCTTGACTCTCCTCTCCTCCTCAGC
10_587308_10_115	1437-0011.1	GAAGGTGACCAAGTTCATGCTCCTCGGCGCAGGCCCG	GAAGGTCGGAGTCAACGGATTGCCTCGGCGCAGGCCCA	TTTTCGAGACTTCGTAGAACGAGAAGTA	C	T	ACCGCGTCGCTCGCCACCGTGGCGCACACGCCGGAAAACGCGTGCGCCGCGGAGTTGTTCGGGTTCCCGCCGGAAAAGTACTTTTTCGAGACTTCGTAGAACGAGAAGTAGACGGCGTGGGC[C/T]GGGCCTGCGCCGAGGCCCATGGCCCA
10_657563_10_126	1437-0012.1	GAAGGTGACCAAGTTCATGCTTAGCTTGAGCTAAAGCAATAACTCCA	GAAGGTCGGAGTCAACGGATTAGCTTGAGCTAAAGCAATAACTCCT	CCGTGCTGATCGGTGGAAAGCTA	A	T	CTCTACATTACCTTCAAATTAGCTTGAGCTAAAGCAATAACTCC[A/T]GTAGCTTTCCACCGATCAGCACGGTTCTTGTCCACAACAAGACCAGGTTTCTTCTGATCTACAATAGTTCTAGATATTGGCCTTGTACTAGCTTCCTTAAGCAC
1004_62471_1004_15	1437-0013.1	GAAGGTGACCAAGTTCATGCTAGGGATGAACGAAATTTTGGCACCT	GAAGGTCGGAGTCAACGGATTGGATGAACGAAATTTTGGCACCC	AGGGTCGTTACGGAATACATAGAAGAT	A	G	TGAACTATCTTCATCAGGGTCGTTACGGAATACATAGAAGAT[A/G]GGTGCCAAAATTTCGTTCATCCCTTGAACATATCTGATTCCTTGATTTAACTTGGCAAACACAAGCAATATATTCTTCATAGATTC
101_232223_101_46	1437-0014.1	GAAGGTGACCAAGTTCATGCTGACAAGAAATGGGTTGAGGATGAGAA	GAAGGTCGGAGTCAACGGATTACAAGAAATGGGTTGAGGATGAGAC	AATAGCTCCACCCCCAACCACAAAA	A	C	CTGTAAACTAACGGATTGGTCGAGACGAGACAAGAAATGGGTTGAGGATGAGA[A/C]AGAAGTATATAAAGAATGTGTGTGTCTGTTTTGTGGTTGGGGGTGGAGCTATTGCTTAAGAGTGAGAAGCAGAATTGAAGGGAAAACTTGCTTTCA
101_337276_101_73	1437-0015.1	GAAGGTGACCAAGTTCATGCTCGTCTCCTCCGTTAACACCGTA	GAAGGTCGGAGTCAACGGATTGTCTCCTCCGTTAACACCGTG	CGGGTCAAGACCTCCGCTACTA	A	G	CGCGATACCATCTACCTCAACGCGCCGTCTCCTCCGTTAACACCGT[A/G]TGTTAGTAGCGGAGGTCTTGACCCGGCGGAGATACGGAGTATACCGGTGGTGCTATGCCGGAGAGAAGCTGCGGAGGAGGAGGAGAGGGAGTGTTGCATATGC
1016_53157_1016_4_1	1437-0016.1	GAAGGTGACCAAGTTCATGCTATAGAAAATCAGAAACTCGTGACATTTGAA	GAAGGTCGGAGTCAACGGATTGAAAATCAGAAACTCGTGACATTTGAG	CGATAGCCAAAACCAAAGTGTAAACTCTA	A	G	TTACTTTGTATTTGTTGCTTCAGGGAACATATAGAAAATCAGAAACTCGTGACATTTGA[A/G]TAGAGTTTACACTTTGGTTTTGGCTATCGTTTATGAAAAATGTAAATGTATAATACGTTACATAGTTTTCACGTATTGCCCTCCTCTCTG
1018_51271_10183	1437-0017.1	GAAGGTGACCAAGTTCATGCTGAACTCGACAACTTCCGGTACTC	GAAGGTCGGAGTCAACGGATTAGAACTCGACAACTTCCGGTACTT	TTTAAACATAGCGGCGGCAAAAGTAAGAA	C	T	GGCGAGTACTGCCTCTGCGGCGGCGCCGGTGGAATCTCTTCTCGAGTTTGTAGAGTCTCTTCGCATCAACGAGTGGTAGAACTCGACAACTTCCGGTACT[C/T]TTCTTACTTTTGCCGCCGCTATGTTTAAACTCTTCGGCGGGGGCGGTGG
1021_97778_102122	1437-0018.1	GAAGGTGACCAAGTTCATGCTGTCCCGTCTGATGTACCGTCA	GAAGGTCGGAGTCAACGGATTGTCCCGTCTGATGTACCGTCT	TTCTGCGGCTTCTCCCCACGTA	A	T	GCTGAGACAGTTGCTTAGACGGTGGAGAGACCAAGCACGGATGTCTTCTTTCAGCCGAAGTGTCCCGTCTGATGTACCGTC[A/T]GGACACGTGGCTGTCTACGTGGGGAGAAGCCGCAGAAGATATGTCGTGCGAGCAACGTATCTTAACCA
1024_120008_1024_14	1437-0019.1	GAAGGTGACCAAGTTCATGCTTTAATTTACTAAATTTCACCACCTTGGAG	GAAGGTCGGAGTCAACGGATTAATTTTAATTTACTAAATTTCACCACCTTGGAA	CATACATTGTCCTCGAGACGATTTTGAAT	C	T	AGAATGCGTCTTACTCAGCTCTGGTCGATTCCTCTGGCTTCTGATTGATAAACATATGCATACATTGTCCTCGAGACGATTTTGAATATTATTATGTTTTTGAATTGTTTCTT[C/T]TCCAAGGTGGTGAAATTTAGTAAATTAAAATTATTT
1028_44278_1028_11	1437-0020.1	GAAGGTGACCAAGTTCATGCTACGTTTGCAGAAAAACAAGTGGGAA	GAAGGTCGGAGTCAACGGATTACGTTTGCAGAAAAACAAGTGGGAC	AGCATCGCTAGAACTTCTAGTAGAAGAAA	A	C	GTACGTTTGCAGAAAAACAAGTGGGA[A/C]TTCTTTCTTTTTCTTCTACTAGAAGTTCTAGCGATGCTGATAACTGGTGGCGTCACTCTTGCAA
103_346320_103_77	1437-0021.1	GAAGGTGACCAAGTTCATGCTAGCAAGAAAGATACAAACACTCTTCC	GAAGGTCGGAGTCAACGGATTGAGCAAGAAAGATACAAACACTCTTCT	GCTTGGACCTTTGATTCTTAGCCCTA	C	T	GGGAGCAAGAAAGATACAAACACTCTTC[C/T]TAGGGCTAAGAATCAAAGGTCCAAGCTCATAGATAACCATCACAGCAATATGAGTCTTCCCACAACCAGTTCCCAAATACACGATAACGTTCTCCTCCACTGCCTTCTCGCA
1030_142113_1030_10	1437-0022.1	GAAGGTGACCAAGTTCATGCTAGAATTTCAGCTTTCAGTGTATTTTGC	GAAGGTCGGAGTCAACGGATTACTAGAATTTCAGCTTTCAGTGTATTTTGA	CATGAGGTGTTTGTTCAGTGTGTATTGAA	G	T	TGTGGTTTTAAGTTTTACCCTCTTGGCCTACTCATAAGCCAAGACTTTGAGAAATAAAAAATGGTCATGAGGTGTTTGTTCAGTGTGTATTGAATTGAGATTTGACATTT[G/T]CAAAATACACTGAAAGCTGAAATTCTAGTTATATTCTTC
1031_39512_1031_8	1437-0023.1	GAAGGTGACCAAGTTCATGCTGGCTGTCCAGGCAGCTCATTG	GAAGGTCGGAGTCAACGGATTGGCTGTCCAGGCAGCTCATTA	CTCCTGCAGTTTCATATAGCAACCTATTT	C	T	CCAGCTCACATTATTTCAGAGTTTACACAACTCCTGCAGTTTCATATAGCAACCTATTTTGA[C/T]AATGAGCTGCCTGGACAGCCAAGAGCTACTCAAAAATCAGGGAGGCCTATTAAATCAATTTGTAGTAGGCTGAAGGCAAAGGAAGGC
1034_36893_1034_5	1437-0024.1	GAAGGTGACCAAGTTCATGCTGACCTCGTAGACATGATGGATTTTAC	GAAGGTCGGAGTCAACGGATTGACCTCGTAGACATGATGGATTTTAA	GGATAATCGTAACCTCTAGAAACAGACAA	G	T	GGGTGCTTGACTATTTTGGTCCAGGAAGCAGGATAATCGTAACCTCTAGAAACAGACAAGTTTTTGTACAAT[G/T]TAAAATCCATCATGTCTACGAGGTCAAACCATTAGATGTTTCTAAGTCTCTACTACTTCTCAATCGTAATACATTGC
1037_30901_10376	1437-0025.1	GAAGGTGACCAAGTTCATGCTGGTTGTGCTATATTCACGATGAGAGA	GAAGGTCGGAGTCAACGGATTGTTGTGCTATATTCACGATGAGAGG	GTTGGAAGGCTTCAAGTCCCTATGAA	A	G	GGTTGTGCTATATTCACGATGAGAG[A/G]AGAATCATTCATAGGGACTTGAAGCCTTCCAACTTGCTAATCAATCATAGAGGTGAAGTCAAGATCACAGACTTTGGTGTCAGCAAGATCTTGTCTAGCACAAGCAGTCTAGCTAATACTTTTG
1044_24376_104413	1437-0027.1	GAAGGTGACCAAGTTCATGCTCGAACAAACCCCTCACATCAT	GAAGGTCGGAGTCAACGGATTCTCGAACAAACCCCTCACATCAG	TCACGTCTCTCTGTTCGTTGCCTT	A	C	CGTGGGCGATCTATTTCTACCCTGACGGGAAGAGTCCCGAGGATAACGGGTCTCACGTCTCTCTGTTCGTTGCCTTGGCGAGCGAGGGAG[A/C]TGATGTGAGGGGTTTGTTCGAGCT
1044_34324_1044_9	1437-0028.1	GAAGGTGACCAAGTTCATGCTCACGAAAAGAGTCGTTTTTGACTTCA	GAAGGTCGGAGTCAACGGATTCACGAAAAGAGTCGTTTTTGACTTCT	GATGAAGCAACAAAAGAATCTGGGGATTA	A	T	CTTCTTGGCTGATTCATAGTCATTTCTTATCTATCTTGGATCACGAAAAGAGTCGTTTTTGACTTC[A/T]TGTCATATAATCCCCAGATTCTTTTGTTGCTTCATCTTTGTCTGTATATAAAATTATCATTGCCC
1048_27497_1048_9	1437-0029.1	GAAGGTGACCAAGTTCATGCTCACCGTTTGCATAATCCTCATCG	GAAGGTCGGAGTCAACGGATTACCACCGTTTGCATAATCCTCATCA	GCTCAGCTTCCAGGGGACGAA	C	T	GTACGGTACGCTCAGCTTCCAGGGGACGAAGA[C/T]GATGAGGATTATGCAAACGGTGGTGGAAGGAGAGATTACGATCCTCGATTTGATTATACACCGAAAGCATTTGATAGAGTTCCGTGGAAATCGAT
105_244481_105_66	1437-0030.1	GAAGGTGACCAAGTTCATGCTATCTTAAGAAAATATCTACGTGAATCTGC	GAAGGTCGGAGTCAACGGATTGTATCTTAAGAAAATATCTACGTGAATCTGT	GTCCCCTCACACTAGTGGTCTATTT	C	T	ATACCAAAGTATCTTAAGAAAATATCTACGTGAATCTG[C/T]GGAAATAGACCACTAGTGTGAGGGGACTGCAAACGCAGTTATTTTGAGATGATAAGATGAGAGTAGTAATGGTCCATACACTCCAATAACAACTCAGAATAA
105_287482_105_75	1437-0031.1	GAAGGTGACCAAGTTCATGCTCGACGGCCAGTACTCGCGT	GAAGGTCGGAGTCAACGGATTGACGGCCAGTACTCGCGC	ACAAAAACCGCCGGAAGTGACTGAA	A	G	GTAACGATTCTTCCTCCACGGTGGAAGCGTTAGACCACGGCTCCTTAGCGACAACCTCGCCGCGTCGCACACGAGCCTTAAGATCTTCTTGAGATCTTCCCCTCTCCCGACAAAAACCGCCGGAAGTGACTGAAGCAC[A/G]CGCGAGTACTGGCCGTCGGTCTAGCGA
1052_57708_10521	1437-0033.1	GAAGGTGACCAAGTTCATGCTCGCAAGCATATATAACATATATAAGTTCAAGA	GAAGGTCGGAGTCAACGGATTGCAAGCATATATAACATATATAAGTTCAAGG	TTATGTTGCCCCGAAGTAGGGTTTATTTT	A	G	CAAAACTAACATAATAAACCTCATTAATTAGCAAGATTTTGATTACAACAACAGAAGAAGACGCAAGCATATATAACATATATAAGTTCAAG[A/G]AAGAAAAATAAACCCTACTTCGGGGCAACATAAACCCTACAAACTGGATTTCAAAGT
10549_1046_105491	1437-0034.1	GAAGGTGACCAAGTTCATGCTGTGGCTGTTTGAGTTTCTTGAGCTTT	GAAGGTCGGAGTCAACGGATTGGCTGTTTGAGTTTCTTGAGCTTG	CCTCAACAACCCCAAGCTCGCTT	A	C	TCTGTTCCTCTCTCCCTTCTCCTCCCATCTCCAAAGAAGAAGCCATTCTCCAAGCCAAGACTTGTCTCTCTTCTTGCCTCACCAAACCCCTCAACAACCCCAAGCTCGCTTCCCC[A/C]AAGCTCAAGAAACTCAAACAGCCACGGTTCCGTC
1057_16637_1057_3	1437-0035.1	GAAGGTGACCAAGTTCATGCTATGGCATTCTGGAACAATGCTCTT	GAAGGTCGGAGTCAACGGATTATGGCATTCTGGAACAATGCTCTC	GGTTTCTTCTCCACCTACCAGTAGTA	A	G	GGGAGGAGAGCTTATGTTCTCTGATGTTAAAGCAGAGGTAAAGAGTGAGGTTGAGAAGGGGGTTTCTTCTCCACCTACCAGTAGTATG[A/G]AGAGCATTGTTCCAGAATGCCATAGTGACCAACGTAAAGCTACAGCGGTTTGCTCGGTGGA
1059_104234_1059_28	1437-0036.1	GAAGGTGACCAAGTTCATGCTATTTCCTATCAAAACTCTTCAAGACTTGT	GAAGGTCGGAGTCAACGGATTCCTATCAAAACTCTTCAAGACTTGG	GAAAGGAGTCGAAGTAAGAGCGAGAA	A	C	TAAAGGGGAAGTGAAAGGAGTCGAAGTAAGAGCGAGAAG[A/C]CAAGTCTTGAAGAGTTTTGATAGGAAATGAGATTGGTGTGGATGGCTTAGTGGCATCGAATGGTGGAAGTGGAACTTCATCGTTGGATATGGACATCATGAAGGAGAGGGAGATTACAGAG
1060_2396_10603	1437-0037.1	GAAGGTGACCAAGTTCATGCTAGCTTTCTTAATCTCCCACTTAC	GAAGGTCGGAGTCAACGGATTGCTAGCTTTCTTAATCTCCCACTTAG	CCTTCACCATTTCCTATCTCTATCTCTTT	C	G	ATAAATCAAACTAGCTAGCTTTCTTAATCTCCCACTTA[C/G]AAATCATCGAAGAAAAAGAAAGAGATAGAGATAGGAAATGGTGAAGGCACGTACCGTGGGTGTGGGAATGGACTATTCTCCGACGAGCAAATCAGCTCTTCGGTGGACGGC
1067_102949_1067_10	1437-0039.1	GAAGGTGACCAAGTTCATGCTGGTTTCCACGTCAAGGATTACGG	GAAGGTCGGAGTCAACGGATTATGGTTTCCACGTCAAGGATTACGA	CAGTTGGTGTATCCGCCGTCATTAT	C	T	TCCTTTTCAGAAAGAAATTTTATTTTCTCAGTTGGTGTATCCGCCGTCATTATTA[C/T]CGTAATCCTTGACGTGGAAACCATTGCCAGAGCCAGGTTTCCGAGAGATTTTAAGATGAACACCAGGATCATGATGTGTCGCCAACGAGTTGTA
107_180059_107_32	1437-0040.1	GAAGGTGACCAAGTTCATGCTGGATGGAACTTTGTGTTTGTTTTAGGTA	GAAGGTCGGAGTCAACGGATTGATGGAACTTTGTGTTTGTTTTAGGTC	GCTTTTCAAGCTCTCTAGCTTCCTCA	A	C	AGGATGGAACTTTGTGTTTGTTTTAGGT[A/C]CCTGAGGAAGCTAGAGAGCTTGAAAAGCAACT
1079_11690_10793	1437-0041.1	GAAGGTGACCAAGTTCATGCTCCTAGCAGTAGCAGATAAAACAAGTT	GAAGGTCGGAGTCAACGGATTCCTAGCAGTAGCAGATAAAACAAGTA	TGGTAGAACAGACATAGAGAAACACAGAT	A	T	AAGAAATTTGGTAGAACAGACATAGAGAAACACAGATGTATGTTATAACTAATCAA[A/T]ACTTGTTTTATCTGCTACTGCTAGGAAAATGAAAGAGCTGTTTTCTGTACATAGCTATCATCTCAACACAATATTTCAGAACGCAAGCGTTTC
108_249252_10823	1437-0042.1	GAAGGTGACCAAGTTCATGCTGTGTCTAGAAAAGTGAGTTTTGTAGAGT	GAAGGTCGGAGTCAACGGATTGTCTAGAAAAGTGAGTTTTGTAGAGG	GGCTTCTTTGAAGCTGTACAACATAAGTT	A	C	TTTAGTTTGTTCGGGTGATGATTTGTTTTTTCCTTTGTAATGGAAGGCTTCTTTGAAGCTGTACAACATAAGTTA[A/C]CTCTACAAAACTCACTTTTCTAGACACTCCGGTCTAATGATTT
1082_27371_10822	1437-0043.1	GAAGGTGACCAAGTTCATGCTCACTCATGCCGTGAAGCAGA	GAAGGTCGGAGTCAACGGATTCTCACTCATGCCGTGAAGCAGT	GAATGTGGGATGTCGAAAGAAGACAATTT	A	T	GTATAATCACTCAGTCGTACATCAAGTACGCATCAACACAACTAAGCAGGAACTACAGTCAAGTCTGTCTTGCTACCTCGCTCACTCATGCCGTGAAGCAG[A/T]CAAAATTGTCTTCTTTCGACATCCCACATTCAGACATCTCTATAAAGC
11_1187621_11248	1437-0044.1	GAAGGTGACCAAGTTCATGCTCGACTTGGATATGGATAGGAGGAAT	GAAGGTCGGAGTCAACGGATTGACTTGGATATGGATAGGAGGAAC	GGACAATCATGGACATGAGGGACAT	A	G	GCACTCATCATAAGAAACATACAAACAGAATTCTTCTGGCTTCACTGCCTCTTTGTGATGGAGAAGAAGAAGGACAATCATGGACATGAGGGACATGATTGT[A/G]TTCCTCCTATCCATATCCAAGTCGTGAAGATCAAGAAAGAGTTTGAG
11_49910_1118	1437-0045.1	GAAGGTGACCAAGTTCATGCTCGAGCGGTCTTGGTGGGC	GAAGGTCGGAGTCAACGGATTGATCGAGCGGTCTTGGTGGGT	CTATCAAGGAGAGGCTTTCAACGGTA	C	T	CAGTAATCTTGAGATCTCTTGTTGAACGGTCACTTGAAACTTTTTGCCGTGGGATCGAGCGGTCTTGGTGGG[C/T]TTACCGTTGAAAGCCTCTCCTTGATAGATCTGCCTTAGTTTCC
111_67608_111_8	1437-0046.1	GAAGGTGACCAAGTTCATGCTCCGATCTCTCTACTCTCTCCTC	GAAGGTCGGAGTCAACGGATTCCGATCTCTCTACTCTCTCCTA	GGAAGGGGAAGAGCGGAGGAAA	G	T	GCGAGGGAGAAGAGGAAGGAGAGGAGGGAGACGAGGAAGGAGAAAGGGAAGAGGGAGAAGGAAGGGGAAGAGCGGAGGAAAGG[G/T]AGGAGAGAGTAGAGAGATCGGAGAGAGAAGAGGATGAGGAGGAGAAATGA
1112_11087_11122	1437-0047.1	GAAGGTGACCAAGTTCATGCTCACAGAGATAAATTTTACTCCGTCAAC	GAAGGTCGGAGTCAACGGATTAACACAGAGATAAATTTTACTCCGTCAAT	GGTTAGTGTGGTGCTTTGTGTAGTTAAAT	C	T	GCAAGTTATAAGGAAAAGAACACAGAGATAAATTTTACTCCGTCAA[C/T]AGATTTAACTACACAAAGCACCACACTAACCGATATTCTGTATTTCATTATCAATAACTCAAAATCGAACCACCCTCTCTCTTTATAAATAGTTTATGAACTT
112_320411_112_37	1437-0048.1	GAAGGTGACCAAGTTCATGCTGAAAACTCTTGCACATAGTGATGGG	GAAGGTCGGAGTCAACGGATTAAGAAAACTCTTGCACATAGTGATGGT	CTGAAAGTTTTGGAAGGAGCTGATCTAAA	G	T	TCGAAAATGGAAACGCTTATCTTAACTGCAGAACATAGGAATCAGTATTATGGGAAGAAAACTCTTGCACATAGTGATGG[G/T]TTTAGATCAGCTCCTTCCAAAACTTTCAGGAAAATCAATTGCAGAGTTTTTCATTATGGAGTAGGTTTG
112_433740_112_48	1437-0049.1	GAAGGTGACCAAGTTCATGCTGCACCAGCACCAGGAGC	GAAGGTCGGAGTCAACGGATTCCTGCACCAGCACCAGGAGT	AGTCCTGGTGCTGGTGCTGCTT	C	T	TCTTGTTAATCTACTGAGCTGAATTCCTGCAAAACCTGCGCCAGCACCTGCACCAGCACCAGGAG[C/T]AGCAGCAGAAGCAGCACCAGCACCAGGACTAGTACCAGGCTTAGAGCTACCTTCGGTCCCATTACCAGCTCTCTTGTTCCTCAC
1156_15622_115626	1437-0050.1	GAAGGTGACCAAGTTCATGCTATAGAAGGGATAATGAAGGATCTACCA	GAAGGTCGGAGTCAACGGATTAGAAGGGATAATGAAGGATCTACCC	CTTGGTCTTTGGAGTCCTACCATCAT	A	C	GGAAGAAATGTCGAACATAGACATAGAAGGGATAATGAAGGATCTACC[A/C]AATGATGGTAGGACTCCAAAGACCAAGATTGTTTGCACTTTAGGTCCTGCTTCTCGCTCTGTTCCTATGATTGAGAAGCTTCTTAGAGCTGGCATGAATGT
1156_76191_1156_20	1437-0051.1	GAAGGTGACCAAGTTCATGCTGATTTCAGCCTCGGCAGAGTATC	GAAGGTCGGAGTCAACGGATTTCAGCCTCGGCAGAGTATT	CACGGTTAAGCCTCCTGTTACGATA	C	T	AGTGAAGATGACGACGGCGGATTTCAGCCTCGGCAGAGTAT[C/T]GCGGAGCGTGAAGGCGAGTATCGTAACAGGAGGCTTAACCGTGTGCTGTCGCCGGATAGAGTTGATCCGTTTGCGATGGGGGAGAAGACTCCGGATCCGAGTGTTAGGACTTATAATGATC
1158_206165_1158_24	1437-0052.1	GAAGGTGACCAAGTTCATGCTTTAAAACCAGTTATGACTAGTGTAACTGT	GAAGGTCGGAGTCAACGGATTAAAACCAGTTATGACTAGTGTAACTGG	CTGGTGAGATCAATGTTTGATAACTGTTAA	A	C	TGATAACTGGTGAGATCAATGTTTGATAACTGTTAAGATCTTGATT[A/C]CAGTTACACTAGTCATAACTGGTTTTAAAAACAGAAACAGAAAGTTCTTTCAAGAAAA
1158_240441_1158_27_1	1437-0053.1	GAAGGTGACCAAGTTCATGCTTGAGAGTGCTGATTTGCTTG	GAAGGTCGGAGTCAACGGATTGGCTTGAGAGTGCTGATTTGCTTA	GATCAGCAACACCAGACTCACGTTT	C	T	GACTTCCACCAAAGAGGTGGAACCCAAGTAGGATCAGCAACACCAGACTCACGTTTAATCT[C/T]AAGCAAATCAGCACTCTCAAGCCAATACTGCATATATCCTTCAGTATTG
1159_55250_11595	1437-0054.1	GAAGGTGACCAAGTTCATGCTGAGACGGCTTAAGGTTAAAGAATGAG	GAAGGTCGGAGTCAACGGATTGAGACGGCTTAAGGTTAAAGAATGAC	CAGCAACTTTTCTCTTCCTCTCAACTTT	C	G	ATCAGAAGTACTCTCTATCTTTCTCTCTCCCTCTACAACAATGGCGCAGCAACTTTTCTCTTCCTCTCAACTTT[C/G]TCATTCTTTAACCTTAAGCCGTCTCATGAGCCGCAACAGTCTCCTCCTCGTCCTCCTACTTCTCCTCGGTTTATC
1160_99268_1160_19	1437-0055.1	GAAGGTGACCAAGTTCATGCTAAAATGTATTCAGTTGCATTGATGGTGAT	GAAGGTCGGAGTCAACGGATTAATGTATTCAGTTGCATTGATGGTGAC	TTTTGCTTGGACCGGGATGGGAAAA	A	G	ACGATATTTTGCTTGGACCGGGATGGGAAAAACAGGGCA[A/G]TCACCATCAATGCAACTGAATACATTTTCAAGCTTGCA
1164_5873_11642	1437-0056.1	GAAGGTGACCAAGTTCATGCTACTATGTTGACTTTGTCAATGGTCTC	GAAGGTCGGAGTCAACGGATTACTATGTTGACTTTGTCAATGGTCTG	CATTTGACCGAGTCTTTTGGATAACGTTT	C	G	ATTGATGGACAACTTTGAATGGGAGCAAGGATACACTGTTAGATTTGGTCTTTACTATGTTGACTTTGTCAATGGTCT[C/G]AAACGTTATCCAAAAGACTCGGTCAAATGGTTTAAGCGGTTCCTTGATAGATCAACTGGAGAGACAAAAGA
1169_78650_116915	1437-0057.1	GAAGGTGACCAAGTTCATGCTGGAGCTCCGTAACCCGGC	GAAGGTCGGAGTCAACGGATTGTGGAGCTCCGTAACCCGGA	GCCTGGACCTTCAGATTACAGTAGTT	G	T	GAAGCCTTACGGCGGTTACGGAGCTCAACCACCGCAGCCTGGACCTTCAGATTACAGTAGTTACGGTGCTGCTCCGGCGCA[G/T]CCGGGTTACGGAGCTCCACCGAAGCATGGACCTTCAGATTACGGTAGTTACGGTTCTGCTCCACCACG
1173_94066_1173_30	1437-0058.1	GAAGGTGACCAAGTTCATGCTCAACACGTAATTGTTAACAAAAGTTAGC	GAAGGTCGGAGTCAACGGATTGTCAACACGTAATTGTTAACAAAAGTTAGT	AAAAATCAGTGGTATATGTTGTTATCATTT	C	T	TTGGTTTATCATTGTCAACACGTAATTGTTAACAAAAGTTAG[C/T]AAATGATAACAACATATACCACTGATTTTTTTATAAAAGAAAATTAAAAA
1174_93055_11742	1437-0059.1	GAAGGTGACCAAGTTCATGCTCAGAAAGCGCTCTAAAGATCTCTTC	GAAGGTCGGAGTCAACGGATTCAGAAAGCGCTCTAAAGATCTCTTG	CAGCAATCACCAGCAAAATACCAGCAA	C	G	TCCAGAAGTTAGAGCCGCGTGATGTTGTATGGAGAAGAGCCTTCACGTGAAACAGAAAGCGCTCTAAAGATCTCTT[C/G]GTTGCTGGTATTTTGCTGGTGATTGCTGTTTGTTTCATACCCT
1175_42475_11757	1437-0060.1	GAAGGTGACCAAGTTCATGCTTGTCGGAACAAGAAGTTATGTAACA	GAAGGTCGGAGTCAACGGATTCTTGTCGGAACAAGAAGTTATGTAACT	GGACTAACAACCATGATCTTGGACATATA	A	T	CCAAGCAGAAAGGTTTCAAACTATTGAAACTTGTCGGAACAAGAAGTTATGTAAC[A/T]TATGTATGTATGTTATTACATAGATTGTTTAGTATATGTCCAAGATCATGGTTGTTAGTCCCAAGTTTAGGGTTTGTATGATGTACAATAAGGG
1182_152986_1182_10	1437-0061.1	GAAGGTGACCAAGTTCATGCTATTCTACACACGAGATCTGGCAAAG	GAAGGTCGGAGTCAACGGATTCATTCTACACACGAGATCTGGCAAAT	GTAATGGTGGCTTCACATCGGGATA	G	T	CACCTTGGCAGCATTCTACACACGAGATCTGGCAAA[G/T]AAATATCCCGATGTGAAGCCACCATTACTCCAG
1193_24562_1193_4	1437-0063.1	GAAGGTGACCAAGTTCATGCTATCGCCACCACCTCCGGTG	GAAGGTCGGAGTCAACGGATTCATCGCCACCACCTCCGGTT	GCTGTGGGTGAGGATGAGGGTA	G	T	CTCCACCATACTACTACTCATCTCCACCACCACCACCAAAGTCGTACTCGCCACCGTACTACTACTCATCGCCACCACCTCCGGT[G/T]TCATACCCTCATCCTCACCCACAGCCACATCCACTTGT
1197_3031_11971	1437-0064.1	GAAGGTGACCAAGTTCATGCTCCACCATCTTTTGTCTGAAACTCTG	GAAGGTCGGAGTCAACGGATTCCACCATCTTTTGTCTGAAACTCTT	GAATCTCTCCTTTTTTCATTACACTGAGAT	G	T	AGCGAGACGCATGATGTAAGGGGTCTTCCATGTCGTTCTCCAGCACTCTGTGAACTCTGTTTTGTCTGCTTTGGCTATTCCTCCTTCCACCATCTTTTGTCTGAAACTCT[G/T]TGTTTATCTCAGTGTAATGAAAAAAGGAGAGATTCTCTC
11973_407_119731	1437-0065.1	GAAGGTGACCAAGTTCATGCTCACTCACAGGACATGACAACACA	GAAGGTCGGAGTCAACGGATTCACTCACAGGACATGACAACACC	GTACTGTTGGACGAGTAAAAACAGAACAA	A	C	TGCAGGGTGTGGGATATTCGCACCAAGATGCAAATTTTTGCACTCACAGGACATGACAACAC[A/C]GTTTGTTCTGTTTTTACTCGTCCAACAGTACGTTTCTTGTCAGGACCCACAAGTTGTTACTGGATCTCATGACACGACTATTAAATT
1199_7515_11998	1437-0066.1	GAAGGTGACCAAGTTCATGCTTGAAATCTGAAGACATCCTCCGC	GAAGGTCGGAGTCAACGGATTCTTGAAATCTGAAGACATCCTCCGT	GCCTTCTCCTCCACCACCTCTT	C	T	AACGGAAGCAGCTCTGACCAGCTCGCTGTAGTCATCGTCGAACTTGAAATCTGAAGACATCCTCCG[C/T]GAAGAGGTGGTGGAGGAGAAGGCCGAGGAAGTGCTCCGGCTTCTCGGAAAGGGGATGGAGACGGAGTCCGCTGAGGAGTAGTG
12_282043_12_41	1437-0067.1	GAAGGTGACCAAGTTCATGCTCCCAAAACTCGACGTTTTCGTT	GAAGGTCGGAGTCAACGGATTCTCCCAAAACTCGACGTTTTCGTA	CGGCGGCTCGATCACCGGAT	A	T	CACCATCAACGGCGGCTCGATCACCGGATCCGCCGTGCA[A/T]ACGAAAACGTCGAGTTTTGGGAG
12_285351_12_43	1437-0068.1	GAAGGTGACCAAGTTCATGCTGAGGAAGCAGTCAAGCAATTACGTAT	GAAGGTCGGAGTCAACGGATTAGGAAGCAGTCAAGCAATTACGTAC	AAACGAAATCAGACACACCTTCTTCCAA	A	G	TGAAGAAAAACGAAATCAGACACACCTTCTTCCAACAAG[A/G]TACGTAATTGCTTGACTGCTTCCTCACTAGCCATGCTCATTCTCTCTCT
1217_98999_12176	1437-0069.1	GAAGGTGACCAAGTTCATGCTTATTGAGTTTAGAAATCAGAAAAGAGTTATAG	GAAGGTCGGAGTCAACGGATTATTGAGTTTAGAAATCAGAAAAGAGTTATAA	CATGGCCATTGCAACCTGTTGACAA	C	T	GCTTTGCAAAGGCCAGATCAGACTTTACCATCTTCAGCTCACGTAGAAGAAGCTTTGCCTTGGCAGCCATGGCCATTGCAACCTGTTGACAAAAAT[C/T]TATAACTCTTTTCTGATTTCTAAACTCAATAATCAGTAAATGAAGATATAATA
122_692409_12282	1437-0070.1	GAAGGTGACCAAGTTCATGCTTCAGAGAGTTTCTTAATCGTGCCG	GAAGGTCGGAGTCAACGGATTGTTCAGAGAGTTTCTTAATCGTGCCA	CACCCATTGGGTGATGAAATCCGAA	C	T	TGAGAAGTAATGAGATGAAGAAACGACTCTTCTCGACAAGGAATCGTCAATCCACCCATTGGGTGATGAAATCCGAATTCTTCCT[C/T]GGCACGATTAAGAAACTCTCTGAACAAAGGATGGTTCAAGTAAGATATTGGAACCACAAACCTT
1220_36192_12205	1437-0071.1	GAAGGTGACCAAGTTCATGCTGGAGTGCTGGAGTGATTGTCTAC	GAAGGTCGGAGTCAACGGATTGGAGTGCTGGAGTGATTGTCTAT	CCCAGAAAGGAGGAACTCCACTTAA	C	T	GTTTTTACAGATGTTGTTGGTAGTCCATACTATGTAGCTCCTGAAGTTTTGAGAAAGCAGTATGGTCCTGAAGCTGATGTGTGGAGTGCTGGAGTGATTGTCTA[C/T]ATTTTGTTAAGTGGAGTTCCTCCTTTCTGGGCTGGTA
1227_58481_1227_5	1437-0072.1	GAAGGTGACCAAGTTCATGCTATGGTACATCGATCAGCAGAACC	GAAGGTCGGAGTCAACGGATTATGGTACATCGATCAGCAGAACG	GAGTTTGACTTGCTCTTGTGAACTGTATT	C	G	AAGGAGCTGATTCGATGGTACATCGATCAGCAGAAC[C/G]AGAAAAAGAAATACAGTTCACAAGAGCAAGTCAAACTCGATATCAAGAAACTCAGAGCCATTATTGAG
1229_83623_12294	1437-0073.1	GAAGGTGACCAAGTTCATGCTTGTCATCTTCCGCCGTCATGG	GAAGGTCGGAGTCAACGGATTTGTCATCTTCCGCCGTCATGT	GATGATGCAGATCTTGGTTTTGTGAGTTT	G	T	CTCTCTCTCACATCTCGAATCTGCTTCATACCCGCCGCCTTTAGCCACAACGATTCTTTGTCATCTTCCGCCGTCATG[G/T]AAACTCACAAAACCAAGATCTGCATCATCGGAATCGGTTCAGCTACACACACAGCAGCGATTTACGCAAGC
124_12413_124_2	1437-0074.1	GAAGGTGACCAAGTTCATGCTTTCTCCAAGGTTAGCAATCTG	GAAGGTCGGAGTCAACGGATTATGCTTTCTCCAAGGTTAGCAATCTA	AGAAGCAGCTGTATGTGTACTAGCTT	C	T	AGAAGCAGCTGTATGTGTACTAGCTTCC[C/T]AGATTGCTAACCTTGGAGAAAGCATAA
124_12413_12428	1437-0075.1	GAAGGTGACCAAGTTCATGCTGTATGTGTACTAGCTTCCC	GAAGGTCGGAGTCAACGGATTGCTGTATGTGTACTAGCTTCCT	CCTATTATGCTTTCTCCAAGGTTAGCAAT	C	T	GCTGTATGTGTACTAGCTTCC[C/T]AGATTGCTAACCTTGGAGAAAGCATAATAGGTGTATCTTTTCAAGACAAAGAAGGATTCAAATGG
1243_24173_12439	1437-0076.1	GAAGGTGACCAAGTTCATGCTCGATGAGAATGAGGTTTTGGTAGTC	GAAGGTCGGAGTCAACGGATTCCGATGAGAATGAGGTTTTGGTAGTT	ACTCCAGCTGCTCCACCACCAA	C	T	CGAGAAGGAGTCTTTTCACTGCCACTGCCATAAACAGTTTAGCCGATGAGAATGAGGTTTTGGTAGT[C/T]GTTGGTGGTGGAGCAGCTGGAGTTTATGGAGCTATTAGGGCTAAGACTCTCTCTCCTGAACTCAGAGTTTTGGTTATCGAGA
1247_13847_12471	1437-0077.1	GAAGGTGACCAAGTTCATGCTATGTACTTGGAGGCACGTCCC	GAAGGTCGGAGTCAACGGATTCATGTACTTGGAGGCACGTCCT	CATTGGTGGCTATGACACAGGAAGAA	C	T	GGGACTAACTGTATAAACCTCGAGGCCAGATTGTCCAGCCACGGCTGCTTCATTCATGTACTTGGAGGCACGTCC[C/T]GGCGCTTTTCTTCCTGTGTCATAGCCACCAATGCTATAAACCCATGGCTCGTTTAGTGTAACCCACAACTTCAC
125_402565_12568	1437-0078.1	GAAGGTGACCAAGTTCATGCTTTCATCATCGCCGCAAACTCTTCA	GAAGGTCGGAGTCAACGGATTCATCATCGCCGCAAACTCTTCG	TGACACATTAGGATGGGAGAATAAGCTA	A	G	GTTCAAAGATCCGTCTTTCATTAGCTTGATGCTTAGGCTATTGAATCTCCCTCTCGAGTAATGACGAGACGCCTTTCTCCAATCCGTTCCTGTTTTCATCATCGCCGCAAACTCTTC[A/G]TAGCTTATTCTCCCATCCTAATGTGTCAGTAATCCATA
1252_63623_1252_14	1437-0079.1	GAAGGTGACCAAGTTCATGCTCCGGAGATTCATCCACCGACA	GAAGGTCGGAGTCAACGGATTCCGGAGATTCATCCACCGACG	ACAACAACAAGTCATCACCGGAAAGTT	A	G	CCGGAGATTCATCCACCGAC[A/G]AACTTTCCGGTGATGACTTGTTGTTGTCATCAGAGAATCTCTGGCTCATGGAATAGCAAAGCTCTAAAGCAGGTAAAGTGTTGCAAAGCTCAGGGATCTCGTCGTAGCTGAAACCAAACCCTAGATCT
126_128784_126_28	1437-0080.1	GAAGGTGACCAAGTTCATGCTGGTGGAGATGGAAGGACGAGAA	GAAGGTCGGAGTCAACGGATTGGTGGAGATGGAAGGACGAGAT	CACTTAGCACTTACTCCCAAACCCAT	A	T	CTGAGCTGGCGGCGGTGGTGGGGACGACGGTTGGTGGAGATGGAAGGACGAGA[A/T]GGGCTGCAAATGGGTTTGGGAGTAAGTGCTAAGTGGGTTCTTGTAGGGAAACAAACCAACAAATCTGCAGAGTAACCAGA
1264_32788_12646	1437-0081.1	GAAGGTGACCAAGTTCATGCTGGTAAATACAATGTGTGAAAGCCGTG	GAAGGTCGGAGTCAACGGATTAGGTAAATACAATGTGTGAAAGCCGTA	GGAACGCAATGACATTGAGTCACCAT	C	T	AGGCTATAGAGTCATCCATTGGTTTCAGCTTTATGCTTCTCAGTTTCTCTTTGAAGGAACGCAATGACATTGAGTCACCATAGCCTT[C/T]ACGGCTTTCACACATTGTATTTACCTTTACGATGTGTTTGCATAAGTTCCCTTGCAAAGACC
127_318948_12746	1437-0082.1	GAAGGTGACCAAGTTCATGCTATACCAGTGAGATCGTACCTCC	GAAGGTCGGAGTCAACGGATTCTATACCAGTGAGATCGTACCTCA	CCAGCGAAACCATGGCTAGAGATTA	G	T	TTCAGCGGTCCAGCGAAACCATGGCTAGAGATTAGTAACCC[G/T]GAGGTACGATCTCACTGGTATAGATACGTAAACTCCTCCAACATCTTCGTTAGAAAATGTAAAATCATGAACTGATGAAAAAAACGAGTGATAAAAGGCAACACTAGG
1270_35820_12701	1437-0083.1	GAAGGTGACCAAGTTCATGCTAGCAAGAGACTGAAGATTGCAACGT	GAAGGTCGGAGTCAACGGATTCAAGAGACTGAAGATTGCAACGC	GAAGAGACTTGCGACTTTGTTGATGTTAT	A	G	TGTTGTTGAGTCTTACGTCGTTGATGTGCCTCCGGGGAACACTAAGGAAGAGACTTGCGACTTTGTTGATGTTATTGT[A/G]CGTTGCAATCTTCAGTCTCTTGCTAAAATAGCTGAGAGTTCTGTGGTGGAAGGGAAGAAGAAGAAGACGTC
1270_65026_1270_5	1437-0084.1	GAAGGTGACCAAGTTCATGCTAGAATACTCCTTAAATCTTCGCAACGA	GAAGGTCGGAGTCAACGGATTGAATACTCCTTAAATCTTCGCAACGG	CCGGCGACGGCGGGAGATT	A	G	CTCTCCAACTTCGCGATCTTCCTCGTAGCCCTAACTCATCGTTTCGAAGAAGAATACTCCTTAAATCTTCGCAACG[A/G]GATGAATCTCCCGCCGTCGCCGGTTCTTCAAAAAGTCCCTCTCGTCCACCGGCGAAACAG
1270_71517_1270_7	1437-0085.1	GAAGGTGACCAAGTTCATGCTCGTCTTCTTCTTGTTGTTCTTGACC	GAAGGTCGGAGTCAACGGATTCGTCTTCTTCTTGTTGTTCTTGACT	ATCGCTATGTTGTTGAAGAAAGAGAGCAA	C	T	TCTTCTTCGTCTTCTTCTTGTTGTTCTTGAC[C/T]TTGCTCTCTTTCTTCAACAACATAGCGATCTTAGCAAATCTCTTTCCAGTCACTGATCTCTTCC
128_128171_128_13	1437-0086.1	GAAGGTGACCAAGTTCATGCTGATTGTTATCCTGATGTGATTACTTATACT	GAAGGTCGGAGTCAACGGATTGTTATCCTGATGTGATTACTTATACG	CCACTCTCTTTACAAGTAGCTTCAATCAA	A	C	CACAACATCAGGAGTACACCCTCTCTCCCTCATCTCATCCACAAGCTTCATCGCCTCACCAACACCACTCTCTTTACAAGTAGCTTCAATCAATAT[A/C]GTATAAGTAATCACATCAGGATAACAATCCCTCTTAAGCTGCCTATCAAGAAC
1292_139151_1292_26	1437-0087.1	GAAGGTGACCAAGTTCATGCTCTTTCACCGAACTCTGAGAACTT	GAAGGTCGGAGTCAACGGATTCTCTTTCACCGAACTCTGAGAACTA	CAACCTGGAGACGGAAAAGTAGTGAT	A	T	CAGCTATCAGAGATAAGAACGCTGAGCTTTTGAGTGCTTCGACAGCTACTGATGATATGGTTGCAACCTGGAGACGGAAAAGTAGTGATTCGTC[A/T]AGTTCTCAGAGTTCGGTGAAAGAGGATATAAAATCTGTGAACTCATCTCCCTCTT
1304_115921_1304_23	1437-0090.1	GAAGGTGACCAAGTTCATGCTCCCTCGTGATCTTGTCTCTGTCT	GAAGGTCGGAGTCAACGGATTCCTCGTGATCTTGTCTCTGTCC	CTCCCGCAGCAAAACCCACCAT	A	G	CTCTCAATCAGATTCTCCTCAAAACATCGAAACCTTCTTCCCAAATGACACCCTCACCGCTCCGCCTCCCTCTCCGGTTCCTCTCCCGCAGCAAAACCCACCATCACCGTCCTC[A/G]GACAGAGACAAGATCACGAGGGCTATACTCATAAC
1304_57568_130413	1437-0091.1	GAAGGTGACCAAGTTCATGCTCTCTAATCTCCACACTACTCTCC	GAAGGTCGGAGTCAACGGATTCTCTCTAATCTCCACACTACTCTCT	GTGAGGTGTTTGAAAGGAGTGATGGAA	C	T	CTCCTTCACTCATCGCCTTCACAGCCAAATCTTTCCACTTCTTAGAACTCTCTCTAATCTCCACACTACTCTC[C/T]CCTTCCATCACTCCTTTCAAACACCTCACCAACTCATCACTCTTCACAACTCCTTCCCCAGCTGCCTCTTTCGCTC
1304_58658_130413	1437-0092.1	GAAGGTGACCAAGTTCATGCTATGGAGTTAGATCTCGCGACTTCA	GAAGGTCGGAGTCAACGGATTGGAGTTAGATCTCGCGACTTCG	CCATCGATTCTTTAGTCTACGACTCTTT	A	G	TGAGATTATTAGTAAAGAAAGAAGCAGCTGAGATGGAGTTAGATCTCGCGACTTC[A/G]AGTCCCCACGGGAGGAAAGAGTCGTAGACTAAAGAATCGATGGGTGAATCTGTGGATTTGTATTTTTGGATGACTCGGGTTAAGGATT
1309_77803_130915	1437-0093.1	GAAGGTGACCAAGTTCATGCTCAGTGGAGAGACCGCCACGA	GAAGGTCGGAGTCAACGGATTAGTGGAGAGACCGCCACGC	GCAATAAGTACCCATCCATCCTCCTA	A	C	CGTGAACAGAACGCAGTGGAGAGACCGCCACG[A/C]GTGCTAGGAGGATGGATGGGTACTTATTGCATAAACATATTTGTAGTGGTTTGGGTGTTCGTCGTTGGGTTCGGGTTCGGAGGATGGGCAAGTATGGTCAATTTTGTTCGCCAGAT
1309_87377_1309_17	1437-0094.1	GAAGGTGACCAAGTTCATGCTGAAAGGAAATGGCACTCCGGTC	GAAGGTCGGAGTCAACGGATTGAAAGGAAATGGCACTCCGGTT	GGAAGGAACTAAGGACGGCGCAT	C	T	TTAGTCGCAACTCTATGCCATTACCGGACTCATGTTCTTCTAGTGAGCTGAAAGGAAATGGCACTCCGGT[C/T]GAGAAGCTATGCGCCGTCCTTAGTTCCTTCCCCAACAAACGACCAACTGGACATGTAGTTGCTATTGTTGAAAAGTCGC
131_74334_13111	1437-0095.1	GAAGGTGACCAAGTTCATGCTAAATTACTAAATTTTAATTTTTTGTAGGTGGAC	GAAGGTCGGAGTCAACGGATTAAATTACTAAATTTTAATTTTTTGTAGGTGGAT	CCACCTTGTCCGAATCCTTCTACTA	C	T	AGTTTTTACTTTATAAATTACTAAATTTTAATTTTTTGTAGGTGGA[C/T]CATTCGATAGTAGAAGGATTCGGACAAGGTGGGAGAACATGTATTACGTCAAGAATATATCCGACAGAAGCCATCTACGGAGCTACGAAGCTCTTCTTGTTCAACA
1310_51884_1310_13	1437-0096.1	GAAGGTGACCAAGTTCATGCTGCGTGCGTCTGGTCCTGAC	GAAGGTCGGAGTCAACGGATTAAAGCGTGCGTCTGGTCCTGAT	AGCTAAATTGACGTAACCCTCTTCCATTT	C	T	TGGTAAGAAGAAGAAGAGGGGAAAGCGTGCGTCTGGTCCTGA[C/T]AAAAATGGAAGAGGGTTACGTCAATTTAGCTTG
1317_100444_1317_8	1437-0097.1	GAAGGTGACCAAGTTCATGCTTTCTTATAAAAGGGTCTTTCAACTCCAAA	GAAGGTCGGAGTCAACGGATTCTTATAAAAGGGTCTTTCAACTCCAAG	CGACCATTCGTGGAGATCGTTGATT	A	G	GGAAAGCAAGAAGATCAATCCAGTTTCTTATAAAAGGGTCTTTCAACTCCAA[A/G]GAATCAACGATCTCCACGAATGGTCGGAGAAGCTTTGTGGCTCCTAAGGCCCCTTGAGGACCCATTTTGATGAAAGATTTCAAGAGGGAAGGAGCAT
132_139237_1328	1437-0098.1	GAAGGTGACCAAGTTCATGCTATGGCACTTTCCAACTCATCCCTA	GAAGGTCGGAGTCAACGGATTGGCACTTTCCAACTCATCCCTG	TCTTGGTTATGATATACAACAGGCACATAA	A	G	CTTACATTGTCGGTATCAACTTCAGATATAACTTCTTTGATGCTAGCTTCATCTCCCATTCCATACTCCTTCATGGCACTTTCCAACTCATCCCT[A/G]GTTATGTGCCTGTTGTATATCATAACCAAGATAACACCATTAACAATACCTCAT
132_333371_132_22	1437-0099.1	GAAGGTGACCAAGTTCATGCTGCCTTGCTGTACCAAAGTCTGCA	GAAGGTCGGAGTCAACGGATTCCTTGCTGTACCAAAGTCTGCC	TCCTTTTAGATGCAGAGATGAACCCTAAA	A	C	GAACAGCCTTGCTGTACCAAAGTCTGC[A/C]ACTTTAGGGTTCATCTCTGCATCTAAAAGGATGTTGCTAGCCTTCAAATCTCGGTGAATAAT
1338_20243_13387	1437-0100.1	GAAGGTGACCAAGTTCATGCTACCAGCAATTGTCTGTGAGCAA	GAAGGTCGGAGTCAACGGATTACCAGCAATTGTCTGTGAGCAG	GCTGTGTTCCGAATTCGTCCTGTTA	A	G	ACCAGCAATTGTCTGTGAGCA[A/G]CGGTTAACAGGACGAATTCGGAACACAGCTTGTTGTTGATAAACTATCG
134_275891_Novel00420	1437-0101.1	GAAGGTGACCAAGTTCATGCTAGAGAAGAGCATCTCTACTCAGCT	GAAGGTCGGAGTCAACGGATTAGAGAAGAGCATCTCTACTCAGCA	CACTCTTGTCTTTGTCAAAGTGTTGGAA	A	T	CCACTCTTGTCTTTGTCAAAGTGTTGGAA[A/T]GCTGAGTAGAGATGCTCTTCTCTGTCAAGTCTATTGATGTGCATTGTTGCTGCTATAAATTCTCCATAGTCTATTGTTCCATT
134_33510_134_17	1437-0102.1	GAAGGTGACCAAGTTCATGCTGCACCTCCTCTCATCTTCAATCTT	GAAGGTCGGAGTCAACGGATTCACCTCCTCTCATCTTCAATCTC	GAGACGGAGACACAACTTTTAGATAGATA	A	G	AAAAAGGTTAAAACTTTTTGTAGCTGTGAAGCACCAAACGGAGAGACGGAGACACAACTTTTAGATAGATAGATTTTTAGGTTTAATTAATAATG[A/G]AGATTGAAGATGAGAGGAGGTGCAGATTTGGAGAAGTTTTTATTTTTTCTTTCT
1348_41315_1348_12	1437-0103.1	GAAGGTGACCAAGTTCATGCTTAGAATATAAAGACGCGGTTCATGAG	GAAGGTCGGAGTCAACGGATTTTAGAATATAAAGACGCGGTTCATGAA	GTCTTGAGAAGAATATCAAGCGTTGCAAA	C	T	AATATCTTCAGCGCAGGCCTGTGCTTGAGGAGTCTTGAGAAGAATATCAAGCGTTGCAAA[C/T]TCATGAACCGCGTCTTTATATTCTAAAAC
135_286310_135_36	1437-0104.1	GAAGGTGACCAAGTTCATGCTCAAGTCTGCATGTCCACAACCG	GAAGGTCGGAGTCAACGGATTCAAGTCTGCATGTCCACAACCC	CGTCCACGACATAGCAGGCCAT	C	G	CTGTCCTTTCTGGAGATGGTGTTCAAGGCAGGCGTCTCTAAAGCCCCAGACATGAGCGTCCACGACATAGCAGGCCATGT[C/G]GGTTGTGGACATGCAGACTTGGCCC
1350_76329_13505	1437-0105.1	GAAGGTGACCAAGTTCATGCTCACTTACATTGACTGGAATAATGTCACT	GAAGGTCGGAGTCAACGGATTACTTACATTGACTGGAATAATGTCACC	CATAAGCCAGAGTCTTTGGGATCTCTA	A	G	CAAAGGTGAGGCTGGAGCGCAGAAAATCTTTCTTGGCAAGGTTCTTGGTGGTAATGAACTTCTTATACCATAAGCCAGAGTCTTTGGGATCTCTATC[A/G]GTGACATTATTCCAGTCAATGTAAGTGAGTCCGAATCTGACGGTAAATCCAT
1352_12761_1352_3	1437-0106.1	GAAGGTGACCAAGTTCATGCTAATATTCTTATCGGGAATATTAATGTCATCTT	GAAGGTCGGAGTCAACGGATTATTCTTATCGGGAATATTAATGTCATCTC	GATTAAAAATCGATGGTGACATTTGTTTTA	A	G	GATTAAAAATCGATGGTGACATTTGTTTTA[A/G]AGATGACATTAATATTCCCGATAAGAATATTCCAATGTTTTTTGTTATAACAAAAAAATTCGAATTAATCTGAGATTGTGGACAAAAAGATAAAAGGATATC
1352_21371_1352_5	1437-0107.1	GAAGGTGACCAAGTTCATGCTTACAAACAAAGATACTAAACATAAAATCTCT	GAAGGTCGGAGTCAACGGATTACAAACAAAGATACTAAACATAAAATCTCC	TCTTTCTGTTGTATGGGTCTAGTGGTTTT	A	G	TTCTCTTTCTGTTGTATGGGTCTAGTGGTTTTG[A/G]GAGATTTTATGTTTAGTATCTTTGTTTGTAAGAGAGCATATTGCTTTGTTTTTCTTTATTCCACATTTTATTGTTTTCTTTTTCTGAATAAAAATCCTCGAAAGATTTTGAG
1355_115156_13552	1437-0108.1	GAAGGTGACCAAGTTCATGCTGTATGCCTTGATGAAACGACAGAG	GAAGGTCGGAGTCAACGGATTGTATGCCTTGATGAAACGACAGAC	CTTCCTCCTCCGCTGCAGCTAA	C	G	TTTCTTTAGGAGCTCGAAGCTTTCAAGAACATCCATAGATGGATTCTCTTCCTCCTCCGCTGCAGCTAAGA[C/G]TCTGTCGTTTCATCAAGGCATACCTCTCTTGAGATCTACCGCTATCGATCCTCGCAGACAAGAACATATGCTTAGCTT
136_134284_136_25	1437-0109.1	GAAGGTGACCAAGTTCATGCTAAAAGTTCAATGGCCTCTTCTGCC	GAAGGTCGGAGTCAACGGATTCAAAAGTTCAATGGCCTCTTCTGCT	GGTTTCTGCGCATCTCTTTTCTGGTT	C	T	CATGTGCAACCAAAAGTTCAATGGCCTCTTCTGC[C/T]AGGCAACCAGAAAAGAGATGCGCAGAAACCCATCTTTTCGCAAGC
136_260697_136_45	1437-0110.1	GAAGGTGACCAAGTTCATGCTTCCTCTGGAGTCCAACAATGAAAG	GAAGGTCGGAGTCAACGGATTCTTCCTCTGGAGTCCAACAATGAAAA	CAATAAATGCGTCTCTCATTGGATGGAAA	C	T	TTAGTTGTGTTTGCAGATGGAAAGACAATAAATGCGTCTCTCATTGGATGGAAAAAAG[C/T]TTTCATTGTTGGACTCCAGAGGAAGGTCTTCAGA
1361_93036_13612	1437-0111.1	GAAGGTGACCAAGTTCATGCTAAGTTCAATCCAACTACATCCTGAG	GAAGGTCGGAGTCAACGGATTCTAAGTTCAATCCAACTACATCCTGAT	GATACGGAGGAAGATTAAAGAAATGGGTT	G	T	TTCGGCCTCTAAGTTCAATCCAACTACATCCTGA[G/T]ATACGCTTTAAACCCATTTCTTTAATCTTCCTCCGTATCTCCGACACATTCTGCCACTTCTCCACAGCAGAGTAAGCATTTGAAAGCATAACGTACGACGAAACATCTCTAGGAT
1362_94648_13622	1437-0112.1	GAAGGTGACCAAGTTCATGCTCATTAGCATGAGAGATGCTTAGAGG	GAAGGTCGGAGTCAACGGATTAACATTAGCATGAGAGATGCTTAGAGA	AATCCTCATGAAGTCACAAACCACCAAA	C	T	ATTGAAGCTTGTTGAATCCTCATGAAGTCACAAACCACCAAAAAAAATGCAACAA[C/T]CTCTAAGCATCTCTCATGCTAATGTTTAAACTGTTTCTCATTGTCCTTCTTCCAACACCAGCATTTCCCTTTTGCATCATCTCCACAAACTCAC
1365_53365_1365_11	1437-0113.1	GAAGGTGACCAAGTTCATGCTCAGCTCTTACTACATTGTCTGAAGTA	GAAGGTCGGAGTCAACGGATTCAGCTCTTACTACATTGTCTGAAGTC	CTTATACGGTGAGTGCATTGAGGTCAT	A	C	CCAGCTCTTACTACATTGTCTGAAGT[A/C]GCCATGACCTCAATGCACTCACCGTATAAGTATGCATGGGGCTCG
1365_57246_1365_12	1437-0114.1	GAAGGTGACCAAGTTCATGCTACAAGCATAACTATGGTCACTATACC	GAAGGTCGGAGTCAACGGATTCTTACAAGCATAACTATGGTCACTATACT	GAGAGCCAAACATCCAATCCATCCAT	C	T	ACTACTTACAAGCATAACTATGGTCACTATAC[C/T]ATATGGATGGATTGGATGTTTGGCTCTCTTAGAGACCCT
1368_59295_13684	1437-0115.1	GAAGGTGACCAAGTTCATGCTGCTACTTCCCTTGGCTAG	GAAGGTCGGAGTCAACGGATTGTGCTGCTACTTCCCTTGGCTAA	CACTCGACAGGACCATATGGAGAAA	C	T	CGCAAACGCTAGAAAATCTGACTGCAACCTCGTGCACTCGACAGGACCATATGGAGAAAAC[C/T]TAGCCAAGGGAAGTAGCAGCACGTTCTCGGCCATATCGGCCGTGAATCTTTGGGTCGCTGAGAAACCTTACTACAACTACACTACCAA
137_110004_137_26	1437-0116.1	GAAGGTGACCAAGTTCATGCTTCCTCCTCGTCGTCGGC	GAAGGTCGGAGTCAACGGATTTCTTCCTCCTCGTCGTCGGT	AGGACGAAGTGTGAGATGATCGGAA	C	T	TGGTTCGACCAGTCTAACAATCGAGGCACCGCTCTGCTCTCCTGGTCCGTTTTCTTCCTCCTCGTCGTCGG[C/T]GTTCCGATCATCTCACACTTCGTCCTCGTATGCTCCGACTGCGATTTCCA
1374_111849_1374_20	1437-0117.1	GAAGGTGACCAAGTTCATGCTCCGCACCTACAGTTCCACCG	GAAGGTCGGAGTCAACGGATTACCGCACCTACAGTTCCACCA	CTCTTGGAGTGGTGGCGGGAAT	C	T	ATCTCTTGGAGTGGTGGCGGGAATGACGGGAAG[C/T]GGTGGAACTGTAGGTGCGGTGGTGACACAGCTT
1378_11886_Novel00470_1	1437-0118.1	GAAGGTGACCAAGTTCATGCTGGGACCATACCTCTCTCACTC	GAAGGTCGGAGTCAACGGATTGGGACCATACCTCTCTCACTG	TATCAAGAACCATGAGAGAGTTGAGGTTA	C	G	GGAATAGTTTCACTGGGACCATACCTCTCTCACT[C/G]TGTAACCTCAACTCTCTCATGGTTCTTGATATATCCGTCAACAG
1388_79298_1388_20	1437-0119.1	GAAGGTGACCAAGTTCATGCTATTGATATTGGAAAACAGGGATGCAA	GAAGGTCGGAGTCAACGGATTATTGATATTGGAAAACAGGGATGCAG	TCCTCTGTCTCAGTTGCTCGTTGTA	A	G	TTTCTATTGATATTGGAAAACAGGGATGCA[A/G]CTGTACAACGAGCAACTGAGACAGAGGAAAGAGATGGAGGAATCGTTGA
139_220653_139_44	1437-0120.1	GAAGGTGACCAAGTTCATGCTCGTCTCCATACGCTGCAACGAT	GAAGGTCGGAGTCAACGGATTGTCTCCATACGCTGCAACGAC	GTGCCTCAGTGAAGATGACTCCTT	A	G	GCTGCAAGAGAGTCTGTACTGAGGTTTCTCAAGAAATCTGAGAGAAGGAGATTGGTTCGTGCCTCAGTGAAGATGACTCCTTC[A/G]TCGTTGCAGCGTATGGAGACGCCTTCTTGTCGTCCAGCTAGAGGATAGAAACGTGACAGAGTCTCG
139_390081_139_80	1437-0121.1	GAAGGTGACCAAGTTCATGCTCGAGACGACCGTAGTCTTCGAA	GAAGGTCGGAGTCAACGGATTGAGACGACCGTAGTCTTCGAG	AGGTTGTTTCCCACGAATTTGAAGATCTT	A	G	AAAAGATGCGGCCGTTAGACGAGAACGAGACGACCGTAGTCTTCGA[A/G]AAGATCTTCAAATTCGTGGGAAACAACCTCAAGAACATCGTCGAGAACCCATCTCACGAAGGACCCGAACAAGACCCCGGCCGCTACTGCTTCCGTCTCCACA
139_965583_139205	1437-0122.1	GAAGGTGACCAAGTTCATGCTCAATGTGTTCCTTGTGACGCAGC	GAAGGTCGGAGTCAACGGATTCAATGTGTTCCTTGTGACGCAGT	AGGTGATAAAGAAAGCGATAGAGAAGCTT	C	T	GTTGATATCGGCAGTCTCGTGTTTTCCAGTGAGACGACGCTCGTTGCCTTCACCATAAGCAGCAATGTGTTCCTTGTGACGCAG[C/T]CCAAGCTTCTCTATCGCTTTCTTTATCACCTCGTACCCTCCATCTTCTCTCATCGTCTTCGTACT
139_977975_139_206	1437-0123.1	GAAGGTGACCAAGTTCATGCTGAGTTGGGAAACAAGAGCGAGC	GAAGGTCGGAGTCAACGGATTGAGTTGGGAAACAAGAGCGAGT	GGCTCTTGCTGCTCCTAGAGCTA	C	T	GGAACAAAGGAAGTGGAAGAAGTCCATTGAGTTGGGAAACAAGAGCGAG[C/T]ATAGCTCTAGGAGCAGCAAGAGCCATTAGTTACCTTCATTCACGTGACGCGACAACATCTC
1396_67438_13967	1437-0124.1	GAAGGTGACCAAGTTCATGCTAACTTTCTGCAGGAACGACAGGAA	GAAGGTCGGAGTCAACGGATTCTTTCTGCAGGAACGACAGGAC	CTGAAGGTAAAGTGTTGTGCAGCCAA	A	C	TTTGGGTTTGCTCTGACATAACTTTCTGCAGGAACGACAGGA[A/C]AATTGGCTGCACAACACTTTACCTTCAGAGGGAGTGTTCGTAGATATTGCAGAGGCTATCTTAAAAATCAAATTTGTGACAGTCCGTGCAAGCCCG
14_147800_14_31	1437-0125.1	GAAGGTGACCAAGTTCATGCTCACAAAAAGTTACGAAATTGAAGTACCTTTT	GAAGGTCGGAGTCAACGGATTCACAAAAAGTTACGAAATTGAAGTACCTTTA	GTTTTATCAATAAGGAGCAAGCAGTCTCT	A	T	TCTACGGTCTATCATTCTCAACCTCGTCCTCTCTTACTTCGTCTTATTCAAATCTAGTTTTATCAATAAGGAGCAAGCAGTCTCTCTCTC[A/T]AAAGGTACTTCAATTTCGTAACTTTTTGTGATC
14_429398_14_113	1437-0126.1	GAAGGTGACCAAGTTCATGCTATGTGTAGATGGTGCTACAGATGAG	GAAGGTCGGAGTCAACGGATTAAATGTGTAGATGGTGCTACAGATGAA	CAAGCTGCTCACCAGATGAACTCTT	C	T	TTCATTAGATCAGCTTGATTAGACCTTTTATCCCCGTTCTTCTCTGAACCAAGCTGCTCACCAGATGAACTCTTTGA[C/T]TCATCTGTAGCACCATCTACACATTTTCCAGAAATCTTTTTCCATAACTGTAGCGCCTCTGTCACACTTTCC
14_613058_14_160	1437-0127.1	GAAGGTGACCAAGTTCATGCTCAATCTTCTTATGATAAGAAGACTCGC	GAAGGTCGGAGTCAACGGATTCAATCTTCTTATGATAAGAAGACTCGT	TCCGCCGTTCAAGAAAATGAGAAGTTAA	C	T	TTCTTTATCAGCAAGGATTTCAGTTATTGTTGACAACTCTTCAATCTTCTTATGATAAGAAGACTCG[C/T]TTTCTCTTAACTTCTCATTTTCTTGAACGGCGGACAACAGTTTGGCTTCTTCCTCAGCTAACCTCTCATTCGCCAATGACAA
140_183239_14018	1437-0128.1	GAAGGTGACCAAGTTCATGCTAGCTCAAGTCCGACGACGGTA	GAAGGTCGGAGTCAACGGATTGCTCAAGTCCGACGACGGTG	TTCAACGGAGCCTATGACACGTCAT	A	G	CGGTGATACAGCTCAAGTCCGACGACGGT[A/G]ATGACGTGTCATAGGCTCCGTTGAAGGCGTCGTTGAGGAGTCCGTAAACTAACATATCCTCGGAATCGTTCTCTTTCAACGGCAAGTCTCCCCAGCTCTCTGTGAAACATGAACTCGGTG
1402_23219_14028	1437-0129.1	GAAGGTGACCAAGTTCATGCTAAGCAATGAAACCAGTTCCACCC	GAAGGTCGGAGTCAACGGATTAGAAGCAATGAAACCAGTTCCACCA	ACGGTACGGGGTTGGTTTGTGTAA	G	T	AGGAGGAGAGAGAAAGCTACGAGATGAAATGCCGTCATCTTTCTTGGACGGTACGGGGTTGGTTTGTGTAAC[G/T]GGTGGAACTGGTTTCATTGCTTCTTGGCTCATCATGCGTCTCCTTCAATGTGGCTACTCAGTTCGAGCCACCGTTCG
1413_19392_14136	1437-0130.1	GAAGGTGACCAAGTTCATGCTCCTCTCAATAAACTGTCTTCTTACTTCA	GAAGGTCGGAGTCAACGGATTCTCTCAATAAACTGTCTTCTTACTTCG	GGTCGAACTGCACAAGAGGTTGTTA	A	G	CATTATGCCAGGCCTCTCAATAAACTGTCTTCTTACTTC[A/G]TTAACAACCTCTTGTGCAGTTCGACC
1413_44241_1413_8	1437-0131.1	GAAGGTGACCAAGTTCATGCTGGAGTGTTATGAGAAGAACAGTGTG	GAAGGTCGGAGTCAACGGATTAAGGAGTGTTATGAGAAGAACAGTGTT	AGACAAGACACCACACTTCCCCAT	G	T	GGAGTTTCAGTTTTTGTCGAGAGTGTTTGAAGAGAATGTGAAGCTTAAGGAGTGTTATGAGAAGAACAGTGT[G/T]CATGGGGAAGTGTGGTGTCTTGTCTGTGGAGGAAGTGGTGAGAAGAGTGTGAGGAAGTTTAAGAATTGTTTGGCTTT
1425_9987_1425_3	1437-0132.1	GAAGGTGACCAAGTTCATGCTGGATCCAAATCGGACACTCTAAC	GAAGGTCGGAGTCAACGGATTCGGATCCAAATCGGACACTCTAAT	GATGTCGGGAGAGAGTGTGCCTT	C	T	ACCAAACGAGTAACCCGGATCCAAATCGGACACTCTAA[C/T]CTCCAAGGCACACTCTCTCCCGACATCCGTTCCTTAACGGAGCTCGAAC
143_174195_143_31_1	1437-0133.1	GAAGGTGACCAAGTTCATGCTACGAATCTGATCTGTTGCTGGATTG	GAAGGTCGGAGTCAACGGATTACGAATCTGATCTGTTGCTGGATTC	TCACACTGAAGAATCAAACCAAGGGATAT	C	G	AAGATGATGTGATGTCTGCATACATTCCAAAGATCACACTGAAGAATCAAACCAAGGGATATGTGTGGAGCCG[C/G]AATCCAGCAACAGATCAGATTCGTATGTACCGTGAAAAACACATCTGGCAAGGGC
143_298028_143_56	1437-0134.1	GAAGGTGACCAAGTTCATGCTGTTGTGCAAGTTATGCCTCTTCCA	GAAGGTCGGAGTCAACGGATTGTTGTGCAAGTTATGCCTCTTCCT	TGTAAACGTTGTTCCGTTGAATCGGTAAA	A	T	CTGTTGTGCAAGTTATGCCTCTTCC[A/T]TTTACCGATTCAACGGAACAACGTTTACATCTAATAGCTGATACCGATGGCCATGTCCACTTGTATCC
1439_149963_143924	1437-0135.1	GAAGGTGACCAAGTTCATGCTGGGATGTCAGTTTTAGAATGTGCC	GAAGGTCGGAGTCAACGGATTGGGATGTCAGTTTTAGAATGTGCG	CTTCAGATTCTAAGTATGGGAATCTTCCTA	C	G	ATCAGTGGAAGCACATACGACTACAGCAGCGACATATGGAGTTTGGGGATGTCAGTTTTAGAATGTGC[C/G]ATAGGAAGATTCCCATACTTAGAATCTGAAGATCAGCAAAATCCGCCTAGCTTTTATGAGCTTTTGGCAGCAATTGT
1441_295665_1411_20	1437-0136.1	GAAGGTGACCAAGTTCATGCTTGTACTCATCACTGAGCCATCCAA	GAAGGTCGGAGTCAACGGATTGTACTCATCACTGAGCCATCCAG	TAAATAGGTCGTGGTCACAGCGGTT	A	G	TGTTGATAAGGTGAACGTTTTGTTGTCTGGTTCAGACACCCAAAACTTGAGGGATACTAAGCCTCCTATGCCATCTTCCGCAAGTTTCACCTCGGTTGTACTCATCACTGAGCCATCCA[A/G]GGAGAGAGCAACCGCTGTGACCACGACCTATTTACCATATTCTCAAA
1442_54402_1442_4_1442_8	1437-0137.1	GAAGGTGACCAAGTTCATGCTGTGGACCCTTTGCAGGAGCAG	GAAGGTCGGAGTCAACGGATTGTGGACCCTTTGCAGGAGCAC	TGGAATGCATCAGGGAAGCCTGTTA	C	G	TGGAATGCATCAGGGAAGCCTGTTA[C/G]TGCTCCTGCAAAGGGTCCACCTGGTGCTCCTGCTCCTCCCCGAGCAC
145_567181_145_19	1437-0138.1	GAAGGTGACCAAGTTCATGCTGGATCTCTTGAGCAGCAAAAAATATCAA	GAAGGTCGGAGTCAACGGATTGATCTCTTGAGCAGCAAAAAATATCAG	GAGAAGATAATCTAGTGTACCCGAAGAAA	A	G	CTTTTGTGTGAGTTGAGTTTGGATCCATTAACTAGTGGTCCAATCATGGATCTCTTGAGCAGCAAAAAATATCA[A/G]TTTTTTCTTCGGGTACACTAGATTATCTTCTCCTTGTACTTGA
1460_47076_1460_10	1437-0140.1	GAAGGTGACCAAGTTCATGCTCCAAGATCAACACTGTTTGCCAGT	GAAGGTCGGAGTCAACGGATTCAAGATCAACACTGTTTGCCAGC	ATCAGGAGAAGAACAGAAGATGACATCAA	A	G	TTCATCAGGAGAAGAACAGAAGATGACATCAA[A/G]CTGGCAAACAGTGTTGATCTTGGATCTCTGAGAGACCCTCAAGAAGACTCAGTCAGGGTCAAGAATCCGGAATGGTTAGTGGTTGTTGGAGTCTGC
1461_15810_1461_1	1437-0141.1	GAAGGTGACCAAGTTCATGCTCAATCCATCAATGAATACAAACTAATAAAGTG	GAAGGTCGGAGTCAACGGATTCAATCCATCAATGAATACAAACTAATAAAGTA	CTCGTTTTGATGTACATAAGGATCATTAAT	C	T	GGAAAATGTCGAAATATCTCGTTTTGATGTACATAAGGATCATTAATTTACATTTTAATTATTTTTTTCAC[C/T]ACTTTATTAGTTTGTATTCATTGATGGATTGGTTTGATTGTGCGAAAAATACTGCTATT
1461_15810_14616	1437-0142.1	GAAGGTGACCAAGTTCATGCTCAATCCATCAATGAATACAAACTAATAAAGTG	GAAGGTCGGAGTCAACGGATTCAATCCATCAATGAATACAAACTAATAAAGTA	CTCGTTTTGATGTACATAAGGATCATTAAT	C	T	GGGGAAAATGTCGAAATATCTCGTTTTGATGTACATAAGGATCATTAATTTACATTTTAATTATTTTTTTCAC[C/T]ACTTTATTAGTTTGTATTCATTGATGGATTGGTTTGATTGTGCGAAAAATACTGCTATTAAACAAGCGATTATGGA
1461_180410_1461_20	1437-0143.1	GAAGGTGACCAAGTTCATGCTAGAGAACAACAGAACAGACACTCG	GAAGGTCGGAGTCAACGGATTAGAGAACAACAGAACAGACACTCA	TGTCTGTTTCGAGTAAAGACACTTTCGTT	C	T	TCTCCTGGACCACTACTTGGACCTGAACTGTCTGTTTCGAGTAAAGACACTTTCGTTGAGGG[C/T]GAGTGTCTGTTCTGTTGTTCTCTAATGGCTGCGTATTTGTTAGTGATGGCTTCTCTAGCTGATCCGTATTTACGTGACATGTCGTCG
1464_7376_14648	1437-0144.1	GAAGGTGACCAAGTTCATGCTAAAACCCAAGCAAGCAAAGTATACTCA	GAAGGTCGGAGTCAACGGATTAACCCAAGCAAGCAAAGTATACTCG	TATTGGGACACAGGACCTGTCTGAA	A	G	GGTCAGCATCTTCTATAACAGTCTAAACATCAATATATTAAAACCCAAGCAAGCAAAGTATACTC[A/G]TCCTTCAGACAGGTCCTGTGTCCCAATATTAACCACACTACAGCCAAAATCTCTAGCAGAGTTGAGACAGAGCGTATGATTCTC
1476_8081_14763	1437-0146.1	GAAGGTGACCAAGTTCATGCTCATCGCTCCGTTAATGGCGCC	GAAGGTCGGAGTCAACGGATTCATCGCTCCGTTAATGGCGCT	AAGGAGTGTTATATATGGGAGGGATAGAT	C	T	CTTTCTACACCTTAATTTGTTTCTGCAGCTTCATCGCTCCGTTAATGGCGC[C/T]TCAGATCTATCCCTCCCATATATAACACTCCTTTTCAAACTCTTTCTCAAAACCACTCCCAATTTTCGTTTCTTATCTATCAATCAAGATCTCGAGTT
1481_55059_14815	1437-0147.1	GAAGGTGACCAAGTTCATGCTGAAATTTGGAAGACATATCATCATCG	GAAGGTCGGAGTCAACGGATTGCTGAAATTTGGAAGACATATCATCATCT	ATTTCACTATTCTGCAGAATCTGAGGGAA	G	T	TTTTTTTTTTGCTGAAATTTGGAAGACATATCATCATC[G/T]TTCCCTCAGATTCTGCAGAATAGTGAAATCTCTCATCTTCGTCTCCCTTGCGCGTTCGTCGCTCCGTCGTGTTCATCTTAAAGATCCGTCTCTCTCT
1490_15383_14901	1437-0148.1	GAAGGTGACCAAGTTCATGCTGATTCACGGCCCTGTGGTGG	GAAGGTCGGAGTCAACGGATTATGATTCACGGCCCTGTGGTGA	GTATGTTCCTGTAACTGTTCACTCTTTCTT	C	T	AGCAATAGCCCTGGTGCTGGATTCATCTACGCGACCTCTGACTTATGTGTAGCAGATATTGTTGGCCCAAAGTATGTTCCTGTAACTGTTCACTCTTTCTTTGA[C/T]CACCACAGGGCCGTGAATCATGATGGACTCACCATGAGCCTCTTG
1492_115003_1492_17	1437-0149.1	GAAGGTGACCAAGTTCATGCTAACAACATCCGAATCAAAACTAATCATCAA	GAAGGTCGGAGTCAACGGATTCAACATCCGAATCAAAACTAATCATCAG	TCGCGGCTTCTTTGTTTTTCTCTAAGTTA	A	G	GAAAAATCGCACTGTAATTTCGATTAGATCATCACAGGGATTAACAACATCCGAATCAAAACTAATCATCA[A/G]ATAAAAATTAACTAAAATCTAACTTAGAGAAAAACAAAGAAGCCGCGACCACATAAAGATAAGTAGAAAGAAGAGAGA
15_247933_1551	1437-0150.1	GAAGGTGACCAAGTTCATGCTAAAATATGATCTTGATCATCTACGACATATATA	GAAGGTCGGAGTCAACGGATTAAAATATGATCTTGATCATCTACGACATATATT	GATCTTGAAAATACACCAATAGCACATATT	A	T	CAGTTGAAAATATGATCTTGATCATCTACGACATATAT[A/T]TATATATAGATATATAAATATGTGCTATTGGTGTATTTTCAAGATCATAGGATGATTATATGAGCTACATGAGAGTGTGCTTATTCACTTTTATTTATTATTTTCCACTTG
1501_97802_1501_9	1437-0151.1	GAAGGTGACCAAGTTCATGCTGCCTTGACACCAAGTGGGTCA	GAAGGTCGGAGTCAACGGATTGCCTTGACACCAAGTGGGTCT	GTGGTTATAAAGAGAAGAATAGCACAGGAT	A	T	GCCTTGACACCAAGTGGGTC[A/T]AGATCCTGTGCTATTCTTCTCTTTATAACCACCTG
1510_129861_1510_30	1437-0152.1	GAAGGTGACCAAGTTCATGCTAAGAGTCTTCTAAAACTTACAAAGCTG	GAAGGTCGGAGTCAACGGATTAAGAGTCTTCTAAAACTTACAAAGCTA	GAATAGTGAGTTTGTGGAGAAGCTCAAAT	C	T	GGTTTAAGGAGTTTGAGAAACGAAGGTCGTTGGAGATGTTGAGTGGTTTTAAGAATAGTGAGTTTGTGGAGAAGCTCAAATC[C/T]AGCTTTGTAAGTTTTAGAAGACTCTT
1511_59648_1511_9	1437-0153.1	GAAGGTGACCAAGTTCATGCTCACCTGATAGGGATCCTCCGAA	GAAGGTCGGAGTCAACGGATTACCTGATAGGGATCCTCCGAG	AAGAGTCTATTGAACTGGATAACCGGTT	A	G	ACAATGCTGTTGTTGATTCTGGGTCTAAAAGAACTACCTCACCTGATAGGGATCCTCCGA[A/G]CAACCGGTTATCCAGTTCAATAGACTCTTCCGACAATGGCAGAGACCTTGGCAAGCCTTCAGCTACTGTAAACTCATCTGACGATACAG
152_21290_15216	1437-0154.1	GAAGGTGACCAAGTTCATGCTTAACGAATCATTATATAGCTTGGTGTG	GAAGGTCGGAGTCAACGGATTACTTAACGAATCATTATATAGCTTGGTGTA	CGTTTAACCTAACTGTCATGTTACTATCAA	C	T	CAAAATTACACACCAGTAAGCATAAACTTTGATTAAAAAACAAAAACCAAAGTCAGAGCAAACCAATAGGATACGTTTAACCTAACTGTCATGTTACTATCAAAACAT[C/T]ACACCAAGCTATATAATGATTCGTTAAGTACACAGAGAGAG
1522_153319_152218	1437-0156.1	GAAGGTGACCAAGTTCATGCTGATGGGACGAAGAGGAGGAACA	GAAGGTCGGAGTCAACGGATTATGGGACGAAGAGGAGGAACG	TGGAAACATCTTCGAAGTTACTAGAAAGTA	A	G	CAGACGATGCCGTAAGCGCCTCTACCGATGGGACGAAGAGGAGGAAC[A/G]TACTTTCTAGTAACTTCGAAGATGTTTCCATAGACATTGTACTGAACGTAGCTACCTCCGTGAGTAGCCAATCCTTTCGTGTTGCTTTGATCACCACCGCCG
1529_32693_1529_3	1437-0158.1	GAAGGTGACCAAGTTCATGCTGGACATAACGTTCAAAACAGCGGT	GAAGGTCGGAGTCAACGGATTGGACATAACGTTCAAAACAGCGGA	GCTGACCAGCTAGAGACATCATCAT	A	T	GGCACCTGCTGCTGACCAGCTAGAGACATCATCAT[A/T]CCGCTGTTTTGAACGTTATGTCCAGCTCTAACAGCAGCAATCTGTTGCTGAATACTCATTCTATTACCAACAGGAAGCTGTT
153_150564_153_28	1437-0159.1	GAAGGTGACCAAGTTCATGCTAAGGAAGTGGTTTCCAGGTCTTAGT	GAAGGTCGGAGTCAACGGATTGGAAGTGGTTTCCAGGTCTTAGC	CAGTTGTTTTCCTCTTGGCTTTAGCTTTT	A	G	AGATTCTCAGTTGTTTTCCTCTTGGCTTTAGCTTTTTGAGCCTT[A/G]CTAAGACCTGGAAACCACTTCCTTTCCGTCTCATCAGGTAAGTAGAATCTCGCAGGGATGAGCTCTAC
154_42632_154_10	1437-0162.1	GAAGGTGACCAAGTTCATGCTGTGGTAAAGAATCTCCCAAGCGA	GAAGGTCGGAGTCAACGGATTGTGGTAAAGAATCTCCCAAGCGG	GCACGCAGAAGATACATGAAACAAAATCAT	A	G	CTTAATTCCATCAGTGCAATTGTAGACAGTGTGGTAAAGAATCTCCCAAGCG[A/G]CATCGATTTGATGATTTTGTTTCATGTATCTTCTGCGTGC
1546_2943_1546_1	1437-0164.1	GAAGGTGACCAAGTTCATGCTAATCATATAATTTATTGGTTGTTCTTACAGATT	GAAGGTCGGAGTCAACGGATTAATCATATAATTTATTGGTTGTTCTTACAGATA	GTCGTCTAACAGGATCCTTCTTGACTA	A	T	ACTTGTCGTCTAACAGGATCCTTCTTGACTAG[A/T]ATCTGTAAGAACAACCAATAAATTATATGATT
155_255825_155_39	1437-0165.1	GAAGGTGACCAAGTTCATGCTAACATATAAATATATATGTTTGTGTGTGGGTA	GAAGGTCGGAGTCAACGGATTAACATATAAATATATATGTTTGTGTGTGGGTT	AATACTCTTGCACGTACACTCGTAGATTT	A	T	CTTTTTTTTTTGTTACTAGGTTATACATAGTTATAACGTAACATATAAATATATATGTTTGTGTGTGGGT[A/T]GTATAGAGATCATAAGTTTTCTTTTGAATAAAAATCTACGAGTGTACGTGCAAGAGTATTTTCTTGGCATGTTGAAATC
1553_63875_15533	1437-0166.1	GAAGGTGACCAAGTTCATGCTATAAGTTTTTCTATGTTCTTGATTATGAAGGTT	GAAGGTCGGAGTCAACGGATTATAAGTTTTTCTATGTTCTTGATTATGAAGGTA	CTTGCATCGAAAATTTTCGGACTTGGTAT	A	T	ACAAGGCCGAATAAAATTATCTAATTTCCCAATAAAATTACTTGCATCGAAAATTTTCGGACTTGGTATAGATA[A/T]ACCTTCATAATCAAGAACATAGAAAAACTTATACGGCTTACCTTGTCCGATTTGAATCGCACGGGTAGTGAGTCG
156_125046_Novel00677_4	1437-0167.1	GAAGGTGACCAAGTTCATGCTAAAGACACATTCATCAAGTGGCACC	GAAGGTCGGAGTCAACGGATTGAAAGACACATTCATCAAGTGGCACA	TCATCTGTAACACATCCACCAAACTGTTT	G	T	TCATGGTTTGAATTTGCATTTAAGCCACCGGGTTCAGATTATAGGTTTTACATTGAGATCTGTCATCTGTAACACATCCACCAAACTGTTTTTTTTTTCTGCAGTGGTAATGTGTATGAATA[G/T]GTGCCACTTGATGAATGTGTCTTTCTT
1560_12042_15604	1437-0168.1	GAAGGTGACCAAGTTCATGCTAATTTTCTATAAGATCTTTGGGTTAGATATTTA	GAAGGTCGGAGTCAACGGATTAATTTTCTATAAGATCTTTGGGTTAGATATTTG	CTCTCTCTTGGGTTAAGTCGGAGAT	A	G	GTTCATTTCAATTTTCTATAAGATCTTTGGGTTAGATATTT[A/G]GAGCATCTCCGACTTAACCCAAGAGAGAGAGAGATCATGGATGCTAGAGCTGTTCTTATTACCGGCGAGATAGACAATTACGATGGCGTTACCGTAACAATGGAGGAA
157_209386_157_28	1437-0169.1	GAAGGTGACCAAGTTCATGCTAGAAGGTGGACTAGCCGTGAAG	GAAGGTCGGAGTCAACGGATTAAAGAAGGTGGACTAGCCGTGAAA	GTAAGAGGTTCTAGGACAGCGATGAA	C	T	GTAAGAGGTTCTAGGACAGCGATGAAATT[C/T]TTCACGGCTAGTCCACCTTCTTTGGCTAACACTGCTGCTGCACGGGCTTTCTGGGATGCTTCTGG
157_44154_1575	1437-0170.1	GAAGGTGACCAAGTTCATGCTAGTTCTGAAACACAACGGTCCCA	GAAGGTCGGAGTCAACGGATTGTTCTGAAACACAACGGTCCCG	CCATCACGGGAACGGTAGATTTTATATTT	A	G	TGTGCAGTGATGGTATTCTTTTGGTTAGGGAGTCCTCTCCTAGCCAAAATGTGACAGTTCTGAAACACAACGGTCCC[A/G]TCCCCAAATATAAAATCTACCGTTCCCGTGATGGTGCACTCGCGGTAGAACTGACGCATGGTGTGCGTGTAG
158_61646_15822	1437-0171.1	GAAGGTGACCAAGTTCATGCTAAGCAGGAGAGGAGAGGAGAGA	GAAGGTCGGAGTCAACGGATTGCAGGAGAGGAGAGGAGAGG	GATCTACATATCGCCATTTTTGCTGCTTT	A	G	GTTCGAGAGTTTATGGTAAGAAAGAAACGAGAAAACGAAAGACTTCGAAAATTTTGGTCGAGGCTTCTACTTACCTACTCACCGCGAGTTTACAGAAGCAGGAGAGGAGAGGAGAG[A/G]AGAAAGCAGCAAAAATGGCGATATGTAGATCTG
1587_57042_15876	1437-0172.1	GAAGGTGACCAAGTTCATGCTAAATGATTTATGTAACGGTAAAACGGTGAA	GAAGGTCGGAGTCAACGGATTAAATGATTTATGTAACGGTAAAACGGTGAT	CTCTTTGAGGATGGACAAGGCAAATAATA	A	T	AAACAAAAAAGTTAAATAGAGAAAATGATTTATGTAACGGTAAAACGGTGA[A/T]TATTATTTGCCTTGTCCATCCTCAAAGAGACACTCTCTTTCTCCCTTTGAAAGCTTCATCCACGGCACCAAATCTATCTCTTTCTCTCTTGACTCGAC
159_362234_159_64	1437-0173.1	GAAGGTGACCAAGTTCATGCTGCCGTCGCCATGAAAGCCAAAT	GAAGGTCGGAGTCAACGGATTCCGTCGCCATGAAAGCCAAAG	GATTGATTCGAAGGGGTTATCGGCTT	A	C	CGCGGCGCTCTTCGCCTTTGCGTTTCTTTCCGAGGACGTCGAATTTGCGGCGAGACCAGATTGATTCGAAGGGGTTATCGGCTTTTTTGG[A/C]TTTGGCTTTCATGGCGACGGCTTCTGGTCCCATCTTTTTGGGGCCGCCTTTTTGGTCTG
1599_83049_1599_10	1437-0175.1	GAAGGTGACCAAGTTCATGCTTGGATGCTCCATGGAGTATCAATT	GAAGGTCGGAGTCAACGGATTGGATGCTCCATGGAGTATCAATC	TCATTGATGAAGTCGGGGTTGAATCAAA	A	G	ATGCTCGGACTTAGACCTCCTCCCGCTTGGTAACCTCCAAAGAGACTCATTGATGAAGTCGGGGTTGAATCAAACGGT[A/G]ATTGATACTCCATGGAGCATCCAAGAAC
16_122014_16_29	1437-0176.1	GAAGGTGACCAAGTTCATGCTATCAATCAGCTCGCTAATGACAGCA	GAAGGTCGGAGTCAACGGATTCAATCAGCTCGCTAATGACAGCG	TTCCAGAAGTTCTTTCCCTCTTGAACTTT	A	G	CTGATAGAGAGAAGCAGGAGGAAGCTGGTGTTTGACAACGTCAACGAGATCTTAGCTCGCAAATTCGCAGCAGAAGGGTGTACCAAGCAGCCATACTTAACATCATCAATCAGCTCGCTAATGACAGC[A/G]GACAAAAGTTCAAGAGGGAAAGAACTTCTGGAAAC
16_152710_1635	1437-0177.1	GAAGGTGACCAAGTTCATGCTGTAAACAATAAACCCAATCTTCCTCAG	GAAGGTCGGAGTCAACGGATTGAGTAAACAATAAACCCAATCTTCCTCAA	TAGGAACGTGGTGGATGCTGAGAAA	C	T	GAGAAGATCTTTGATAATATGCAGAAGCCTGCGTTTGTTTTTGATGGTAGGAACGTGGTGGATGCTGAGAAA[C/T]TGAGGAAGATTGGGTTTATTGTTTACTCTATTGGTAAGCCATTGGACCAGTGGCTCAAGGACATGCCTGCTCTTGCC
16_174137_1641	1437-0178.1	GAAGGTGACCAAGTTCATGCTATGCGTGGGAGAGTCAAACGC	GAAGGTCGGAGTCAACGGATTATGCGTGGGAGAGTCAAACGT	CACGCCTTTGCTTAGGCTCTGGTT	C	T	ATGCGTGGGAGAGTCAAACG[C/T]AACCAGAGCCTAAGCAAAGGCGTGGTAGCCACAAGTACACTCGAACCAGGCGGTTACTTAGGCGACGAGCTACTCTCATGGTGCCTACGTCGTCCATT
16_216731_16_54	1437-0179.1	GAAGGTGACCAAGTTCATGCTATGATGTTACGACTGCGATTAGGATT	GAAGGTCGGAGTCAACGGATTGATGTTACGACTGCGATTAGGATC	TCTCCATCAGCAGCAATCGACGTTT	A	G	AAGAACCAATCGCAAATCATCATCATCATCATCAATCTGCTGCGACGGATCTCCATCAGCAGCAATCGACGTTTT[A/G]ATCCTAATCGCAGTCGTAACATCATCAGGCTTCTTGATCTTCCCTTACATCAGATTCATCACCGTCAAATCCGT
16_841037_16196	1437-0180.1	GAAGGTGACCAAGTTCATGCTGAAACATCATTCCTTTTCCTTGCTCC	GAAGGTCGGAGTCAACGGATTAGAAACATCATTCCTTTTCCTTGCTCT	GTTTGTTCTGTTTAGGCATGTGAAAGGTT	C	T	TGGTTTCTTGTTTAGTGAAGAGAAACATCATTCCTTTTCCTTGCTC[C/T]AAACCTTTCACATGCCTAAACAGAACAAACGACAA
160_85912_160_20	1437-0183.1	GAAGGTGACCAAGTTCATGCTAGAACAAAACCAAGTTTCAAGCT	GAAGGTCGGAGTCAACGGATTCTAGAACAAAACCAAGTTTCAAGCC	CTGGAATTGTGTTAAACTGTGTCTCTGTT	A	G	GGTCTTTGTCATTTCATTAGCTCTTTAGGTTTTTATTTTACTTCTTGTAGTATTGTTTTCTGGAATTGTGTTAAACTGTGTCTCTGTTTATTTAGTTTCTGAATGTTTAATGTTTATGTTGTAAA[A/G]GCTTGAAACTTGGTTTTGTTCTAG
160_88309_160_21	1437-0184.1	GAAGGTGACCAAGTTCATGCTGGCCAGTCTTCGCCAAGTTGT	GAAGGTCGGAGTCAACGGATTGGCCAGTCTTCGCCAAGTTGA	CTTGACTTTAGAGTTGCAATGGAGCTAAA	A	T	GTCTGACATAATGCAAGAACAGCGTCCTGTGTCTTTGCTTGACTTTAGAGTTGCAATGGAGCTAAATCCACA[A/T]CAACTTGGCGAAGACTGGCCATTGCTTCGGGAGAAGATTCTCATGCGTTCATTTGAA
161_468383_16158	1437-0186.1	GAAGGTGACCAAGTTCATGCTCTTTGCGACGTTAACGGATATC	GAAGGTCGGAGTCAACGGATTGCTCTTTGCGACGTTAACGGATATT	TCTTATCCTCGACCCGGCCCAT	C	T	CTGGATTCAAAACAGGTGATAAGACATTGGCTGCGAAGCTCTTTGCGACGTTAACGGATAT[C/T]CAGATGGGCCGGGTCGAGGATAAGAAGGGGTGGATAGTGGAGTTGACTGATGCCACCAAACCAGGGTTGAAACTTTGAAGCTGTAACT
161_477204_161_59	1437-0187.1	GAAGGTGACCAAGTTCATGCTGGGTCGGGTTCAACCCGTACA	GAAGGTCGGAGTCAACGGATTGGTCGGGTTCAACCCGTACG	TCCGATCCGGAGCTCCACGTTA	A	G	CGGCTCGCCGTCGAACTGAAACACGAATCTCGGGTCGGGTTCAACCCGTAC[A/G]GTAACGTGGAGCTCCGGATCGGATCCAGCTTTATTCCTTGATTTCTTAGACCCCAAGGCGACCCATCCGTTGTGTGCCAAACACGTCTTCGTCTCCGC
161_535207_161_66	1437-0188.1	GAAGGTGACCAAGTTCATGCTATACTGTAATGCTATCATCAATCATGACTA	GAAGGTCGGAGTCAACGGATTATACTGTAATGCTATCATCAATCATGACTT	GGATAAGTATTGACCATGTGTTTATGGTAT	A	T	AAGTCAATACTGTAATGCTATCATCAATCATGACT[A/T]AAGCCTAAATAAAAGATTTGGTATATATAATACCATAAACACATGGTCAATACTTATCCAACATATTTG
161_908_16138	1437-0189.1	GAAGGTGACCAAGTTCATGCTAGAAAGACGAGAGCCGTTGGTC	GAAGGTCGGAGTCAACGGATTGAGAAAGACGAGAGCCGTTGGTT	CGCGTGAACTTGCTTTCACGGTT	C	T	CATCCATGGCTGACATCGACATCGGATCAGCAGCAGCAGGAGGAGAAAGACGAGAGCCGTTGGT[C/T]AACCGTGAAAGCAAGTTCACGCG
1611_72467_1611_7	1437-0190.1	GAAGGTGACCAAGTTCATGCTAGAAGAGGCATCAACGAAGCTCTT	GAAGGTCGGAGTCAACGGATTGAAGAGGCATCAACGAAGCTCTC	GTCGTAACCCTAGTATTGATTCGTCTAAA	A	G	GTTGGATCTCCGAGGAGCGTGGCGAGGGAGAGTCGTAACCCTAGTATTGATTCGTCTAAAGGGAG[A/G]AGAGCTTCGTTGATGCCTCTTCTGGGGAAGCAATTGAA
162_19169_162_2	1437-0191.1	GAAGGTGACCAAGTTCATGCTATGTTAAAACGCCTAGCAATCTCTTT	GAAGGTCGGAGTCAACGGATTATGTTAAAACGCCTAGCAATCTCTTG	CCCAACATGGGGCTTCAGAGAGTT	A	C	CCCAACATGGGGCTTCAGAGAGTTGCAG[A/C]AAGAGATTGCTAGGCGTTTTAACATAGATAATATT
1622_26354_16224	1437-0192.1	GAAGGTGACCAAGTTCATGCTTTTATTACTTGATCCTCGCGGCG	GAAGGTCGGAGTCAACGGATTGTTTTTATTACTTGATCCTCGCGGCA	CTCTGAATAAAAAGAAGCAGCTAAATTTTT	C	T	GCGGAAACATAAATATCTCTGAATAAAAAGAAGCAGCTAAATTTTTGTATATGCA[C/T]GCCGCGAGGATCAAGTAATAAAAACAAAAGAGTAAACAAGTTA
1629_52089_16294	1437-0193.1	GAAGGTGACCAAGTTCATGCTCAACCCTTCCAATATCGAAACCAAC	GAAGGTCGGAGTCAACGGATTAACAACCCTTCCAATATCGAAACCAAT	CAATCTCGGGAACACTTCTCCTGTT	C	T	CATTCGCATGCGTGTAAGGCACGTCACCGTTTCTTGGCATTTTGATCAGATGCTTCTTCGCTTTCGTCCCTAACAACCCTTCCAATATCGAAACCAA[C/T]CTCCCGACCGGAACAGGAGAAGTGTTCCCGAGATTGTAGACACGTAACTGAG
1630_11875_16303	1437-0194.1	GAAGGTGACCAAGTTCATGCTTCGTAATAATTTTACTAATCAACAGAGGTA	GAAGGTCGGAGTCAACGGATTCGTAATAATTTTACTAATCAACAGAGGTT	GAAACTTACCCTTGACCAGAGCCTT	A	T	TTCGTAATAATTTTACTAATCAACAGAGGT[A/T]CAAAGGCTCTGGTCAAGGGTAAGTTTCT
1633_15573_1633_1	1437-0196.1	GAAGGTGACCAAGTTCATGCTGGTACAACTTGTTGTAGAGTGCG	GAAGGTCGGAGTCAACGGATTGGGTACAACTTGTTGTAGAGTGCA	CCTGAATTGTCTAAATGTATCACGGAGAT	C	T	CTTGATGTTGTCATTGAAGATAATGAACCTACGCAGCTCAGAAACCCTGAATTGTCTAAATGTATCACGGAGATGTT[C/T]GCACTCTACAACAAGTTGTACCCGAGTTGCAATGTCGAGCTCACAGTGAGTCCTTTCTTGCAAAAGAAGTGG
164_66668_164_21	1437-0197.1	GAAGGTGACCAAGTTCATGCTGTCTCTGGTAACAATCTCATCACG	GAAGGTCGGAGTCAACGGATTGTCTCTGGTAACAATCTCATCACC	CTGGGAGAGAGAGACCAAAGACTTA	C	G	CAGTTCTGGGAGAGAGAGACCAAAGACTTATC[C/G]GTGATGAGATTGTTACCAGAGACGTTGATCTTCGTCAGGTTCTTGAGATT
1640_72272_164012	1437-0198.1	GAAGGTGACCAAGTTCATGCTTTGTTTGCTGATACTGTGGTGAAGT	GAAGGTCGGAGTCAACGGATTGTTTGCTGATACTGTGGTGAAGC	AACCGACGCAAGTTTCTGCAGGTT	A	G	GCTATTCCGTTCCATCCCTTCAGCAACCGACGCAAGTTTCTGCAGGTTCA[A/G]CTTCACCACAGTATCAGCAAACAAACGCGTATCCTCCTCCGAGTTCCCTTCCGGCACATCAACAACGTAAGACTCCAACACAACGCTCCAAACCCTCCC
1656_32059_16563	1437-0199.1	GAAGGTGACCAAGTTCATGCTCAGAGTCGGTATTTGCATTTCCTC	GAAGGTCGGAGTCAACGGATTGCAGAGTCGGTATTTGCATTTCCTT	CGAGAGGATCAAAACCGTAAAATCACAAA	C	T	AAAGTTTTCTCTTGTTAACGCCGGTTTACCAGCTCCGGCTGCTTCCACAGAGGCAGAGTCGGTATTTGCATTTCCT[C/T]ATGTTTTGCTTTTGTGATTTTACGGTTTTGATCCTCTCGGCTTGTTCTTGTTTTCTTCTTCGGATAGATTTCC
1661_41409_1661_10	1437-0200.1	GAAGGTGACCAAGTTCATGCTCGTTCTTATGAACCTTGCTGGATTC	GAAGGTCGGAGTCAACGGATTCGTTCTTATGAACCTTGCTGGATTG	AGAAGGATCCCATCAGGTGAGCTAT	C	G	TGGTTAATAGCTACAGCGAGTTTCGGGATCTCTAAGGTTTCTTCGTTGGTTAGCGTTCTTATGAACCTTGCTGGATT[C/G]CCTCCCCATAGCTCACCTGATGGGATCCTTCTTCCTGGTGGCACAACCGAACCAGCTTCA
1671_61968_1671_6	1437-0201.1	GAAGGTGACCAAGTTCATGCTCGAGCGTGGATTGATTGGAACG	GAAGGTCGGAGTCAACGGATTACGAGCGTGGATTGATTGGAACT	TAGAGAATCCTTCACACCAGTCTTGATA	G	T	ATACCCGTCATGGGTCATGAATGTTGTTCCGGTCGATGCAGAGAAACAAACGTTAGGTGTGATCTACGAGCGTGGATTGATTGGAAC[G/T]TATCAAGACTGGTGTGAAGGATTCTCTACTTATCCAAGAACTTATGATATGATTCATGCAGG
1671_65628_Novel00776_1	1437-0202.1	GAAGGTGACCAAGTTCATGCTACAATCCTTCCCAGTTCCAAGTG	GAAGGTCGGAGTCAACGGATTACACAATCCTTCCCAGTTCCAAGTT	GAAGGAAAAAATAGTTACCTCATCCCTTAA	G	T	TGGGATGCCTCTTCAAATTACTCGGTTCCTAGTCAGCAACACAATCCTTCCCAGTTCCAAGT[G/T]CCTTAAGGGATGAGGTAACTATTTTTTCCTTCTTATGTTTCAGGTATGTGTATTTCTAATTATCTCTGTAGATGATG
168_418795_168_83	1437-0204.1	GAAGGTGACCAAGTTCATGCTCGGTCCACGCTTCCCATTACC	GAAGGTCGGAGTCAACGGATTCGGTCCACGCTTCCCATTACT	CAAGACGAGGTTGCAGGTTCTTGAT	C	T	AAGCTGTCCACCCACCTTCCCTAACCAAGTTTCTCACCGTCTGTCCAATACTCGGTCCACGCTTCCCATTAC[C/T]ATCTTCCCCATCAAGAACCTGCAACCTCGTCTTGATTGTATCCAG
1686_20894_16863	1437-0205.1	GAAGGTGACCAAGTTCATGCTACCCAGTCGCTGGCTTTCTTG	GAAGGTCGGAGTCAACGGATTATATACCCAGTCGCTGGCTTTCTTA	CAATCGAGAGATGGATAAGATCGATGATA	C	T	GGTGAAGCCTGCAAAGGGAGGAACAACCACAATGGTCGCTGCTGATTCTCGTGCTACGAGAGAAGACGAATCAATCGAGAGATGGATAAGATCGATGATAC[C/T]AAGAAAGCCAGCGACTGGGTATATACTTCTTAGCTCGAATAAATTTTT
17_150255_1724	1437-0206.1	GAAGGTGACCAAGTTCATGCTAATCTCTCGACCGTCTCCGAG	GAAGGTCGGAGTCAACGGATTAATCTCTCGACCGTCTCCGAC	CCTCAAGCGTACAAACACCTCGTTA	C	G	CTCCAACTTCGTCCGTGTGGTCGATACTTAGCCGCTTCGAACACCCTCAAGCGTACAAACACCTCGTTAAGAGCTGCCACGTGGCT[C/G]TCGGAGACGGTCGAGAGATTGGCTCCGTGAG
1702_67803_1702_?	1437-0207.1	GAAGGTGACCAAGTTCATGCTGGTGAAGCCGAAGGAGTAGAGA	GAAGGTCGGAGTCAACGGATTGTGAAGCCGAAGGAGTAGAGG	GTCATCTTCTTCTTCTCCAAGCCCAA	A	G	CCTGAAGTGGAGACATCGGTGAAGCCGAAGGAGTAGAG[A/G]TTGGGCTTGGAGAAGAAGAAGATGACTGGTTTTAGTTTTGTAATATTAGGTTTTGGTTTTGGTTTGGCT
171_90678_17138	1437-0208.1	GAAGGTGACCAAGTTCATGCTATTGACAGAGAGACCTCCATCGAT	GAAGGTCGGAGTCAACGGATTGACAGAGAGACCTCCATCGAC	CAGCTTCTTATATAACTGGTCAGACCATT	A	G	CGTGGCTTTTCTATGTATGCCTGCAGCTTCTTATATAACTGGTCAGACCATTTGT[A/G]TCGATGGAGGTCTCTCTGTCAATGGCTTCTCGTATCAGCCACATGTTTAAAATCTTAATCCCAAAATAAATTGGAACTTTCAACTTTTTAATTT
1715_72874_1715_22	1437-0209.1	GAAGGTGACCAAGTTCATGCTGAGTTAATGAACCGTGAGCCACTA	GAAGGTCGGAGTCAACGGATTAGTTAATGAACCGTGAGCCACTC	AGCTGATGATCATTTTCTTTGCCAGGAAA	A	C	ACCAGAGCTGCTTCTAAACTCTTCTGATTACACTGCAGCTATCGATGTTTGGTCTGTTGGTTGTATTTTCATGGAGTTAATGAACCGTGAGCCACT[A/C]TTTCCTGGCAAAGAAAATGATCATCAGCTTCGTTTGCTCATGCAG
1731_45132_Novel00820_3	1437-0210.1	GAAGGTGACCAAGTTCATGCTGGTGATTTTATGTGTTTTTGCACGAC	GAAGGTCGGAGTCAACGGATTGGTGATTTTATGTGTTTTTGCACGAG	ATTGAAAAGAACTAGAACGTCAGGGACTT	C	G	TAAAGGTTGATCTCTCCAATGGTGATTTTATGTGTTTTTGCACGA[C/G]AAGTCCCTGACGTTCTAGTTCTTTTCAATTTGACCCAAATGTTTTAGATTTATATAAATATTCTCGCGAATCAATC
1741_22044_17413	1437-0211.1	GAAGGTGACCAAGTTCATGCTCATTGAGAAACTGATTCACAAATTAGGAAA	GAAGGTCGGAGTCAACGGATTGAGAAACTGATTCACAAATTAGGAAC	GAGAAAGAAGTAAACACAAAGGGGACTTA	A	C	GAACGCTACAGCAGACTTCCACGTGGGCAGTCGCCGTGGTTTGCTTCTTCTTGCTTCTAATTTCCATTGTCATTGAGAAACTGATTCACAAATTAGGAA[A/C]CGTAAGTCCCCTTTGTGTTTACTTCTTTCTCCTTCTTTTTGAATCTTG
1741_23487_1741_1	1437-0212.1	GAAGGTGACCAAGTTCATGCTCCCAAAAGAGGTATCCCTTGCG	GAAGGTCGGAGTCAACGGATTGCCCAAAAGAGGTATCCCTTGCA	ATTAATGCAGATCCTGAGAGGTTTAGGTT	C	T	TTAACAAGGGATCTTTTCGATTAATGCAGATCCTGAGAGGTTTAGGTT[C/T]GCAAGGGATACCTCTTTTGGGCGTAGACATCTGAACTACTGGAGCAAATCGACAATTACTCTGTGGATTGTATGTTTCTTCAGGCAGTTCTTTGGATCTGTCACCAAAGTTGATTACTT
1746_25310_17463	1437-0213.1	GAAGGTGACCAAGTTCATGCTCAATTCGAAACATGGATCCACAATCTA	GAAGGTCGGAGTCAACGGATTAATTCGAAACATGGATCCACAATCTC	TTGTGACGTCGGAGGGGGTGAA	A	C	CCCATCTCCTCCCCCAACCTCCCCCTCCCGTCTTCGAACCCGCACCCCACTCGAAACCCAATTCGAAACATGGATCCACAATCT[A/C]AAACCAGGCTTCACCCCCTCCGACGTCACAACCGCCTTACGCTCCCAATCCGACCCAGATCTCGC
1753_13068_17539	1437-0214.1	GAAGGTGACCAAGTTCATGCTGGGACACAGGTCAGACGCG	GAAGGTCGGAGTCAACGGATTGAGGGACACAGGTCAGACGCT	GTGAAAGCAGCTCTTAGCGAAGCTA	G	T	ACAGTGAAGCTACTAGACTGGGGAGAAGAGGGACACAGGTCAGACGC[G/T]GAGATAGCTTCGCTAAGAGCTGCTTTCACTCAAGAAGTTGCTGTTTGGCATAAGCTTGAC
1753_4473_17531	1437-0215.1	GAAGGTGACCAAGTTCATGCTTCCTCCTCCTCCTCCTCG	GAAGGTCGGAGTCAACGGATTCTTCCTCCTCCTCCTCCTCT	GGCTCATTACGGATAAGTGTGGGAA	G	T	CTCCAAAAACTCTCGCTTCGTTCTTCTCCCACCGTTGCTTGCCTTCCTCCGTCCTCTTCTTCTTCCTCCTCCTCCTCCTC[G/T]CGTTCCATTCCCACACTTATCCGTAATGAGCCCGTTTTTGCCGCTCCTGCGCCCATCATTACCCCTTAT
176_324328_176_64	1437-0217.1	GAAGGTGACCAAGTTCATGCTCAACAATCTGTCTACTTCTTTCCTCT	GAAGGTCGGAGTCAACGGATTCAACAATCTGTCTACTTCTTTCCTCC	TGAGAAGTTTGAAGAGAAGAAGCGTCAT	A	G	AAGAAAATGGGAGCAAAAGAGAGAATGTTTGATTTTAGGAAGAAAGTTGGTGAGAAGTTTGAAGAGAAGAAGCGTCATGT[A/G]GAGGAAAGAAGTAGACAGATTGTTGAAAAGATGAGAGGACCTTAACA
1761_68323_1761_18_1761_19	1437-0218.1	GAAGGTGACCAAGTTCATGCTGATCCATACTAAGACTATAGTCTATATAGTA	GAAGGTCGGAGTCAACGGATTATCCATACTAAGACTATAGTCTATATAGTC	GAAAGCTCTCACATGAGCCAGGAAA	A	C	TTTTTCAGTTTGTACATTTCTGCTACAAAAAGGGTTTAACTACTTACTAGTGATCCATACTAAGACTATAGTCTATATAGT[A/C]CATAGAGAAAATTATTTCATTTGTTTTTTTTCCTGGCTCATGTGAGAGCTTTCACACGCCTGTAATGT
177_300533_177_37	1437-0219.1	GAAGGTGACCAAGTTCATGCTAGGCAAACCTGTCGCTCTAAACAA	GAAGGTCGGAGTCAACGGATTGGCAAACCTGTCGCTCTAAACAG	GATGCTGGAGTGTTCTATGAAGGGAA	A	G	CTCACCGTTCATCTTCTCCGGAACACCCATCTTCTCAACAAGAACTTTCAAAGCAGCTTCTGTAGGCAAACCTGTCGCTCTAAACA[A/G]CTTCCCTTCATAGAACACTCCAGCATCATTACAAACCGA
1771_24693_17712	1437-0220.1	GAAGGTGACCAAGTTCATGCTAATTTTCCGGAGAACCGTTGCAGT	GAAGGTCGGAGTCAACGGATTTTCCGGAGAACCGTTGCAGC	TTTGTTTGACCGTCCTCGTCCTCTT	A	G	AAAAAGTGAGAAGAAAGAAGCTTCTTCAATGGCGTCGTCGTCTCAGAAAGTAACCTCTGTTTGTTTGACCGTCCTCGTCCTCTTCGCTCTC[A/G]CTGCAACGGTTCTCCGGAAAATTGAAATCCCTAGCTCCAG
1775_49474_1775_3	1437-0221.1	GAAGGTGACCAAGTTCATGCTGAATCTGCCGGCGGACGTC	GAAGGTCGGAGTCAACGGATTGAATCTGCCGGCGGACGTG	GCTCTAACTGATCGATCAGGTGGTT	C	G	AAGGCACTGCAAGGCGCGGCTCAGAATCTGCCGGCGGACGT[C/G]AACCACCTGATCGATCAGTTAGAGCGTCACTGCTTGGCTCCCGATGGATCTCTTGTTACCAAATCAGCCTACTACGATCTCCAACTC
178_230105_178_39	1437-0223.1	GAAGGTGACCAAGTTCATGCTCGGCTCTGACGGAAGACACC	GAAGGTCGGAGTCAACGGATTCGGCTCTGACGGAAGACACG	GCGTGCTTGAGGCGGAGAAGAA	C	G	TCGATGAAGAAACCGACGGCAGTTACGCAAGACGAGTGGGTGACGGCGGCTCTGACGGAAGACAC[C/G]GTGGTGGTGGAGCTTCTTCTCCGCCTCAAGCACGCCGTAACGGTAAATAGACCTCTGTTACG
178_256194_178_45	1437-0224.1	GAAGGTGACCAAGTTCATGCTTGAAATACTTTAGCCAAATAGGGC	GAAGGTCGGAGTCAACGGATTCCTTGAAATACTTTAGCCAAATAGGGT	AAGATGAGCATAGCATGGAAATGCACTT	C	T	TTACCCTTGAAATACTTTAGCCAAATAGGG[C/T]AAGTGCATTTCCATGCTATGCTCATCTTCATCTACTCGGAGATCCATCATTTCAAATTTCCCCGTAGCTCTGATCTCGTTAATCA
178_399621_Novel00866_1	1437-0225.1	GAAGGTGACCAAGTTCATGCTGCCAAAAAGTCCAAAGTTCTCCTCA	GAAGGTCGGAGTCAACGGATTCCAAAAAGTCCAAAGTTCTCCTCG	CAGTTTCGAAGACAGAAATGCTCTTCTTT	A	G	CCAACTCAACACCTCCTCTTCATCTTCTTCCTCTTGTTTCATCTTTTCATGCTCTTGTGGTGCATGCGTGTGGATATCTCCGCAAACTTCATCGAGAGCCGGGCCAAAAAGTCCAAAGTTCTCCTC[A/G]AAAGAAGAGCATTTCTGTCTTCGAAACTGAG
1780_67102_17801	1437-0226.1	GAAGGTGACCAAGTTCATGCTGAAACATAAAATCTCGGACGATCCCA	GAAGGTCGGAGTCAACGGATTAAACATAAAATCTCGGACGATCCCC	CCGCAACAACCCATTAGCGTTTGAA	A	C	TTTCAAAACCCAAGAAACATAAAATCTCGGACGATCCC[A/C]ATTCAAACGCTAATGGGTTGTTGCGGCAGTAAAAACCTACCACCATCGGATCTAGTCAGTGAACGAGAGTCAGGGACAATACTGGGGAAGCCATTAGTAGAGTTCAACAAG
179_412613_179_36	1437-0227.1	GAAGGTGACCAAGTTCATGCTCATCAGCTCAAGAACTATCGGC	GAAGGTCGGAGTCAACGGATTCTCATCAGCTCAAGAACTATCGGT	GACAATTGACTCTTGAGGAGTTTGAGAT	C	T	CTCCTCATCAGCTCAAGAACTATCGG[C/T]GACGTCCCAACACACATCTCAAACTCCTCAAGAGTCAATTGTCGATCAGTGCCTACCTCCTTCAACTTCTCCAACACTCCG
1794_157507_17943	1437-0228.1	GAAGGTGACCAAGTTCATGCTAAGATATTACTGACTAGGAGACCAGAT	GAAGGTCGGAGTCAACGGATTGATATTACTGACTAGGAGACCAGAC	AGTTGGAGAGATTGGCTCAGGAGTA	A	G	CACCAACTTGTAATACCTCGACGGGATTGTCCAAACGCTCGTTCGTTTCTAACGGCGTAATTCTCCGACAAGCTCCGGTGATAAGTTGGAGAGATTGGCTCAGGAGTAGG[A/G]TCTGGTCTCCTAGTCAGTAATATCTTACCATGAATACTC
18_279668_18_62	1437-0229.1	GAAGGTGACCAAGTTCATGCTGGTGAGCCTTCCCCTCGTG	GAAGGTCGGAGTCAACGGATTGGTGAGCCTTCCCCTCGTT	CTGTTTCCTCTTTCTGTCTTCATGTTCAT	G	T	AAAACTATGACTACTCAAGCCGCCTCAGCTCAAAAAGTAAAGGATATTGGTGAGCCTTCCCCTCGT[G/T]ATGAACATGAAGACAGAAAGAGGAAACAGAAGGAGAATACAGAAAGTGGAGATTGTAGGAGAGAAGCCGCAGTAATGGAGTCA
18_42780_18_9	1437-0230.1	GAAGGTGACCAAGTTCATGCTGAGAAAATGGATGAGTTTGTTAACC	GAAGGTCGGAGTCAACGGATTACTGAGAAAATGGATGAGTTTGTTAACT	CTAGCCTCAGCTCCGTTGCCTT	C	T	AAGATTACTGAGAAAATGGATGAGTTTGTTAAC[C/T]TAAAGGCAACGGAGCTGAGGCTAGGATTACCAGGAACAGACAATGTGTGTGAACAAAGAGAAAGAGCTTCTTGCAATACTAATATCAATAAGAGAGCATTA
18_44467_189	1437-0231.1	GAAGGTGACCAAGTTCATGCTCGGGTGCTTAATCTTCGAGCTG	GAAGGTCGGAGTCAACGGATTCGGGTGCTTAATCTTCGAGCTC	TGAATCAAAATATGGGATCTGTAGTGTCAA	C	G	TGTAGAGATTCTTGAATTTGAAGCTCTGATGAATCAAAATATGGGATCTGTAGTGTCAA[C/G]AGCTCGAAGATTAAGCACCCGAATGACCAGATATCCACTTC
18_485052_18_116	1437-0232.1	GAAGGTGACCAAGTTCATGCTCAAAAGATATCTCGAATTTAGCAGGAGAA	GAAGGTCGGAGTCAACGGATTAAAGATATCTCGAATTTAGCAGGAGAG	ACATCAAGAGTCCAGCTACTAGTGATAT	A	G	AGATGATCAAGTGGGATACAAAAGATATCTCGAATTTAGCAGGAGA[A/G]ATATCACTAGTAGCTGGACTCTTGATGTGGGCCACCACATTTCCGGCAATAAGGAGGAGG
18_544465_18_132	1437-0233.1	GAAGGTGACCAAGTTCATGCTATTTTCGGTAGAAGCATCTTTACCGTT	GAAGGTCGGAGTCAACGGATTTCGGTAGAAGCATCTTTACCGTG	TTCGCCTCCCCTCAAGGCTCTT	A	C	GTTCATAGACTGGCTTCAGGTGAATGGAGCTGAGTTACGAGGCTGCTCCATCAACTCTTCCCCCAAAGGTTTTGGCATTTTCGCCTCCCCTCAAGGCTCTTCCGAC[A/C]ACGGTAAAGATGCTTCTACCGAAAATGTGATATAATTATCTCTAA
18_568324_18_137	1437-0234.1	GAAGGTGACCAAGTTCATGCTTTCCGCTCTGGAGCAGCTGT	GAAGGTCGGAGTCAACGGATTCCGCTCTGGAGCAGCTGC	GAACAACGAACAGGATCAGTGAGGAA	A	G	CAAGTCATAAGGAAGAGGAGAGTGAACAACGAACAGGATCAGTGAGGAAGAGCTCTGCTCCT[A/G]CAGCTGCTCCAGAGCGGAAAGCCACCCCTCATTCTATGAGATCAAGACGGACTGCAACTTGGGCACGTCCTCATTCTTCTGACGATA
180_130709_180_24	1437-0235.1	GAAGGTGACCAAGTTCATGCTGTGAAGAACCATGTCAACAGACTCT	GAAGGTCGGAGTCAACGGATTGAAGAACCATGTCAACAGACTCC	CCAAGAGGCTTTGGCTTCATCACTT	A	G	CACAACACACAGAGGCCAAGAGGCTTTGGCTTCATCACTTTTGACTCAGA[A/G]GAGTCTGTTGACATGGTTCTTCACAAGACCTTCCATGAGCTAAACGGCAAAATGGTTGAGGTTAAAAGAGCA
180_144297_180_27	1437-0236.1	GAAGGTGACCAAGTTCATGCTAGAACAAGATATTCTGTGTTCATGGC	GAAGGTCGGAGTCAACGGATTGAGAACAAGATATTCTGTGTTCATGGT	CTTCTATCAACCTGATCAAGAGTCGTAAT	C	T	TCTTTCAGCTGTTGTTGAGAACAAGATATTCTGTGTTCATGG[C/T]GGTCTCTCTCCAGCTATTACGACTCTTGATCAGGTTGATAGAAGAT
1802_22332_1802_4	1437-0237.1	GAAGGTGACCAAGTTCATGCTCTACAGATCACTGGAACTCCTTCT	GAAGGTCGGAGTCAACGGATTACAGATCACTGGAACTCCTTCC	GATGGAACTCGACGCTAGAAAGCAT	A	G	AGGGTACATAGTGAAATGGGCACCACAGAAGGAAGTACTTGCTCATCCTGCAGTAGGAGGGTTTTGGAGTCATTGTGGATGGAACTCGACGCTAGAAAGCATGGG[A/G]GAAGGAGTTCCAGTGATCTGTAGACCTTTTTCTACTGATCAAAA
1811_123795_1811_35	1437-0238.1	GAAGGTGACCAAGTTCATGCTAAGGTTTACGGAAAGGGGCAAGATA	GAAGGTCGGAGTCAACGGATTAAGGTTTACGGAAAGGGGCAAGATT	GATCGACCGTATCTCTTGCTTTGCTA	A	T	AAGGTTTACGGAAAGGGGCAAGAT[A/T]TTAGCAAAGCAAGAGATACGGTCGATCCAGATAGGTCCCGGGGGTTTATTTTTCACCGGTGATGGAACTGGTCAAGTTAAAGTATGGAAGTGGAGTACACAACCAACTGCTATTCATCCTTAAGGTTTGGA
1811_79284_1811_24	1437-0239.1	GAAGGTGACCAAGTTCATGCTAAGGATGGAATGGTTTGTCTTGGTTA	GAAGGTCGGAGTCAACGGATTAGGATGGAATGGTTTGTCTTGGTTG	GAGAGTCTAACAAAACCCCAAATCTCATT	A	G	TAACGAAGGATGGAATGGTTTGTCTTGGTT[A/G]GCTTTTAATGAGATTTGGGGTTTTGTTAGACTCTCCATTGCATCTGCTGTTATGCTTTGTCTTGAAAT
1812_42351_1812_4	1437-0240.1	GAAGGTGACCAAGTTCATGCTCAACGATTCCTCCGCCAAGTAC	GAAGGTCGGAGTCAACGGATTCAACGATTCCTCCGCCAAGTAT	GACGAGCGGATTTACGGACTTGTTT	C	T	CCGCCGTCTCCTTCTCGCCACCGCAGCCTCAACGATTCCTCCGCCAAGTA[C/T]GGCGGCTCTCACTGGGAGAAACAAGTCCGTAAATCCGCTCGTCC
1815_14307_18152	1437-0241.1	GAAGGTGACCAAGTTCATGCTTCTTTCTCTGCTCGATTCACTCTT	GAAGGTCGGAGTCAACGGATTCTTTCTCTGCTCGATTCACTCTG	CAGCAACTGGACGGGTGCGTTT	A	C	GTTACTCTACCACCCTCATTGCCTCTTTCGATTACATCTCTCTTCTTTATAGATACAGCAACTGGACGGGTGCGTTTT[A/C]AGAGTGAATCGAGCAGAGAAAGAAGGAGATGGGGAAGTCAAAGTGTTTCATGGACATTAGCATTGGAGGCG
1836_18016_1836_7	1437-0242.1	GAAGGTGACCAAGTTCATGCTACCACGGAGATTGCTGGGAGT	GAAGGTCGGAGTCAACGGATTCCACGGAGATTGCTGGGAGC	CGAGATGATGATGAAGAAGATAATCGCAA	A	G	GTACCGTCACCGAGATGATGATGAAGAAGATAATCGCAAATCAAA[A/G]CTCCCAGCAATCTCCGTGGTGAATGAGCT
1839_10892_1839_4	1437-0243.1	GAAGGTGACCAAGTTCATGCTGCATCGCCACCTCTCCTCC	GAAGGTCGGAGTCAACGGATTCAGCATCGCCACCTCTCCTCT	ATTTGCTTGTGGTGGTGGAGGCAA	C	T	ATTAGCTTAAACCTGAGTTTGTTATTCCACATCTCCTTATAGCAATCAGCATCGCCACCTCTCCTC[C/T]TTGCCTCCACCACCACAAGCAAATCGTTCAGCCGCGAAATATAAATCCCAATCATAAATTTCCCGTTTTGCCCTTCCATCTCA
184_251341_1846	1437-0244.1	GAAGGTGACCAAGTTCATGCTTATCCGGAGATATATCATTAAAGACAC	GAAGGTCGGAGTCAACGGATTCTTATCCGGAGATATATCATTAAAGACAT	CTCACTATCTTCTATGGTGGAACTGTTA	C	T	ACTATACCTTATCCGGAGATATATCATTAAAGACA[C/T]TAACAGTTCCACCATAGAAGATAGTGAGCTGAGGTTGTGATCCTGAGGAAGCCAC
184_383051_184_87	1437-0245.1	GAAGGTGACCAAGTTCATGCTTTGGTTGGTTATTGTATTTCGGATGT	GAAGGTCGGAGTCAACGGATTTGGTTGGTTATTGTATTTCGGATGC	CCAACGTTTGATTCGGAACATACTCATAA	A	G	CATGCAAATGATGCTCCAACGTTTGATTCGGAACATACTCATAAATAAGCAACCTCTGA[A/G]CATCCGAAATACAATAACCAACCAAAGAAACCAAATGACGATGATGAACACGGCTAATAATCTCGACCTCCGCTTTAAACTCACGG
1846_20013_18461	1437-0246.1	GAAGGTGACCAAGTTCATGCTGGGGACAAATCCTCGTTGGTTG	GAAGGTCGGAGTCAACGGATTGGGGGACAAATCCTCGTTGGTTA	AACTATAGACTGGTGTATGCCTACTTGAT	C	T	CTCTCTTGTCCTAAGTTTTTGATTTCGTTGTAACTATAGACTGGTGTATGCCTACTTGATG[C/T]AACCAACGAGGATTTGTCCCCCCATAGAAGAATCACAAACTTTTG
1865_35754_18651	1437-0247.1	GAAGGTGACCAAGTTCATGCTCATTTCCTCTGGGAATGAGGTCG	GAAGGTCGGAGTCAACGGATTATCATTTCCTCTGGGAATGAGGTCA	CAAGTTCTGCCACGTGGTCTCCAT	C	T	CTGCATCACCTTCGGCTCTCCTTTGCTCGGAAACCAATCTCTCTCTTCCTCAGTGTCCCGATCACGTTTAGCCCACAAGTTCTGCCACGTGGTCTCCATCCA[C/T]GACCTCATTCCCAGAGGAAATGATGATCGGTTCTGGCCATTCGGAAC
1870_18405_18703	1437-0249.1	GAAGGTGACCAAGTTCATGCTCCAACCACTTATGTTGCTAAACATAAATAT	GAAGGTCGGAGTCAACGGATTCCAACCACTTATGTTGCTAAACATAAATAA	GCGGTCAACTATTTATTTATTTTACATGAT	A	T	AAGACTTAATGCGGTCAACTATTTATTTATTTTACATGATATTCTTTTTAAAAAAA[A/T]TATTTATGTTTAGCAACATAAGTGGTTGGAATATCTAAATCTTGTCTAAGTTGAACTTGATTTTTATTGGGTAAATAAAACCTTATAATTTGC
1877_27779_187712	1437-0250.1	GAAGGTGACCAAGTTCATGCTATGAGAGCTAACTTATCCTGTCTCAA	GAAGGTCGGAGTCAACGGATTGAGAGCTAACTTATCCTGTCTCAG	CTCTGGTTACAGGGACAACAAACAATTAA	A	G	AACAAATATAACATATCAATACAACCAAATATGAGAGCTAACTTATCCTGTCTCA[A/G]TGAAACCTCACGTTACAAAGATCAAAATTAATTGTTTGTTGTCCCTGTAACCAGAGATGGAATGTATGAACTGGACTCTTGCACTAACAGAGAC
1885_57636_18853	1437-0251.1	GAAGGTGACCAAGTTCATGCTATCTGAAAGTTAACGATAGATGTGAGC	GAAGGTCGGAGTCAACGGATTATCTGAAAGTTAACGATAGATGTGAGG	TGCAATTCCAGCCCATATTCCAATGTATA	C	G	AAATTCGCAGAGAATGTTACCAAGTCTTTGCTTTCACACAACTCTCTGGAGGCTCTTCATCTGAAAGTTAACGATAGATGTGAG[C/G]ATGTATACATTGGAATATGGGCTGGAATTGCAGTTACACGCCATGTGCGCGAGATCGAGCTTGAT
1886_58126_1886_11	1437-0252.1	GAAGGTGACCAAGTTCATGCTGGATAAGATTAGAACTTACAGCAAAGGA	GAAGGTCGGAGTCAACGGATTGATAAGATTAGAACTTACAGCAAAGGG	CATCGACGCAAACCTTGCAGTCTTA	A	G	AGAACCAAGAAAGAAGTGGCCATGATGCGGCAAAAATCATGTGTGGATAAGATTAGAACTTACAGCAAAGG[A/G]AGTGGCTATAAGACTGCAAGGTTTGCGTCGATGGGAGGGTTTCTTGTGGAGA
1893_23520_1893_2	1437-0253.1	GAAGGTGACCAAGTTCATGCTCAGGATCACGGAGCAAGAAACCA	GAAGGTCGGAGTCAACGGATTCAGGATCACGGAGCAAGAAACCT	CTATCGGTGTGCCAATGAGAAGTGTA	A	T	CTGGCAAACAAAGCCCTTCTCATCTGCAAATGCGAACAAAAGGATATAGGAAGAATCGAGAAACATAAACAATGTAGATAAATCATTACACACCAGGATCACGGAGCAAGAAACC[A/T]GTACACTTCTCATTGGCACACCGATAGCCTTCCA
1894_62354_1894_14	1437-0254.1	GAAGGTGACCAAGTTCATGCTGATTGCTTCCTTGCAGATACATCAC	GAAGGTCGGAGTCAACGGATTGCTTCCTTGCAGATACATCAG	GTGATTGGAGTTGGGATTGCCAACTT	C	G	TAATATGGATTGCTTCCTTGCAGATACATCA[C/G]TGAAGTTGGCAATCCCAACTCCAATCACAAGAGCTCTGCTTTTTCCACAGGGTTTGCTGTAGCACA
19_294802_19_44	1437-0255.1	GAAGGTGACCAAGTTCATGCTCTCGCCGCGATCTGAGGG	GAAGGTCGGAGTCAACGGATTCTCTCGCCGCGATCTGAGGT	GGCGTTAGCTGCCGCCATGATT	G	T	CGTGGATCTGATTCTCTCTCGCCGCGATCTGAGG[G/T]TTCAATCATGGCGGCAGCTAACGCCCCCATCACGATGAAGGAGGTCCTAACG
19_578096_19_119	1437-0256.1	GAAGGTGACCAAGTTCATGCTGAGTGCTTAGTGATGATTCAAGACCT	GAAGGTCGGAGTCAACGGATTGAGTGCTTAGTGATGATTCAAGACCA	TAAGTTACCCATCAAATGGAGAGTAGAAA	A	T	TAAGTTACCCATCAAATGGAGAGTAGAAACCGAG[A/T]GGTCTTGAATCATCACTAAGCACTCCAAC
19_593215_19_125	1437-0257.1	GAAGGTGACCAAGTTCATGCTTTCTTGACTCGGGTGGTGGC	GAAGGTCGGAGTCAACGGATTCTTTCTTGACTCGGGTGGTGGT	TTGAGCATTTGATATAACCTCCGGGTAT	C	T	TTGCGCTGTTATACTTTCTTGACTCGGGTGGTGG[C/T]TCATACCCGGAGGTTATATCAAATGCTCAAGTGGAATGGTTTAAAACCAAGTCCAATACTCTTAA
19_607394_19_130	1437-0258.1	GAAGGTGACCAAGTTCATGCTCCACGTCTCAAGGTCAATCCGAA	GAAGGTCGGAGTCAACGGATTCACGTCTCAAGGTCAATCCGAG	CGAGGTAGCCGGCGGGGTA	A	G	AACTCTCCTCCGCCACGTCTCAAGGTCAATCCGA[A/G]CTCCCTCCAATACCCCGCCGGCTACCTCGGCGCGGTCCCCGACCGCACGATCGATCCCGAGAACGGAAGCATCGCCGA
19_622909_19_133	1437-0259.1	GAAGGTGACCAAGTTCATGCTGTTGTTGTTATCGTAGGGATTCGAG	GAAGGTCGGAGTCAACGGATTGTTGTTGTTATCGTAGGGATTCGAA	CCTTCTCAACCGCCGACGAGAA	C	T	AACGGCAACAACGACGAAGACGACCACCACGCGTCTTCCGCTTTCCACGGCGTGAATCCCTTCTCAACCGCCGACGAGAA[C/T]TCGAATCCCTACGATAACAACAACAACA
190_144943_19041	1437-0260.1	GAAGGTGACCAAGTTCATGCTAAGAAGATTGACTTTAGGAGTTTCCGA	GAAGGTCGGAGTCAACGGATTAAGAAGATTGACTTTAGGAGTTTCCGT	GAAAACTTGTTAAAAGAACTACTCGCTGAA	A	T	TCCGTTCTCATCCCTTTTGAAAGAAGATTGACTTTAGGAGTTTCCG[A/T]GTTTTCAGCGAGTAGTTCTTTTAACAAGTTTTCTTCATCGTTGAGTTTCGACGCCTTTATGAGATCCACCACTTGTTGCCTTTT
1915_28138_19155	1437-0261.1	GAAGGTGACCAAGTTCATGCTGGAGAATCAAGAAGCTGTTAATCCC	GAAGGTCGGAGTCAACGGATTCGGAGAATCAAGAAGCTGTTAATCCT	AACGTACGGATGTTCCCAACGTGTT	C	T	GTCCCAAACCCTAATTTACCTCCTCCTTGGATTCCCGCTGCTGAAACCTCTCCGGAGAATCAAGAAGCTGTTAATCC[C/T]CCTGGCAGCCGTCAACACGTTGGGAACATCCGTACGTTCACCGATCTGAACCGTTCTCCAGCTGGAAGTGAT
1925_31067_1925_4	1437-0262.1	GAAGGTGACCAAGTTCATGCTGAGAAAACATGTCCAAGACTCGAG	GAAGGTCGGAGTCAACGGATTCGAGAAAACATGTCCAAGACTCGAA	AAACATTGGTGAAATTGAAGATCTCACGAT	C	T	TCATGAAACATGAGCCTTAGCAAGGCGGCAGGAGCCGTAGGATCAAGAGCAAACATTGGTGAAATTGAAGATCTCACGATCTC[C/T]TCGAGTCTTGGACATGTTTTCTCGTAGTAATTGTAAGATAGGCCTTCATAATTAGTCTCATTTTGG
1928_27424_1928_2	1437-0263.1	GAAGGTGACCAAGTTCATGCTGAGCAGAGCATGACGAGGCTT	GAAGGTCGGAGTCAACGGATTGAGCAGAGCATGACGAGGCTA	AGATTATCCGACTCCACTGACATTCTATT	A	T	CTATCAACGAGATTATCCGACTCCACTGACATTCTATT[A/T]AGCCTCGTCATGCTCTGCTCAAGAACACG
193_219463_19316	1437-0264.1	GAAGGTGACCAAGTTCATGCTTGACGATCTCATCAAAGCTGATCC	GAAGGTCGGAGTCAACGGATTTGACGATCTCATCAAAGCTGATCA	TCATCAAGGCATCTGATGTTAATGGTGAT	G	T	ATGGTTTCATAACTGAACAAGAGCTTCGATATGTGATGTCAAAAGATGGGCGCAAAGTAACCGATAGAGAAGTTCGTAAGATCATCAAGGCATCTGATGTTAATGGTGATGGTC[G/T]GATCAGCTTTGATGAGATCGTCAAATTCATAGATA
193_466589_193_35_1	1437-0265.1	GAAGGTGACCAAGTTCATGCTGTGCAGTCATCAGAACACCCC	GAAGGTCGGAGTCAACGGATTGTGCAGTCATCAGAACACCCA	CAGAGGTGTCAGATTCCCTTCTGAA	G	T	TCACGTTCACGTTCGCCAGATTCAGAGGTGTCAGATTCCCTTCTGAAAAA[G/T]GGGTGTTCTGATGACTGCACAAGCA
194_132867_194_9	1437-0266.1	GAAGGTGACCAAGTTCATGCTTTTGTAATTATGAAGAGCGAGGAGAC	GAAGGTCGGAGTCAACGGATTTTGTAATTATGAAGAGCGAGGAGAG	CCTGTGGCTCATGATCTTGTTCACTT	C	G	AAACATAGATAATAACATGGTTTTGTAATTATGAAGAGCGAGGAGA[C/G]GGAAGTGAACAAGATCATGAGCCACAGGAAGTTGATGTTCCACTCGACTGCGGACTACGACGACGCAGGACCCAACCCTAAACACGATCCAAGAAGGAGGGCCGGAGGCAAGCCTT
194_257461_194_17	1437-0267.1	GAAGGTGACCAAGTTCATGCTAAGAAACTTGTATCCCTCTTTGTCGAA	GAAGGTCGGAGTCAACGGATTAAGAAACTTGTATCCCTCTTTGTCGAT	TGTGTTCAGAAAAATAAGCTATGAGGAGAT	A	T	GCAGCGTCACGATTCGGGTCAAAGTGACGGGCACAGACGTATAGAGATAAGCTGGTGAATGCAGCGCCTGCGACGTAGAGAATCAATTGCTCTAAGAAACTTGTATCCCTCTTTGTCGA[A/T]GATCTCCTCATAGCTTATTTTTCTGAACACACAAACAAACCCCTTC
1948_79623_Novel00982_2	1437-0268.1	GAAGGTGACCAAGTTCATGCTAGATGATTGTTTTCAAATGTGTAAATAGCC	GAAGGTCGGAGTCAACGGATTAGATGATTGTTTTCAAATGTGTAAATAGCA	CATTCCCACTAAGCTTTATGTTCCTACAT	G	T	GTCGTCATTCCCACTAAGCTTTATGTTCCTACATTACAAACTATACATAAACTATTTCCCTTTGTTTTCGTTTTCATTTTCATTTTTAATTAAAAGAACCTGGGC[G/T]GCTATTTACACATTTGAAAACAATCATCTAATATAATACAAGCA
195_377651_19556	1437-0270.1	GAAGGTGACCAAGTTCATGCTCTCCTCTAAAGCATCGGGTGAA	GAAGGTCGGAGTCAACGGATTCTCCTCTAAAGCATCGGGTGAG	ATGAACCGAAGCCGCTAGAAGCAAA	A	G	ACGGTCGATACCATCCCTAAAAAGTTCTTCGTTGAGATTCTCAACACTGGACATCACAAAAACCGTGTTCTCTCCTCTAAAGCATCGGGTGA[A/G]CCGCCTTTGCTTCTAGCGGCTTCGGTTCATTGTGCAACGAGATCAGCCATTAGGGAA
195_94931_195_9	1437-0271.1	GAAGGTGACCAAGTTCATGCTAACATAGACAAGAGAATTCTCTATTACGA	GAAGGTCGGAGTCAACGGATTCATAGACAAGAGAATTCTCTATTACGG	TCTCGGCATATTGACTGTGAAATGATATTT	A	G	CGGATAAGCTAGCTTCGGTGTGACAAGAAGCGATGAAACATAATGTCTGCATAAACTCCATAACATAGACAAGAGAATTCTCTATTACG[A/G]AAAATATCATTTCACAGTCAATATGCCGAGAATATATCTCTTGGTGACAA
1953_118950_1953_11	1437-0272.1	GAAGGTGACCAAGTTCATGCTCAATGTATCAGTCTTTGCGGTAAGG	GAAGGTCGGAGTCAACGGATTCAATGTATCAGTCTTTGCGGTAAGC	CTCCAGTTTCCAACAGTGCCTCTT	C	G	AAATATCAAGAAACTCTGTCTCTCCTCCAGTTTCCAACAGTGCCTCTTC[C/G]CTTACCGCAAAGACTGATACATTGGAGTCTCTAATAAGAGCTGATGTTACTAAGATGAATAGTTTTAGGATACTTGAACAAGAAGATGTTCGAATGCCGA
1954_31823_19543	1437-0273.1	GAAGGTGACCAAGTTCATGCTCTTCGGATCTCTCCATCCGAC	GAAGGTCGGAGTCAACGGATTCTTCGGATCTCTCCATCCGAG	GAAAATGGGAAGGATCGGGGTGAAA	C	G	CCCAACATAACCAAATACAAATAAAATAAAAGAAGTGTTTTCAATTAACCACTGAACAGGTTCTTCGGATCTCTCCATCCGA[C/G]CCGGTTTTCACCCCGATCCTTCCCATTTTCTCCATTGACTTGCCGAATTCGACAAAGAAATCTTGCA
196_312124_1963	1437-0274.1	GAAGGTGACCAAGTTCATGCTGAAAGGAATGTGTTCATCCTTGGAC	GAAGGTCGGAGTCAACGGATTGGAAAGGAATGTGTTCATCCTTGGAT	CGAATGGAATCAATATTGATGAGTGGGAT	C	T	CATCAAGAGAGTAATGGAAAGGAATGTGTTCATCCTTGGA[C/T]GGATCCCACTCATCAATATTGATTCCATTCGTGATCCCATGG
1962_57909_1962_7	1437-0275.1	GAAGGTGACCAAGTTCATGCTAAGAGAAGAGCTTCCACCGGATAT	GAAGGTCGGAGTCAACGGATTAAGAGAAGAGCTTCCACCGGATAA	TTGTTCTTAATGTAGGAGGCTTGGTGAT	A	T	CTTGTTCTTAATGTAGGAGGCTTGGTGAT[A/T]TATCCGGTGGAAGCTCTTCTCTTGACTTCATAAAAGACATGAAATCTTTA
1967_61080_19672	1437-0276.1	GAAGGTGACCAAGTTCATGCTGCCAACAACAATCATGGCGGCA	GAAGGTCGGAGTCAACGGATTCCAACAACAATCATGGCGGCG	GTGAAGATCTCGGCGAGGCCAT	A	G	CTCACACGACCGAAACGTCACCTTCTTCTTTTTGCCAACAACAATCATGGCGGC[A/G]ACGACGGTTTGGCAGCCCCGAGACGATGGCCTCGCCGAGATCTTCACTCTTCTCGAACAACAGATTTCTCCTTCCTCCGCTGTTGACAAGTCTCA
1970_17684_19701	1437-0277.1	GAAGGTGACCAAGTTCATGCTTTTAAAACTTTAGGACCTTCAACCAG	GAAGGTCGGAGTCAACGGATTCTTTTAAAACTTTAGGACCTTCAACCAT	GAATGCACAATGATCCCAAAAAGCTTGTA	G	T	TTAATCGGTCTACTCTTTTAAAACTTTAGGACCTTCAACCA[G/T]AATACAAGCTTTTTGGGATCATTGTGCATTCTGGATTTTCTCCTGAATCTGGACACTATTATGCATACGTCAA
1974_39471_1974_1	1437-0278.1	GAAGGTGACCAAGTTCATGCTTCAAGATAAGTAGCAATGCTAAAG	GAAGGTCGGAGTCAACGGATTGCTTCAAGATAAGTAGCAATGCTAAAC	TCGGCGGATGACAAAATGGGTGAA	C	G	ACTATGACTTGCTCTCGGCGGATGACAAAATGGGTGAAGCTGA[C/G]TTTAGCATTGCTACTTATCTTGAAGCCATTAAATTCCGCCATACGCTCGAAGGAGGACTTCCTGATGGGACGATAATAATGAAGATACAACCGAGCAGACAAAATT
1976_54940_1976_13	1437-0279.1	GAAGGTGACCAAGTTCATGCTACCAACGTATCCTCCACCTCTC	GAAGGTCGGAGTCAACGGATTCACCAACGTATCCTCCACCTCTA	GATTGTGTTTGAAGATGGTGGAGGCAA	G	T	GCTGAGATTCTCAAACTGCTTAACAAACAAGAACAAGTGTCACGTGCGATGGACAAAGACAGATTGTGTTTGAAGATGGTGGAGGCAAT[G/T]AGAGGTGGAGGATACGTTGGTGGAGAAG
1978_16142_1978_1	1437-0280.1	GAAGGTGACCAAGTTCATGCTCCCTGCTGCATCTGTTCCAGAT	GAAGGTCGGAGTCAACGGATTCCCTGCTGCATCTGTTCCAGAA	GAGAGACAAGCGATGAGTGAAGACAT	A	T	TCACGTCCGGTCAAGCTGATTGTGCACCGGAAGGGAAAGCGTTGGATTTAATGCCTGAGAGACAAGCGATGAGTGAAGACATGGGTGTGGC[A/T]TCTGGAACAGATGCAGCAGGGATTGGTCTGAAGCTAGATGAGGACTTGACACCTAGGC
1979_21684_19799	1437-0281.1	GAAGGTGACCAAGTTCATGCTGGTGTTGCCCTTCTCCTGTT	GAAGGTCGGAGTCAACGGATTCTGGTGTTGCCCTTCTCCTGTA	GAGTTGTGAGATTTGAGAGTCTTTTGGAA	A	T	TCCTTCTCCTTCTCCGGGGGCTTCTGAGGAGGAGAGTGTTTGGGTTTGTGGAGGGAGTTGTGAGATTTGAGAGTCTTTTGGAAAGC[A/T]ACAGGAGAAGGGCAACACCAGAAGCCTTCAGGAGTCACAGCTACTGGAACAGTTCTGATCTTG
198_1536_1986	1437-0282.1	GAAGGTGACCAAGTTCATGCTCCCTTAGAAAAGAGTATCCACTGG	GAAGGTCGGAGTCAACGGATTTCCCTTAGAAAAGAGTATCCACTGA	TGTGCCTGATATCAATAGAGACAAGCAAT	C	T	CTCTAATGACTTAACAACGAATAATAGGAGGCCTGAAGCTGTTGTGCCTGATATCAATAGAGACAAGCAAT[C/T]CAGTGGATACTCTTTTCTAAGGGAAAGTGATGGCTTTTCTATGTTATC
198_1883_198_1	1437-0283.1	GAAGGTGACCAAGTTCATGCTGGAAAGATGGACGATTTCTCTTCAAAAT	GAAGGTCGGAGTCAACGGATTGAAAGATGGACGATTTCTCTTCAAAAG	CGCTGCAAGCTCTTACTCAGCTAAA	A	C	CTACATCTCGACCTTCTGAATCTTCAGATTACGCTGCAAGCTCTTACTCAGCTAAAAATGAAGCA[A/C]TTTTGAAGAGAAATCGTCCATCTTTCCTTGATTCCCTTAATATTTCTAAACCTCCAGAGACTCAATATCAACACCCTAAGATTC
1986_16923_19862	1437-0284.1	GAAGGTGACCAAGTTCATGCTCCAACCCTATCGTACGTACCA	GAAGGTCGGAGTCAACGGATTCCAACCCTATCGTACGTACCG	GTTAGCTTGGATGACACGAAACATGATTA	A	G	AATCATATCTAGGAGCCGAACTGTCCATCTTAAAACCCTTGTCGGGTACGAACTTATCTCCAACCCTATCGTACGTACC[A/G]ATAGTGTAATAATCATGTTTCGTGTCATCCAAGCTAACTTTCAACACGTGCTTCAAAATCTCATTAGGTC
1993_12426_1993_1	1437-0285.1	GAAGGTGACCAAGTTCATGCTGTTAGGACTAGTAGGGTGAATTAGC	GAAGGTCGGAGTCAACGGATTAAGTTAGGACTAGTAGGGTGAATTAGT	CAGGTGCAACGCCCCAAAGGAA	C	T	CATTTTCTTGAAGATGATGAAGAAAGTTAGGACTAGTAGGGTGAATTAG[C/T]GGCCGGTTCCTTTGGGGCGTTGCACCTGAAACATTCTGACCTGCTTGCGAAGTTGTGTTCATTGCAGCCT
2_1221679_2_280	1437-0286.1	GAAGGTGACCAAGTTCATGCTGTGAAGAAATGAAGTCCATGGGG	GAAGGTCGGAGTCAACGGATTCGTGAAGAAATGAAGTCCATGGGA	GATGAGAGGACATACATCTGGAGCAA	C	T	GATGAGAGGACATACATCTGGAGCAAT[C/T]CCCATGGACTTCATTTCTTCACGG
20_173905_2035	1437-0289.1	GAAGGTGACCAAGTTCATGCTATAGCTTTAAGGCAAGACATTACCTCA	GAAGGTCGGAGTCAACGGATTAGCTTTAAGGCAAGACATTACCTCG	AGAAGGTCACTACACCGTCTGCAAA	A	G	CATCTCTGAGCCTATAAAGGGTATAGCTTTAAGGCAAGACATTACCTC[A/G]GCTATTTTGCAGACGGTGTAGTGACCTTCTTTG
20_227222_2048	1437-0290.1	GAAGGTGACCAAGTTCATGCTGTCTTGAACACGCCATCCTCG	GAAGGTCGGAGTCAACGGATTGGTCTTGAACACGCCATCCTCT	AGTCGTGGAGCTGGAGTTTAACGTA	G	T	CTCTAGTTTTGTATTAGATCCTTCTTATTCGGACCAAAGCTTTAGCTTCGCTAATTCGGTCTTGAACACGCCATCCTC[G/T]AGCCCGGCTACGTTAAACTCCAGCTCCACGACTTACATCAACAGTAGCAGTTGC
20_457677_20103	1437-0291.1	GAAGGTGACCAAGTTCATGCTGTTAATATACAACAATCATCATCCTTCAGA	GAAGGTCGGAGTCAACGGATTAATATACAACAATCATCATCCTTCAGG	AGTGCGTTTAAGCTTGGGCTTCGAA	A	G	TGTTAATATACAACAATCATCATCCTTCAG[A/G]CTTCGAAGCCCAAGCTTAAACGCACTTCGTCTCCAACGCACCTTCGACTTATTCGACAAAAACGGCGACAATTTCATCACCGTCGACGAGCTAAGCCAAGCTCTCTCCCGTCTCGGTCT
20_477171_20109	1437-0292.1	GAAGGTGACCAAGTTCATGCTACAAACTCTGCTATATCCGGTTTCTTT	GAAGGTCGGAGTCAACGGATTCAAACTCTGCTATATCCGGTTTCTTC	AAGGCCAGCCTTGGAATGGGTATAT	A	G	GTAACAGAAGGATTCTCAGGCTTAACGATTGGGAAAGGACCATGCTTGTGGAAAGGCCAGCCTTGGAATGGGTATATATGCTT[A/G]AAGAAACCGGATATAGCAGAGTTTGTTGCAGGCTCAGCATCAATCTTGGCCATGGAGGGAAATGAA
20_6199_20206	1437-0293.1	GAAGGTGACCAAGTTCATGCTAAGAATTCTGCGCCATGATGAGAAG	GAAGGTCGGAGTCAACGGATTGAAGAATTCTGCGCCATGATGAGAAA	TTCCCTTGTTGTGGCTGTGTGGTA	C	T	GGAGCTAAAGAAGTCTTCCCTTGTTGTGGCTGTGTGGTACCA[C/T]TTCTCATCATGGCGCAGAATTCTTC
20_922170_20195	1437-0294.1	GAAGGTGACCAAGTTCATGCTGCAGTACAGAAAGAGTGAACTTGTTA	GAAGGTCGGAGTCAACGGATTGCAGTACAGAAAGAGTGAACTTGTTG	CCTCCAACCTTAGTTTGACCTTCGAT	A	G	TCTAACGTCTCCTACTTTTGTATGCAGTACAGAAAGAGTGAACTTGTT[A/G]AGAATCGAAGGTCAAACTAAGGTTGGAGGAACACTTGTGTGTGTTTTGG
20_932158_20197	1437-0295.1	GAAGGTGACCAAGTTCATGCTCCGGAGCTTGAGATTGTGGCC	GAAGGTCGGAGTCAACGGATTCCGGAGCTTGAGATTGTGGCA	ATACGGAACCCTCCGCGGCAA	G	T	GGTCACTCTCCTTCACAAACAAACCATGGAACCCATACGGAACCCTCCGCGGCAACCTCACGGC[G/T]GCCACAATCTCAAGCTCCGGCGACTTCGCGTCCATCACAATAAACCTCGACTCTCCCGCCACCTCATCATGCACATACGTCACCA
2008_38136_20082	1437-0296.1	GAAGGTGACCAAGTTCATGCTGAAACCTGATTGTCTGTGCGAAGT	GAAGGTCGGAGTCAACGGATTAAACCTGATTGTCTGTGCGAAGC	GTTCAGACTGATTCCCATCTCTTTACTTT	A	G	GCGGATTTAGTGAAGTTCAGACTGATTCCCATCTCTTTACTTTTCTTCAAC[A/G]CTTCGCACAGACAATCAGGTTTCGTGTCGAGCACGGTTTTGAGACCGGAGCAGCACGAGTCTTCTGGTTTTTCCACATGACTCCCGTTCGTCACAAAA
2022_29852_2022_4	1437-0297.1	GAAGGTGACCAAGTTCATGCTTTTCAGCGTTCTTCACTGAGTCG	GAAGGTCGGAGTCAACGGATTCTTTTCAGCGTTCTTCACTGAGTCA	GCAGATGAGATCTTGGCTGTTCTCAA	C	T	AGCTGGGTGGGTTGCCTTTGAATATTGTTAGTGGTGCTGCAGATGAGATCTTGGCTGTTCTCAAGAA[C/T]GACTCAGTGAAGAACGCTGAAAAGAAGGTTGAGATTCAGAAGCTGCTGAACCCTATACCGGATCAGATTAATAAGATTTTTG
2032_12574_20324	1437-0298.1	GAAGGTGACCAAGTTCATGCTTTTCCCTGGATGTTGCGCGAC	GAAGGTCGGAGTCAACGGATTATATTTTCCCTGGATGTTGCGCGAT	TAATCGCCATTAACTTCATCCTTACCAAAT	C	T	CATGGTGGAATATTTTCCCTGGATGTTGCGCGA[C/T]GGGATTTGGTAAGGATGAAGTTAATGGCGATTATAAAGTAGTGAGGATGTTTTT
2038_101365_20387	1437-0299.1	GAAGGTGACCAAGTTCATGCTCAGGAAGCATCAGTTTTGAGTCCTTT	GAAGGTCGGAGTCAACGGATTAGGAAGCATCAGTTTTGAGTCCTTC	TACAGATGGCTTTGGAGCGCCAAAA	A	G	GTTGGTACAGATGGCTTTGGAGCGCCAAAAAGTTCT[A/G]AAGGACTCAAAACTGATGCTTCCTGTCGCATTCGTGTCGTTTGATTCACGATGGGGAGCTGCTGTT
2040_48440_2040_4	1437-0300.1	GAAGGTGACCAAGTTCATGCTGTACTCCCTATACTTGTCAAGATAGTA	GAAGGTCGGAGTCAACGGATTACTCCCTATACTTGTCAAGATAGTC	ACATAGAGAAACAGAGATGGAACATACTTT	A	C	GTTATAGATACAGGTGTACTCCCTATACTTGTCAAGATAGT[A/C]AAGAAAAAAAGTATGTTCCATCTCTGTTTCTCTATGTTACT
2050_62043_20504	1437-0301.1	GAAGGTGACCAAGTTCATGCTGAATTTTCAGACAAGACAGTTGTGTTGA	GAAGGTCGGAGTCAACGGATTAATTTTCAGACAAGACAGTTGTGTTGG	CTGGTGATGGCAAGTTGAAAATGGCAT	A	G	GGCGAGAGTCTTGCGAGAGTTTATTCCTATCCAGCAAGGAGTATCTTCCTCAGAATCTGTAGAAGAATTTTCAGACAAGACAGTTGTGTTG[A/G]CACATGCCATTTTCAACTTGCCATCACCAGC
2065_4145_20651	1437-0302.1	GAAGGTGACCAAGTTCATGCTAAAATTGAGAAAGCAACTTTATGACAATATACA	GAAGGTCGGAGTCAACGGATTGAGAAAGCAACTTTATGACAATATACG	CTTTTTGTGACCAGATCAGTGAATGTGTT	A	G	ATTTTATTTGACACTCATAAAATAAAATAAATAAAAAATTGAGAAAGCAACTTTATGACAATATAC[A/G]CATAAACACATTCACTGATCTGGTCACAAAAAGTGTCATCCTTCTCTTGCATATGGTGTCAAAACCAATGTTTGCCTCAACAA
2073_2830_20731	1437-0303.1	GAAGGTGACCAAGTTCATGCTATGACTAAAAGTTGTTTATTTGTTTTCTAGGTA	GAAGGTCGGAGTCAACGGATTGACTAAAAGTTGTTTATTTGTTTTCTAGGTC	TCCGACCAGTTACAAGAAAATGGTCTTTA	A	C	TTTTGATATGACTAAAAGTTGTTTATTTGTTTTCTAGGT[A/C]TGTCGGGTAAAGACCATTTTCTTGTAACTGGTCGGATATCACGAGATTTTCGGCGAAACTCCAACACTAACTTAGGATGGGGAACAAATTTAATGCTTTTACCAGAGTCACAAAACCTCTCTTTCCTTACCATTGAAC
208_208081_208_44	1437-0304.1	GAAGGTGACCAAGTTCATGCTCGGTGATGGATCCCGACTCC	GAAGGTCGGAGTCAACGGATTCCGGTGATGGATCCCGACTCA	TGATACGTTGCTTGGCACGTGAGAT	G	T	CATGGAGTGGAGATCAAACATTTGTCTCCATGGTCGGCTCATGGCGAGTCCGTCTTTGATACGTTGCTTGGCACGTGAGAT[G/T]GAGTCGGGATCCATCACCGGAGAGC
2080_55763_2080_2	1437-0305.1	GAAGGTGACCAAGTTCATGCTCATAAAGATAGAACATGATGTGCTAACC	GAAGGTCGGAGTCAACGGATTACATAAAGATAGAACATGATGTGCTAACT	GTGCTCAACATTAGAAGTTCTACTTGGAT	C	T	GATGACATAGTGCAACTGAATGTTTTGTTAGAACAATGTTAGAGCTTACATGTCACATAAAGATAGAACATGATGTGCTAAC[C/T]CACAATGATCCAAGTAGAACTTCTAATGTTGAGCACACATCATAAGTAGAACTAATGTTGCATGATG
2080_58899_20802	1437-0306.1	GAAGGTGACCAAGTTCATGCTGTTGGGAGACCATTTTAGAAGGAG	GAAGGTCGGAGTCAACGGATTCTGTTGGGAGACCATTTTAGAAGGAA	AACAACCGTGGCTGAACCTTCGAT	C	T	AACGACCTAGCACTGGAGATGTCCGTAAAACTGTTCAACTGAATTATATTGGATACAGCGACAAATACAAAAGACTAACCTGAGAAAAGTCACCAACAACCGTGGCTGAACCTTCGATCC[C/T]TCCTTCTAAAATGGTCTCCCAACAGATCG
209_150916_2096	1437-0307.1	GAAGGTGACCAAGTTCATGCTAGGAAGGCGGATTTGAGGTGATT	GAAGGTCGGAGTCAACGGATTAGGAAGGCGGATTTGAGGTGATA	CGAAGCGAGAGGTTCAAAATTGCCTT	A	T	AGTCAACCTCCTCTCATTGCCTTCACCGTATGCACTGATGTGCTCCATGTGACGAAGCGAGAGGTTCAAAATTGCCTTCTT[A/T]ATCACCTCAAATCCGCCTTCCTCTCTCATGCTCTTTGTACTGTAATTGGTATGACAACCAGCACCATT
2094_1394_209411	1437-0308.1	GAAGGTGACCAAGTTCATGCTATCTTCGCATCCCCTTTCCAAGAA	GAAGGTCGGAGTCAACGGATTCTTCGCATCCCCTTTCCAAGAG	AAACGTCCTTGGTTCCTCCACTCTT	A	G	CCGTCTTCTATGTGCTCTCGATCTTCGCATCCCCTTTCCAAGA[A/G]GCAAGAGTGGAGGAACCAAGGACGTTTTGGTTGGCATTGCAGCTGTCTTCGACGGCCATAACGGCGCTGAAGCAAGTGACATGGCTTCCAGACTTTTATTGGATTA
21_180223_21_36	1437-0309.1	GAAGGTGACCAAGTTCATGCTAGGTCCTACGATATGGGACACG	GAAGGTCGGAGTCAACGGATTGAGGTCCTACGATATGGGACACA	GAGATCTTCCCAAAAGTGTGGGAGAA	C	T	CTCGTACCGGTGGTACTGATCAACAGCAACATCGGCGTTGCTAAAATCAGAGATCTTCCCAAAAGTGTGGGAGAA[C/T]GTGTCCCATATCGTAGGACCTCTTCCATCTTCCTTTACTGCTCC
2110_11762_21102	1437-0311.1	GAAGGTGACCAAGTTCATGCTCCAATTCGTAGCGTCTCCGTG	GAAGGTCGGAGTCAACGGATTCCAATTCGTAGCGTCTCCGTA	GTTCTGCAACTCCCCAAAGAAGCAA	C	T	CCGGTTTAGGGAGTTCTTCTCCCACCACTGCTTACTGTTATCGCCGGCGTTCTGCAACTCCCCAAAGAAGCAAAAATG[C/T]ACGGAGACGCTACGAATTGGAACGAGGATGAGTACAGAGAAGCGATTCTCAAGGAACGAGAGATACAGACG
2110_11934_2110_2	1437-0312.1	GAAGGTGACCAAGTTCATGCTGGAACCCTAGCTTTACACTCGAC	GAAGGTCGGAGTCAACGGATTGGAACCCTAGCTTTACACTCGAT	CGCCGTTTGGGAAACAAGCGAGTT	C	T	ACCGCCTGGGCTCCTCCGTCGAGAAACCCTAACCCAGACGCCTTTGTCGTCGCTTCCAGCGACGGAACCCTAGCTTTACACTCGA[C/T]GAACTCGCTTGTTTCCCAAACGGCGGCGTTTGGGTACTCGAAAGGTGAGGACTTTATGGTGGCT
2113_39970_2113_7	1437-0313.1	GAAGGTGACCAAGTTCATGCTGCATCCTTTCCTTCTGACTGAGTA	GAAGGTCGGAGTCAACGGATTCATCCTTTCCTTCTGACTGAGTG	GACTGCCAGAAAGAAAAACCGATAACAA	A	G	CTGTCGCATCCTTTCCTTCTGACTGAGT[A/G]TTGTTATCGGTTTTTCTTTCTGGCAGTCCAAAATCATCTTCCATGTCCATGTCCAC
2121_14152_21211	1437-0314.1	GAAGGTGACCAAGTTCATGCTGATTGGTAGAGAGAGTCGTCGTC	GAAGGTCGGAGTCAACGGATTGGTAGAGAGAGTCGTCGTG	CGACGGACGATCCGATCCGTA	C	G	TTCGATCAAGAAAGAAAATGGAAGATCCTTTGATTGGTAGAGAGAGTCGTCGT[C/G]GTGGTACGGATCGGATCGTCCGTCG
2121_76811_2121_10	1437-0315.1	GAAGGTGACCAAGTTCATGCTATGGTCGGTTGTGTAGGGATATGA	GAAGGTCGGAGTCAACGGATTGGTCGGTTGTGTAGGGATATGG	AGTCTGAAAAGGCCAGAACTCCCAA	A	G	TACCACAGGATGGTCGGTTGTGTAGGGATATG[A/G]GGTTGCCTTGGGAGTTCTGGCCTTTTCAGACT
2125_9411_21255	1437-0317.1	GAAGGTGACCAAGTTCATGCTCACCAGAAAGCACAAGAGACTGA	GAAGGTCGGAGTCAACGGATTCACCAGAAAGCACAAGAGACTGG	CCCGACACTCTCTTGTGTTTGCAAA	A	G	CTTCCAGCCACGACGAGTGGAGTCAATATTGAATACACACAAGAGGGGATAATCTTTCATGGCCAGTAAGTACCGCCGCATCTGCGCAAGCTCACCAGAAAGCACAAGAGACTG[A/G]AAGTTTTTGCAAACACAAGAGAGTGTCGGGTCGTA
2137_53338_2137_9	1437-0318.1	GAAGGTGACCAAGTTCATGCTGTGAAAGAGACGAAGGTTATTACAAAG	GAAGGTCGGAGTCAACGGATTGTGAAAGAGACGAAGGTTATTACAAAC	AAGCCACGAAAAACATCAACTTTCGCTTA	C	G	CCGATTAACGGCGGAACAACCACCACCGCCGCCGCAGAAATAAGAAGCTTCTTATCCGCCGTGAAGCCACGAAAAACATCAACTTTCGCTTACGC[C/G]TTTGTAATAACCTTCGTCTCTTTCACTCTCTTCTTCGCCTTTAGTCCTTCTCCG
2143_15068_21431	1437-0319.1	GAAGGTGACCAAGTTCATGCTGGCGAAGGTTTAAGGATCAATCAGA	GAAGGTCGGAGTCAACGGATTGCGAAGGTTTAAGGATCAATCAGC	GATCTTTTGCTCTGAAAATTCAACCTTGTT	A	C	TGGAGGAGTTCTTGAGACGAAGTAAAATGAGATTCTTCTATAACACGGCGAAGGTTTAAGGATCAATCAG[A/C]AACAAGGTTGAATTTTCAGAGCAAAAGATCTCTCTCTC
2149_63507_21491	1437-0320.1	GAAGGTGACCAAGTTCATGCTAAGAAACGTTTAACTCTTATCTACTATTGG	GAAGGTCGGAGTCAACGGATTAAAAGAAACGTTTAACTCTTATCTACTATTGA	TCCCACAAGGAGATACTTTTTTAATCGAAA	C	T	AACTAAGTACTTAATTTGTTTTAACTAAACTAGTCTGTTTATTACGCTATAATAGATTAATAGTTTTCCCACAAGGAGATACTTTTTTAATCGAAACAAAAT[C/T]CAATAGTAGATAAGAGTTAAACGTTTCTTTTATTCATCAAAAAGCTA
2162_54221_21626	1437-0321.1	GAAGGTGACCAAGTTCATGCTACAGACAAGATTTCAAAGATTACGCG	GAAGGTCGGAGTCAACGGATTGTACAGACAAGATTTCAAAGATTACGCT	GCTTCACCTTTCCTCCAAATTCTTTGAAA	G	T	ATTATAATATGTACAGACAAGATTTCAAAGATTACGC[G/T]GATCTATGTTTCAAAGAATTTGGAGGAAAGGTGAAGCACTGGATCACGATCAACCAGCTATACACA
217_415479_217_84	1437-0322.1	GAAGGTGACCAAGTTCATGCTATACACAACGAGTTCTTCGTCGGTA	GAAGGTCGGAGTCAACGGATTATACACAACGAGTTCTTCGTCGGTT	GAGTTTTAGCTCCTGGTTTTAGGTTTCAT	A	T	CGCCGATAGCAGCGACTTTAAGTTTCTTGCGGCGAATCTTTCTCTTGAGATAATACACAACGAGTTCTTCGTCGGT[A/T]GGATGAAACCTAAAACCAGGAGCTAAAACTCTGTTTCCAGGCGGACATGAACCACT
2177_93399_2177_20	1437-0323.1	GAAGGTGACCAAGTTCATGCTCATCAAACATATAAATGGATAGAGAAC	GAAGGTCGGAGTCAACGGATTGCTCATCAAACATATAAATGGATAGAGAAA	AGCCGGAGGGGTATTAAGGTCTTTT	G	T	CTACTCAAATCAACCACCTTGTTCCCCTACTTCATGCTTGTTGCTTTTGAAGCCGGAGGGGTATTAAGGTCTTTTCTCCTCTTC[G/T]TTCTCTATCCATTTATATGTTTGATGAGCTACGAAATGGGAATGAAGACCATGGTGATGGTGAGC
218_21495_21832	1437-0324.1	GAAGGTGACCAAGTTCATGCTTTACTTTCTTCAGGAGTTACTACAGG	GAAGGTCGGAGTCAACGGATTTACTTTCTTCAGGAGTTACTACAGA	TCGACTTGTTTTCTTGCTAAACATCCCTT	C	T	CTCCGGGTTCTGAGGATTCCTTTCGACTTGTTTTCTTGCTAAACATCCCTTCGAGCTGCTGCA[C/T]CTGTAGTAACTCCTGAAGAAAGTAAA
2185_30882_21857	1437-0325.1	GAAGGTGACCAAGTTCATGCTGGTAGCGGAAGAATCTCCC	GAAGGTCGGAGTCAACGGATTCCTGGTAGCGGAAGAATCTCCA	GATGAGTACCAATACAGCGTCGTCAA	G	T	TCCGTTGACGACGAACCCGACCCGATTTGTCGCTGTCAGATTCAGAATCATCCATCATCGCTTTCTCTGCGATGAGTACCAATACAGCGTCGTCAAGCACGGGGAC[G/T]GGAGATTCTTCCGCTACCAGGAAAAATTCGAAGCGGCCTAAGT
22_591851_22_18	1437-0326.1	GAAGGTGACCAAGTTCATGCTCATATGACTGGAACTCGTACGTGA	GAAGGTCGGAGTCAACGGATTATATGACTGGAACTCGTACGTGG	GGTTTGACTCTAGATTCCCAGGAGAT	A	G	CCACTTATTTCTTAGGTCAGTATCCTGCACATGGATATGAATATGTTACCAATGAGTCATATGACTGGAACTCGTACGTG[A/G]GAACATCTCCTGGGAATCTAGAGTCAAACCGTTTGTCTTCAGCATCCAACGGATATCCTTATAAGCTCG
2202_19586_22026	1437-0327.1	GAAGGTGACCAAGTTCATGCTAAATTAACACCTTCTCTAACAACACAAAT	GAAGGTCGGAGTCAACGGATTAAATTAACACCTTCTCTAACAACACAAAC	TTGATGAAGAATTCCAAAAGGGTCGAGA	A	G	CTCAACACGACTAGATATTATCTGCGGAGTGGTTAGAAAACTGTTCTGCATTGTGTTATGTAAGTTAGTTGTTGATGAAGAATTCCAAAAGGGTCGAGA[A/G]TTTGTGTTGTTAGAGAAGGTGTTAATTT
2211_54294_2211_6	1437-0329.1	GAAGGTGACCAAGTTCATGCTCAGCCGCCATGAATTTGTGTGTG	GAAGGTCGGAGTCAACGGATTCAGCCGCCATGAATTTGTGTGTT	TTCTCCTTCTTAGTCCAGAGAGAACAAA	G	T	TGCGACCAACTGGAGCCTGAGGTTTCTGGTAAAGATTTTCACTTAGGGCTTCCAGTTCAGCGAGAAGCTGTGTGTTGGAACTTCGGCTACCGGAATATTCAGCCGCCATGAATTTGTGTGT[G/T]TTTTTTTGTTCTCTCTGGACTAAGAAGGAGAAGCAGCAGGA
222_7200_222_1	1437-0330.1	GAAGGTGACCAAGTTCATGCTACTTCCATCCTCTGCTCACCAG	GAAGGTCGGAGTCAACGGATTAACTTCCATCCTCTGCTCACCAA	GTTGTTCCTATCGATGAGACAAGACTA	C	T	GTTATTATAATCTTGACTACAGATTCATCTCTCGGTTTAGCTGAAAACGTTGTTCCTATCGATGAGACAAGACTAGAGAGT[C/T]TGGTGAGCAGAGGATGGAAGTTAAGACTCTCTGTTTGCAATAC
2235_40626_22358	1437-0331.1	GAAGGTGACCAAGTTCATGCTCCTCATCGCTATCACTGTCCTCA	GAAGGTCGGAGTCAACGGATTCCTCATCGCTATCACTGTCCTCT	GTGATGATGGTATGGAGGATGAGGAT	A	T	CTGAATATTAGGAACAGAGGAAGCTCCATCTTCGCTTTCCTCATCGCTATCACTGTCCTC[A/T]TCTTCATCATCCTCATCCTCCATACCATCATCACCATTCACTAGATTCTTGGGCACTACATCACGTCTCTTACCAGATACGTTGC
224_14720_224_4	1437-0332.1	GAAGGTGACCAAGTTCATGCTTGGAAATGCAATCAAGTCTAGTCTTT	GAAGGTCGGAGTCAACGGATTCTTGGAAATGCAATCAAGTCTAGTCTTA	GGGAACTCATTGCACAAAGTGTCTCTA	A	T	TGGACCGAGGAAGAGACCCTCCTCTTGTTGGAGTCTGTGCTCAAACATGGAGACGATTGGGAACTCATTGCACAAAGTGTCTCTAC[A/T]AAGACTAGACTTGATTGCATTTCCAAGCTCATTGAGCTCCCGTTTGGAGAGTTTCTGATGGGC
2247_9241_22478	1437-0333.1	GAAGGTGACCAAGTTCATGCTGGAAGATCTAAGGAATAAGATGATAGCA	GAAGGTCGGAGTCAACGGATTGAAGATCTAAGGAATAAGATGATAGCG	AGACTATTCGACCGTTTCATCTTCCATTT	A	G	CACGACGGGACATTCAGTGGTATTACCTGGAGAGTGTACCGAGCGGTTTACTCTAAGGTTACCGGAAGATCTAAGGAATAAGATGATAGC[A/G]AAATGGAAGATGAAACGGTCGAATAGTCTTTTGGTTCTACCGAGGAGTGCTAAACCGGT
2251_37619_22515	1437-0334.1	GAAGGTGACCAAGTTCATGCTGTTAATATTAGAGCGGCTTCGATTGAT	GAAGGTCGGAGTCAACGGATTAATATTAGAGCGGCTTCGATTGAC	CGTAGAGATGTTCCAGCTTCTATTTACAA	A	G	CTTAAAAGATGTTCGTAGAGATGTTCCAGCTTCTATTTACAATTGT[A/G]TCAATCGAAGCCGCTCTAATATTAACACTTGGCTTTGGGACTCCAGTAAGAAGAGTGGTGGTGAAATTGCTAGACCTTTTAAAGCAAGGCCGAGGACCACTAG
2251_49126_2251_4	1437-0335.1	GAAGGTGACCAAGTTCATGCTGGCTCAAAGTTGAGCATATACCTAATT	GAAGGTCGGAGTCAACGGATTGCTCAAAGTTGAGCATATACCTAATG	TATGGCTTTGACTGAGGCTATGTAGTAAA	A	C	TTTTTATGGCTTTGACTGAGGCTATGTAGTAAAAA[A/C]ATTAGGTATATGCTCAACTTTGAGCCTTTGGTAGTGG
2255_37130_2255_13	1437-0336.1	GAAGGTGACCAAGTTCATGCTCAATATGTGGATGGCGATGAACACAA	GAAGGTCGGAGTCAACGGATTAATATGTGGATGGCGATGAACACAG	GGAGAGAAAGATCTACTTTCTAAAGATGAA	A	G	TGCCATAGCTGAAGTCTCAGAATCCCAAGAAACCCCATTAGAATGTGGACAATATGTGGATGGCGATGAACACA[A/G]TTCATCTTTAGAAAGTAGATCTTTCTCTCCCCACACACTGTTAAATATAGGATAGATAACAGAACTGAAAACGCC
2258_12897_22581	1437-0337.1	GAAGGTGACCAAGTTCATGCTAAAATCCATGAGATATTTGATTGGGCTAAA	GAAGGTCGGAGTCAACGGATTATCCATGAGATATTTGATTGGGCTAAG	GCTTCATCGATGAAAAGCAATAAGCCTTT	A	G	CTTGATTATGCTATGATGACAGGAGGAGATGTCGCTCCACTGGGTGCACAGGCYGTTACAAAAATCCATGAGATATTTGATTGGGCTAA[A/G]AAATCAAACAAAGGCTTATTGCTTTTCATCGATGAAGCTGATGCTTTCCTCTGCGA
2259_121675_2259_8	1437-0338.1	GAAGGTGACCAAGTTCATGCTATCGTTGTATTTTCATATCAAAAAGCCAC	GAAGGTCGGAGTCAACGGATTCATCGTTGTATTTTCATATCAAAAAGCCAT	CCTATGGCATGGTGACAAAGTAAATCTTT	C	T	GACAATTTCTCTTTATGAAATATGATTTTCACTGTTACAATGTTCATCGTTGTATTTTCATATCAAAAAGCCA[C/T]ATCCTTGCACTTTCATAAAGATTTACTTTGTCACCATGCCATAGGTCTTTCAGGAATGAACACGATCATGGTTGTT
2263_26387_2263_4	1437-0339.1	GAAGGTGACCAAGTTCATGCTCGAGTAATGGAATAAAGTTATCTTCACTA	GAAGGTCGGAGTCAACGGATTCGAGTAATGGAATAAAGTTATCTTCACTG	TTCGGGCCTCCAGGTGTAGCAT	A	G	TTTTGTTCGAGTAATGGAATAAAGTTATCTTCACT[A/G]CATGCTACACCTGGAGGCCCGAAACCATCTCCAGGAACTGC
227_58109_227_4	1437-0340.1	GAAGGTGACCAAGTTCATGCTCCCACCGCGAAATTAACTCCTT	GAAGGTCGGAGTCAACGGATTCCCACCGCGAAATTAACTCCTC	CGTATGTGCCTCCTTTTTATGGATCTAAA	A	G	CTGAATTCTTAGGGCTTCCGTATGTGCCTCCTTTTTATGGATCTAAAAATGGAAACTTTGAGA[A/G]AGGAGTTAATTTCGCGGTGGGAGGAGCAACGGC
2272_44626_2272_2	1437-0341.1	GAAGGTGACCAAGTTCATGCTATTGGCTGATAAAATGCAATGATAAACAG	GAAGGTCGGAGTCAACGGATTGTATTGGCTGATAAAATGCAATGATAAACAT	CATCTGCTCTTGTTGACTCGTTCTATATT	G	T	CGAAACTATCGATTTAAACTGGATTGCAAGATATACTTAGATTTGTATTGGCTGATAAAATGCAATGATAAACA[G/T]AAAAACCATATCTTGATGATAGAAAATATAGAACGAGTCAACAAGAGCAGATGAGAAACAATCTTCTTATACGAG
2275_6649_2275_1	1437-0342.1	GAAGGTGACCAAGTTCATGCTGGGAAATGGCTAATTGTTCTGCTTG	GAAGGTCGGAGTCAACGGATTAAGGGAAATGGCTAATTGTTCTGCTTA	GATAGCGAAGTGACTGTCAATTTCCTATT	C	T	GCTCGAACTTGATCAGGCCAAGGATAAACTTTTCTGTGCGCATTGTTAGATAGCGAAGTGACTGTCAATTTCCTATTTAGAAG[C/T]AAGCAGAACAATTAGCCATTTCCCTTGTCCTGATCTATCCTACCAATTTCATTTGACCAAACATAA
2277_36403_22773	1437-0343.1	GAAGGTGACCAAGTTCATGCTAGATATTTGTGTTCTGTCTTGACAAAAATATAT	GAAGGTCGGAGTCAACGGATTAGATATTTGTGTTCTGTCTTGACAAAAATATAA	GCTCCGATGTATTATAGAAATCTTTTTATT	A	T	ATGCTCCGATGTATTATAGAAATCTTTTTATTTTTTTGCTACAATCATTTTTTTATTTGATGA[A/T]TATATTTTTGTCAAGACAGAACACAAATATCTAGCTTAATATCGATCACATTAGCGTATGAATGTTGTCAGAGAAACGATGCAGCT
2286_14496_2286_4_2286_5	1437-0344.1	GAAGGTGACCAAGTTCATGCTCAAAACCCCACTTATCTTACAATCAACAA	GAAGGTCGGAGTCAACGGATTCAAAACCCCACTTATCTTACAATCAACAT	CAATAAATGGAGACAGGGCAATGTGATAT	A	T	AAACCACTCAACACTGTTTCTTTGGTTTGGCTACTTCACACAACCAAACTAATTACAACCCCAAAACCCCACTTATCTTACAATCAACA[A/T]TACATATGTATATATCACATTGCCCTGTCTCCATTTATTGTCCTCTTCTAGTATATATAC
2287_9410_22871	1437-0345.1	GAAGGTGACCAAGTTCATGCTCTTTCTCTCATCTCTATACCTCTCTT	GAAGGTCGGAGTCAACGGATTCTTTCTCTCATCTCTATACCTCTCTG	GATCATCGGAGAAACAGAGGAGACAA	A	C	ATTTTCTAATAACGTGAATTCAAGCGGTTTTTGAAGTTACTTTATCATATCTGATCATCGGAGAAACAGAGGAGACAATA[A/C]AGAGAGGTATAGAGATGAGAGAAAGAGATTAGGGTTTTCACAAGAAGGAGAGAAAAGAGGAAAGGAAGG
229_224992_229_51	1437-0346.1	GAAGGTGACCAAGTTCATGCTGATTGGCCAGAGATTATGTCACCA	GAAGGTCGGAGTCAACGGATTGGCCAGAGATTATGTCACCC	GATTCTTATGGAGCTTTTGACTAGACGTA	A	C	TCTATGCAATCCATTCTCCTACCTTCTTGATCACACAACCTCACCCAATCTGTTAGATCAACGGCTCCTGATTGGCCAGAGATTATGTCACC[A/C]GCACTACGTCTAGTCAAAAGCTCCATAAGAATCACTCCAAACGCA
230_168862_2303	1437-0347.1	GAAGGTGACCAAGTTCATGCTGGATGATGATGATGTTGATGCATCTG	GAAGGTCGGAGTCAACGGATTGGATGATGATGATGTTGATGCATCTA	GAGAAAGAGAAGAACACTCAAGTGATGAT	C	T	AAGGAGAAAGAGAAGAACACTCAAGTGATGATAA[C/T]AGATGCATCAACATCATCATCATCCAAGATTCC
230_556296_230_93	1437-0348.1	GAAGGTGACCAAGTTCATGCTCGGAAACTCTGTCGCAGAGA	GAAGGTCGGAGTCAACGGATTCGGAAACTCTGTCGCAGAGG	AGCCGGAGTACCCTCTCCTGTA	A	G	TTCAAGCTCGGAAACTCTGTCGCAGAG[A/G]TACAGGAGAGGGTACTCCGGCTCCACCTTGCGGCGAATCACCTTGTACTTGCAGGAGGACGGAGATTTCTCGATCTTGACCAGATCCGTCACGGTTTCGAATAGATCGAGTGGGGAAGGGAAA
236_286272_236_71	1437-0349.1	GAAGGTGACCAAGTTCATGCTATGAGATTCCGTCCACTGCTTCA	GAAGGTCGGAGTCAACGGATTATGAGATTCCGTCCACTGCTTCT	GGCCTCTCTAACGGTCATTGTATGAT	A	T	AGATGAGATTCCGTCCACTGCTTC[A/T]GGGATCATACAATGACCGTTAGAGAGGCCGTTGCTGACGCCGTCTCCGTTAATCGAAAGATAACTGTCTT
2366_5089_23666	1437-0350.1	GAAGGTGACCAAGTTCATGCTCATGTAAGTAACCAAATCGTACCACT	GAAGGTCGGAGTCAACGGATTCATGTAAGTAACCAAATCGTACCACA	AGTACATGGGAGATTACACTGATGACATT	A	T	AGAGTGAAAGTTAAATTGAAAGAGTACATGGGAGATTACACTGATGACATTCT[A/T]GTGGTACGATTTGGTTACTTACATGCTTTAG
2367_16045_23675	1437-0351.1	GAAGGTGACCAAGTTCATGCTATCTTTCATTCTTTGAATATCTTCTTTATAATT	GAAGGTCGGAGTCAACGGATTATCTTTCATTCTTTGAATATCTTCTTTATAATG	TGCGGACCAAGCAGTGGAGTTTTAT	A	C	AAAGGAATTGTTACTCTGATGCGGACCAAGCAGTGGAGTTTTATCAC[A/C]ATTATAAAGAAGATATTCAAAGAATGAAAGATATCAATATGGATTCATTCAGATTCTCA
2367_29735_2367_8	1437-0352.1	GAAGGTGACCAAGTTCATGCTAAAGCAAATATCCGCATAATCGCGG	GAAGGTCGGAGTCAACGGATTAAAGCAAATATCCGCATAATCGCGA	TTGGTGGATGAAACAGAAACGATTT	C	T	TTGGTGGATGAAACAGAAACGATTT[C/T]CGCGATTATGCGGATATTTGCTTTAAGAATTTTGGAGATAGAGTGAAGCATTGGGTGACAATGAACGAGCCATTGTCAGTTGTGCAAGGAGGGTATGGTTCAGGTAAAACAGCTCCAGGAAGATG
237_61877_2378	1437-0353.1	GAAGGTGACCAAGTTCATGCTATCGGTTTATGTAATATAATTCTTATCCATTTG	GAAGGTCGGAGTCAACGGATTATCGGTTTATGTAATATAATTCTTATCCATTTT	ATTGAGCTAGATATGGAGGGCGGAT	G	T	AATAGCCTTTTTGCCTTGTCATTTTTCGATAATTTTGAACGTTGTGAATTATCGGTTTATGTAATATAATTCTTATCCATTT[G/T]ATCCGCCCTCCATATCTAGCTCAATTATTTAATTAGTATTAGATTTTGATCCACGATTAGAAAACGC
238_203129_238_33	1437-0355.1	GAAGGTGACCAAGTTCATGCTCCTCAGTTGAACTCGATGACGAA	GAAGGTCGGAGTCAACGGATTCCTCAGTTGAACTCGATGACGAG	CATCTTCGTAATAGTACTCATCGACCATA	A	G	AGCTCCGTTCAATTACTCTCCTCAGTTGAACTCGATGACGA[A/G]TATGGTCGATGAGTACTATTACGAAGATGCTTATATTCCTCTTTGGAGTTTCAGTTGATCCGACGGTCCAGAATACATACTTTATATATTTGTATCATTTTAAAAATTC
238_33391_2383	1437-0356.1	GAAGGTGACCAAGTTCATGCTAATGTTCGACAAGAACCAAGACGGT	GAAGGTCGGAGTCAACGGATTGTTCGACAAGAACCAAGACGGC	AGTCTCTCTAGTATCCAATGAAGCTCTT	A	G	AGTCTCTCTAGTATCCAATGAAGCTCTTCGAGGGACACGAG[A/G]CCGTCTTGGTTCTTGTCGAACATTTGGAACATTCTTCGGAGATCGTTTATGCTTATGAATGAACAATCCATATCTCTCTCTGTGTTTCTGTTTCTTGATCACGAGACGTGTAGTTT
2385_2709_23851	1437-0357.1	GAAGGTGACCAAGTTCATGCTATAACTATATTCTACATATAAATGCACCAATC	GAAGGTCGGAGTCAACGGATTCATAACTATATTCTACATATAAATGCACCAATT	AACTCCAAGAACAAACTCTAATATAAGCCA	C	T	TATTTAGTGTTTTATCCTTTCCATAACTATATTCTACATATAAATGCACCAAT[C/T]TGGCTTATATTAGAGTTTGTTCTTGGAGTTTTTCC
24_258716_24_52_4	1437-0358.1	GAAGGTGACCAAGTTCATGCTATCACTACCAAGACGCCTCCG	GAAGGTCGGAGTCAACGGATTCATCACTACCAAGACGCCTCCT	GTTGGCATCAGAAAGGCCATCCAAA	G	T	TTCTCCAAACCTGCATCACTACCAAGACGCCTCC[G/T]CTTTTTGGATGGCCTTTCTGATGCCAACAAAATCCTATTTCTGCAACCTAAAACCCATTCTAAACTACCAGATGAAACCTCATCCCCC
24_275604_2456	1437-0359.1	GAAGGTGACCAAGTTCATGCTTCTGAGTCGTGAATGCATTAATG	GAAGGTCGGAGTCAACGGATTGCTTCTGAGTCGTGAATGCATTAATC	ACAACACCTGGTCACGAGGAGATTT	C	G	GTTGCAGCTTGGTGGTACAGGCCGGAGTATATAATCAACGAGCTTAATATAAACTCGGTGATTACAACACCTGGTCACGAGGAGATTTTACC[C/G]ATTAATGCATTCACGACTCAGAAGCCTTACACATTAAAAGGCTATGCTTACTCTGGA
2407_108_24077	1437-0360.1	GAAGGTGACCAAGTTCATGCTTCCTAGGAACAAACTCTTTTCTATCC	GAAGGTCGGAGTCAACGGATTCTTCCTAGGAACAAACTCTTTTCTATCT	TCGTCCACGAGCAAACATAGGTCAT	C	T	TCCCTATCTCAGTGCTCACTGTACCTGTCTCCTCAACACCAAGATGAACCGAAGGCAACTTCCTAGGAACAAACTCTTTTCTATC[C/T]CCATGACCTATGTTTGCTCGTGGACGATCAAGTTCTAATGACATCAACCTCGGTTGTTGGTACC
2418_17292_2418_2	1437-0361.1	GAAGGTGACCAAGTTCATGCTCCTAAGCAATATCCAAATGCAGCG	GAAGGTCGGAGTCAACGGATTCCCTAAGCAATATCCAAATGCAGCT	TCCAGAGGAAGAGGTTAGAAACTGTTTAA	G	T	GTGGCAAAGGTGAACCTCTATGGAACTGTGTAAACCCTTTAGGGGGAAACCCTAAGCAATATCCAAATGCAGC[G/T]TGGGATAGACTTAAACAGTTTCTAACCTCTTCCTCTGGACGTGTGGCGTTTATGGCAACGCAGTGCAG
243_149680_243_5	1437-0362.1	GAAGGTGACCAAGTTCATGCTTAGGGATTTATTCTGTGTAAAATGGACAT	GAAGGTCGGAGTCAACGGATTGGGATTTATTCTGTGTAAAATGGACAG	AGTTTCAAGAGAAACTACTTCCTTCCCTT	A	C	TAGCCTTTGCAAAATCATCCATCTTCTTACTCAGAGTTTCAAGAGAAACTACTTCCTTCCCTTCCCCC[A/C]TGTCCATTTTACACAGAATAAATCCCTAAACACTCACTTAGAGATCTTTACAGAAAGAGGAGAAATCTAAAGAGATTTATA
247_35777_2478	1437-0363.1	GAAGGTGACCAAGTTCATGCTAACATATCAAGAAGATGAAAAATTTGTTCAC	GAAGGTCGGAGTCAACGGATTAACATATCAAGAAGATGAAAAATTTGTTCAT	CATGATGCGCACCGTGAAACAGATT	C	T	AACATATCAAGAAGATGAAAAATTTGTTCA[C/T]GAAATCTGTTTCACGGTGCGCATCATGTTCTTGAATTCAAAAAAGTCAACACGACCATCCTTGTTCCGGTCAACGGAAATGATCATCCTCTCCACTCTCTCCATCTCACCTCCTTCAGG
2476_45180_2476_11	1437-0364.1	GAAGGTGACCAAGTTCATGCTGTAGCTATCGGTTAAGGTTTTGAGG	GAAGGTCGGAGTCAACGGATTAAGTAGCTATCGGTTAAGGTTTTGAGA	CGGTAACATCCACAGCATCTCCTT	C	T	GAAGTCTCCCGGAGAAGCGACCACCCACTCGCCGGCTCCCGCCTCCTCCTCCTCGACACTCCCGGTAACATCCACAGCATCTCCTTCCT[C/T]CTCAAAACCTTAACCGATAGCTACTT
2477_30099_2477_2	1437-0365.1	GAAGGTGACCAAGTTCATGCTAGCATTCCTCTTGATGCGGGCA	GAAGGTCGGAGTCAACGGATTGCATTCCTCTTGATGCGGGCG	GCTTACCTTTGAGCCACCACCTATA	A	G	GTCCCCACGGGATTCATTATAACATGGAATACAAAAGTAATGACGAGTGTCACCAGCTCCTACAGTGTAATACATAGCATTCCTCTTGATGCGGGC[A/G]CCACAAGGGGTACAATATATAGGTGGTGGCTCAAAGGTAAGCTTCTCCACCGC
2491_4680_2491_1	1437-0366.1	GAAGGTGACCAAGTTCATGCTCTCAGCAATCTCGGCGATCAG	GAAGGTCGGAGTCAACGGATTAATCTCAGCAATCTCGGCGATCAT	CTCACCCTCCTCTCTCCTCGAA	G	T	CTTCTTGAACACGCCGGCGTTGATTGGAATCTCAGCAATCTCGGCGATCA[G/T]TTCGAGGAGAGAGGAGGGTGAGACGGTTACTCCGGCCATTACGCCGTTAAGCCTCCGTCTAACGGAATGTTT
250_97487_25012	1437-0367.1	GAAGGTGACCAAGTTCATGCTCAAGTCTCTATGCAACACACCCATA	GAAGGTCGGAGTCAACGGATTAAGTCTCTATGCAACACACCCATG	CAGATTGTGAATGTTGTCAAGATTTGTCAT	A	G	CCTCTTCAATGAAGACAGACAAGCCAAAATCAGTAGCCTTAATCAAAGCCTTATCATCTTTACTAGAAAGCAAGAAATTCTCAGGCTTCAAGTCTCTATGCAACACACCCAT[A/G]AAATGACAAATCTTGACAACATTCACAATCTGTCTAC
250_97538_25012	1437-0368.1	GAAGGTGACCAAGTTCATGCTAATCTGTCTACACACAGAAGCAGCA	GAAGGTCGGAGTCAACGGATTCTGTCTACACACAGAAGCAGCC	GTTTGATAGGATTATTGCAAAGGGGCATT	A	C	GACAAATCTTGACAACATTCACAATCTGTCTACACACAGAAGCAGC[A/C]GCTCTCTCACTATAATGCCCCTTTGCAATAATCCTATCAAACAACTCACCACCAGCACAAAGCTCCATCACCAGATTCACCGCCTTCTCATCCTCATAAGCCC
2518_9766_25182	1437-0369.1	GAAGGTGACCAAGTTCATGCTTTTCTCAGTTAATCAAAGGAGATGATAAATT	GAAGGTCGGAGTCAACGGATTCTCAGTTAATCAAAGGAGATGATAAATG	GCTCCATCTTCTTCTCTTCCTCTGAA	A	C	TCTGCTATATACATTCTGAAAGCTTCCTTAAGCTCCATCTTCTTCTCTTCCTCTGAA[A/C]ATTTATCATCTCCTTTGATTAACTGAGAAAACTCCTCAAAATCCAACATCCCATCTCCGTCTGTATCAGACAATCTAACCGCAGTTTCGGCT
252_384485_252_70	1437-0370.1	GAAGGTGACCAAGTTCATGCTTCTACAGAAACTACAATGTGGAAGGA	GAAGGTCGGAGTCAACGGATTCTACAGAAACTACAATGTGGAAGGG	GCAAGGTGCTTTTCCATTAGCCCAA	A	G	GGAAGCTGAGCATTGGGCTACAAGGGGAGGATTAGAGAAGACAGATTGGTCAAAAGCTCCTTTTACTGCTTTCTACAGAAACTACAATGTGGAAGG[A/G]TGTGTTTGGGCTAATGGAAAAGCACCTTGCGCGACTAACTCCCCATGGTACAC
2534_14027_25343	1437-0371.1	GAAGGTGACCAAGTTCATGCTAGTCCTTTCCCTCACGGAGC	GAAGGTCGGAGTCAACGGATTAGTCCTTTCCCTCACGGAGG	ACCTGAAGGAAGAGGACTCGATGAT	C	G	TCTTAGAGCTAAGAACACTACTCCAGCTAGGTCTTCGAATCCGAGCCCATGGCCTAGTCCTTTCCCTCACGGAG[C/G]ATCATCGAGTCCTCTTCCTTCAGGTGTCTCTCCTTCTCCGGCGAGAACTTCGACTCCGAGGAGATTCTTCCGTCG
2534_20764_25343	1437-0372.1	GAAGGTGACCAAGTTCATGCTGTCAAAAACAAAGATGTTCCAAAAGGC	GAAGGTCGGAGTCAACGGATTGGTCAAAAACAAAGATGTTCCAAAAGGA	CCCTGTGATCCAACTTTGATCGCTA	G	T	ACAAAGGATGGTTAAAATATAAAACAGGAACTACAAATCTTTGTTGCTCTTCTCCCTGTGATCCAACTTTGATCGCTAAGAA[G/T]CCTTTTGGAACATCTTTGTTTTTGACCGTTTGTTTGCGAAGTAAGTGGAAGCCTTTCAGGTTTTTTT
254_220022_25444	1437-0373.1	GAAGGTGACCAAGTTCATGCTAGCATGACTAGCTACTTGTGTAGAC	GAAGGTCGGAGTCAACGGATTAGCATGACTAGCTACTTGTGTAGAG	GGGAAAGGAGATTGGAAAGGAATATCTAA	C	G	GACGGTTGACATTACTTCGCCGGAGAAAGTATTTCTGAGCATGACTAGCTACTTGTGTAGA[C/G]GTCCTGGTCTTGACAAAGTTTTTAGATATTCCTTTCCAATCTCCTTTCCCTACTTTCTGGAGCCCAAGCAAGAACAGCTTGTGCTCTT
254_247931_25454	1437-0374.1	GAAGGTGACCAAGTTCATGCTGTGAGCCAAGTCAATGACTTGTTTC	GAAGGTCGGAGTCAACGGATTGTGAGCCAAGTCAATGACTTGTTTG	TGGTGTTTGATGATTTTCCTGCTGAGAAA	C	G	AAGCACTCTGGTTATTGTTCAGCTCAGATGTGAAGCTTTTAGCACTTCCTTTGTGAGCCAAGTCAATGACTTGTTT[C/G]GCTTTCTCAGCAGGAAAATCATCAAACACCACAACTTG
2548_10378_25481	1437-0375.1	GAAGGTGACCAAGTTCATGCTAGCTAGATTTCTTCTGGTAACCCTC	GAAGGTCGGAGTCAACGGATTAAGCTAGATTTCTTCTGGTAACCCTA	TCCTCAGTATCATGCTGGACTTTAACAAA	G	T	GAGCTGCCGCCGGCGTCGGACCGGGGCTTCTTCGGCGGAGGAGTCCTCAGTATCATGCTGGACTTTAACAAA[G/T]AGGGTTACCAGAAGAAATCTAGCTTCTCCGATTTGAAAACCAAAGGGGCCACTGCCTCGAAAACCGACGAAGTTTTG
2556_30086_25564	1437-0376.1	GAAGGTGACCAAGTTCATGCTTTGGTATTTTCAGGCAGCTCAAATGT	GAAGGTCGGAGTCAACGGATTGGTATTTTCAGGCAGCTCAAATGG	TGTCTCTGCTTAATTTCTCTCACTCCTTT	A	C	TCATGATTTCAATCTCTTGATCTTTCTCTTGAAGCTTCTTGCTCACTCCTTGCTCTATTGTGTTTAGAAAAGACGCAATCTGTCTCTGCTTAATTTCTCTCACTCCTTTCG[A/C]CATTTGAGCTGCCTGAAAATACCAAACAGAGACACATTAAA
2557_11202_25572	1437-0377.1	GAAGGTGACCAAGTTCATGCTTCCCTTACAACCCAAACGCTATT	GAAGGTCGGAGTCAACGGATTCCCTTACAACCCAAACGCTATC	GAGAGGAGCTTGGAAGAGGTTGAA	A	G	GGTCATCTGAAGAGAAGCCATGTAGCATTTGTGGAGCTTAGCGGTGAGAGTGGCCGAGAGGAGCTTGGAAGAGGTTGAAGG[A/G]ATAGCGTTTGGGTTGTAAGGGAAGTTGGTTCGGGCTCTAGGGCCACACATTAGCCTCGCTGCCTCGTC
2559_2337_25596	1437-0378.1	GAAGGTGACCAAGTTCATGCTACGGCAGCTCATACATATCCTTC	GAAGGTCGGAGTCAACGGATTGTACGGCAGCTCATACATATCCTTT	GGACGACTTGCTCTCCGGCAT	C	T	TGTAGCCATGAGAGGCCTTGTGGTTCTCGTTTTTGATCTTGACCTCGTACGGCAGCTCATACATATCCTT[C/T]ATGCCGGAGAGCAAGTCGTCCCTGAGGTCTGATGAGACGCCATTGAACTCTGCCACAAACCAACCCTGCTCCTCCATCG
2559_3383_2559_2	1437-0379.1	GAAGGTGACCAAGTTCATGCTGCGAGTGTCTACAGAAGGACGA	GAAGGTCGGAGTCAACGGATTCGAGTGTCTACAGAAGGACGG	GAGCAGCCTCAACGCCAGGTT	A	G	CAGCGACTTCTTGTCTACCTCCACGTCATCATCGCAAATCAAAACAGCGCGAGTGTCTACAGAAGGACG[A/G]GGGAGGAACCTGGCGTTGAGGCTGCTCGATGGTTGCTGGATCAGAGATATCGAAGCTGTACCAAGCGAGTAGCGGGTGAG
2559_9980_2559_4	1437-0380.1	GAAGGTGACCAAGTTCATGCTCGACTGTTTCTGGAGCAGAGACT	GAAGGTCGGAGTCAACGGATTGACTGTTTCTGGAGCAGAGACC	ATCATATTTGGCACTTCAGGTTCTGGAT	A	G	CATCAAACAACATAAGACCAAATATGATGTCTCAGATTGGTCGATTCAGACATCATATTTGGCACTTCAGGTTCTGGATGAGCT[A/G]GTCTCTGCTCCAGAAACAGTCGTCGTCAAGCTTCCAGTGTCGGACATGTAGTGATAATTGTAATT
257_165768_257_22	1437-0382.1	GAAGGTGACCAAGTTCATGCTGTCTGCCTCGTCGAAGACTACA	GAAGGTCGGAGTCAACGGATTCTGCCTCGTCGAAGACTACG	ACGACATGTCACTAAGAACAGTTGAGTA	A	G	CCTAACTTGGCTAAGATCTGATGAAGCTGCTCGGCGAAACCCATACCGAAGAGACTGTCTGCCTCGTCGAAGACTAC[A/G]TACTCAACTGTTCTTAGTGACATGTCGTCTACCTCCTCCAGAAGATGCATAAGTCTCCCAGGGGTTGCGATA
257_553703_257_74	1437-0383.1	GAAGGTGACCAAGTTCATGCTGATGGCGGAAGAGGTTGTTCTG	GAAGGTCGGAGTCAACGGATTAAAGATGGCGGAAGAGGTTGTTCTA	CAAACATGCTAGCCCAGTAGTCCAA	C	T	TCATATTTGACTCCTTTCTCCTCTAGAGCAATCCTCACCCTCATTCCAAACATGCTAGCCCAGTAGTCCAA[C/T]AGAACAACCTCTTCCGCCATCTTTAGTTGTTGGTGAAGAAGAGAGTCTG
258_200538_25848	1437-0384.1	GAAGGTGACCAAGTTCATGCTAGAAGCAGATTCAAGCAGTTACACC	GAAGGTCGGAGTCAACGGATTCAGAAGCAGATTCAAGCAGTTACACT	GAGTAACTGAGGATCAGTCTCTTCTTTAA	C	T	GGTCACTGTGTCAACGAAGAGCCCAAAGTCTGATAAGCAATATGTATGGGAATCAGAAGCAGATTCAAGCAGTTACAC[C/T]ATTAAAGAAGAGACTGATCCTCAGTTACTCATTCCTAGAGGAACACGTATTACTTTGCATCTTAAG
258_362656_258_86	1437-0385.1	GAAGGTGACCAAGTTCATGCTGCAAGTTATGTTCGAATTTACTATCGTC	GAAGGTCGGAGTCAACGGATTAAGCAAGTTATGTTCGAATTTACTATCGTT	GGGTTCTCTTGGTAATGGTAGATAGTT	C	T	CAGCCAACGATAAATATCTAACATCTGATTTACATAAAGCAAGTTATGTTCGAATTTACTATCGT[C/T]AACTATCTACCATTACCAAGAGAACCCGAAGAAACCTCCGTGGAAAACGAAAACGTAGTCGAAGAGCTCGACGCTCTATCCGTC
258_671671_258_165	1437-0386.1	GAAGGTGACCAAGTTCATGCTGCGGATCGTGACAACAGTGGC	GAAGGTCGGAGTCAACGGATTGCGGATCGTGACAACAGTGGT	GCTCCCTGAAGCTCCTTATCATCAA	C	T	ACGGATCCGAACATCGTGACGTGTTTCCAGGCGGCGGATCGTGACAACAGTGG[C/T]TTTATTGATGATAAGGAGCTTCAGGGAGCGTTGTCTTCGTATAATCAGAGTT
258_671980_258_165	1437-0387.1	GAAGGTGACCAAGTTCATGCTAATAATGGGAACGTTGCAGGACCA	GAAGGTCGGAGTCAACGGATTAATGGGAACGTTGCAGGACCG	GAAGACTGTAGAAAAGTGAAGTAAACTCTT	A	G	TTTAATAATGGGAACGTTGCAGGACC[A/G]AAAGAGTTTACTTCACTTTTCTACAGTCTTCAGAGTTGG
2590_29123_25907	1437-0388.1	GAAGGTGACCAAGTTCATGCTAATCCTCACATCGCGAGAAACTTC	GAAGGTCGGAGTCAACGGATTGAATCCTCACATCGCGAGAAACTTT	AAGCCCATCCACAAGCGTTTGGATT	C	T	GTGCAGTCGAAACCTGCGGGGAGAGTTTCCACAGGTTCGACAAGTATCTCAACTTCTCGAATCCTCACATCGCGAGAAACTT[C/T]AATCCAAACGCTTGTGGATGGGCTTATGGGATGAACATGTTCGACCTCAAGGAGTGGAAGAAGAGAG
2590_29578_25907	1437-0389.1	GAAGGTGACCAAGTTCATGCTGAGTAATTACCTTAATCAATCTAATAGATATT	GAAGGTCGGAGTCAACGGATTGAGTAATTACCTTAATCAATCTAATAGATATC	GATGCAACCTTCATGAATAAACACAGTAAT	A	G	CGACCGTATTGGACCAAGTACATCAAGTTTGATCACCCTTATCTTCGTAGATGCAACCTTCATGAATAAACACAGTAATCA[A/G]ATATCTATTAGATTGATTAAGGTAATTACTCAGTAATCTTATGTTGTTTCTCCATTGTCTTCCTCTTT
26_276890_26_55	1437-0390.1	GAAGGTGACCAAGTTCATGCTTGCTGAACCAGCAGCATTGGC	GAAGGTCGGAGTCAACGGATTGCTGAACCAGCAGCATTGGG	TCCCAGCCTCATGGAAACAGCTAAA	C	G	GAAGTTGCTGAACCAGCAGCATTGG[C/G]CTTTTTAGCTGTTTCCATGAGGCTGGGAGATAGTAGAGAGCTT
261_110858_261_3	1437-0392.1	GAAGGTGACCAAGTTCATGCTGAAAAAGAGCCTGTGGTTGATT	GAAGGTCGGAGTCAACGGATTGCTGAAAAAGAGCCTGTGGTTGATA	CTCGGTATTCTTTTAAGAAACTTGTACGTA	A	T	CACAAGTGCAATCTGCCAACTTTCAATTGTGTTCATACTCGGTATTCTTTTAAGAAACTTGTACGTAAACAT[A/T]ATCAACCACAGGCTCTTTTTCAGCGTTCCTTTTGAACAGATT
2618_36716_2618_9	1437-0393.1	GAAGGTGACCAAGTTCATGCTGTCTGGAGGATGGATTCGGTCAA	GAAGGTCGGAGTCAACGGATTCTGGAGGATGGATTCGGTCAG	CTTGCTAAGCTGGATGAGAAGCTCAA	A	G	TTTGGTCTGGAGGATGGATTCGGTCA[A/G]CTTGAGCTTCTCATCCAGCTTAGCAAGCTCCTCAGTAAG
2652_35187_2652_4	1437-0394.1	GAAGGTGACCAAGTTCATGCTAAGTATGGAAGAGACATTGTTCACAAG	GAAGGTCGGAGTCAACGGATTCAAGTATGGAAGAGACATTGTTCACAAA	CATTTTTCCCTAAATCCAAGCAAGGGAT	C	T	TTTATCCAAGTCGTCCTTTGGATAAATCTGTCCTTCAACCAAAACACAGAACTCCATGGGGACAAGATTTTGACGACCATTTTTCCCTAAATCCAAGCAAGGGATGTC[C/T]TTGTGAACAATGTCTCTTCCATACTTGATCCTGAAATACTC
2652_36626_2652_4	1437-0395.1	GAAGGTGACCAAGTTCATGCTGCAGCAACCTCGACCACAGGT	GAAGGTCGGAGTCAACGGATTCAGCAACCTCGACCACAGGG	TGAGCCTGTGGCGGCTGTTGAA	A	C	TGCGCCTCTACCTCCGCCGCCTCCCGCAACGGATTGACTCACTTGAGCCTGTGGCGGCTGTTGAACC[A/C]CCTGTGGTCGAGGTTGCTGCTGCAACTGCGTCCCACGACCACCTTGACCCGGCGGTGGTCCCCACTGACTCTGGCTTCGGAG
266_27738_26619	1437-0396.1	GAAGGTGACCAAGTTCATGCTCCAAGATCTGCCTCACCTCTATC	GAAGGTCGGAGTCAACGGATTCCAAGATCTGCCTCACCTCTATT	GATCTTCATAGAAATCGGACAACGACATA	C	T	GTCTAGGACAAAACCCGACAAGTGAAATTAAAGTAGGAGTAGTTCTTGATCTCAAAACAACATTTTCCAAGATCTGCCTCACCTCTAT[C/T]AATATGTCGTTGTCCGATTTCTATGAAGATCATCCTAATTACCGTACAAGACTTGCGCTTC
2665_1049_26651	1437-0397.1	GAAGGTGACCAAGTTCATGCTGTTACCGAAGACGTGGTGACT	GAAGGTCGGAGTCAACGGATTGTTACCGAAGACGTGGTGACC	ATCTCCATCCTTTCTCATGCATTCTGAAA	A	G	CGGAGAACTTGATGGAGCCGATCGGTTAAATTTATAGGCGCGGAACCACGGAACGCGTCAGGTTCAGTTACGCAATAAAAGGATCTCCATCCTTTCTCATGCATTCTGAAACC[A/G]GTCACCACGTCTTCGGTAACAGATCCGTAGACCCAC
2675_9131_26752	1437-0398.1	GAAGGTGACCAAGTTCATGCTAAACGGGAGTTTTAAAATCGAATGTACATT	GAAGGTCGGAGTCAACGGATTAAACGGGAGTTTTAAAATCGAATGTACATA	GGCTTGCACCAAGTATAAACCCCTA	A	T	TTAGTTACTTGTGTTCTACGTATGTATGTGTTCGTTTTTAAGGCTTGCACCAAGTATAAACCCCTAAACTG[A/T]ATGTACATTCGATTTTAAAACTCCCGTTTTCAGAAAAACTGGATTTTTTTCCGGTTTGTGGTTGCTGCTTGTTCCTCA
27_642596_27137	1437-0399.1	GAAGGTGACCAAGTTCATGCTGGCAACATTACATTATTATTATGGCAT	GAAGGTCGGAGTCAACGGATTGGCAACATTACATTATTATTATGGCAC	GTTCATCGAATATCTTATCATCATTACCTT	A	G	CATGTGGCCCATCTCAATCAATGGTTGGTGATTTGTGGGGTGCTTTTATATTATCTTATCTTTTGGGGATAAGCTAAAATGTATGTATGTGGTTCATCGAATATCTTATCATCATTACCTTTA[A/G]TGCCATAATAATAATGTAATGTTGCC
27_715796_27157	1437-0400.1	GAAGGTGACCAAGTTCATGCTATGTATTGATGTACCTGTTGCCAAGAA	GAAGGTCGGAGTCAACGGATTGTATTGATGTACCTGTTGCCAAGAG	CAAGAAGAACAAACAATCATCAGTTTCCAT	A	G	ATTTAATTATGTATTGATGTACCTGTTGCCAAGA[A/G]TAGAATGGAAACTGATGATTGTTTGTTCTTCTTGAGGAGTGAATTTGCCTTTCTTGACCCCAGGCCTTAGATAGTTAAACCACCTTAATCTGCA
27_780009_27_169	1437-0401.1	GAAGGTGACCAAGTTCATGCTCTGTTGCTGGATTGGTTCTCTTT	GAAGGTCGGAGTCAACGGATTCTGTTGCTGGATTGGTTCTCTTC	TTGTTGTTGATGACGATGCTGAACCAT	A	G	CAGAGATGGATCTTGTTGTTGATGACGATGCTGAACCAT[A/G]AAGAGAACCAATCCAGCAACAGAGAAAGCAGCAAGGAGAAGCCATATCCAACTCAACAATCTCCTTTTAGCTACCCTCCTGCTCCTCCTCATCTTTAAGCCCTACGAAAT
27_784912_2717	1437-0402.1	GAAGGTGACCAAGTTCATGCTCGGTTCTTCCTGGTAATCCACGA	GAAGGTCGGAGTCAACGGATTGGTTCTTCCTGGTAATCCACGC	TATGGTGTTTAATCAGATGGGCTGCAATA	A	C	CTCTTGTGTGTAACCGGATCGACACCTTTTTTGATCAAAAGTTTTTTGATATGAGTGTTCCAGTGGTTCTTGATTTCGTTATCGGTTCTTCCTGGTAATCCACG[A/C]GCTATTGCAGCCCATCTGATTAAACACCATAAGA
270_126141_27023	1437-0403.1	GAAGGTGACCAAGTTCATGCTTCCGAGACGTGTCCTTTGTCT	GAAGGTCGGAGTCAACGGATTCCGAGACGTGTCCTTTGTCC	GCTCAAGATGAAGTGAGGAATGTGGTA	A	G	ACCTTATAAAGAACCCTGAAGCAATGAAGAAAGCTCAAGATGAAGTGAGGAATGTGGTAGG[A/G]GACAAAGGACACGTCTCGGAAGAAGACATCCCCAATCTCCCTTACCTAAAGGCAGTCATCAAGGAGTCTCTCCGTCTCGAACCAGTCA
270_126474_27023	1437-0404.1	GAAGGTGACCAAGTTCATGCTCAACCATCGCGACACCAAGG	GAAGGTCGGAGTCAACGGATTCTCAACCATCGCGACACCAAGA	GGGGAGAAGAATGTGTCCCGCTA	C	T	GATTTCAAGGGACAAGATTTTGAGCTCTTACCTTTTGGTTCGGGGAGAAGAATGTGTCCCGCTATGCA[C/T]CTTGGTGTCGCGATGGTTGAG
270_197740_270_37	1437-0405.1	GAAGGTGACCAAGTTCATGCTTCAATGTGTATACATCATATAGCTAC	GAAGGTCGGAGTCAACGGATTAGCTTCAATGTGTATACATCATATAGCTAT	CATACTTGGGTCATGTCAGGTCTCAT	C	T	TAGAGATGAAACGAGTGATGCTAACAGCTTCAATGTGTATACATCATATAGCTA[C/T]AATGAGACCTGACATGACCCAAGTATGCTAGC
2702_52840_27023	1437-0406.1	GAAGGTGACCAAGTTCATGCTAACTACTATACAGCACGCTTCGCTT	GAAGGTCGGAGTCAACGGATTAACTACTATACAGCACGCTTCGCTA	GCTTTGCTGGGTTGATCTCAGGAAT	A	T	TGGCATGGATCATAATTTTATATGTAAATAATTAGCATAAAAATACATACCTTTCCATTCGACGTGATGATCAGTCTTGAACCGAGGCTTTGCTGGGTTGATCTCAGGAATATGAG[A/T]AGCGAAGCGTGCTGTATAGTAGTTTACTCCGAC
2706_22818_27062	1437-0407.1	GAAGGTGACCAAGTTCATGCTCATTGGTAAATGGCGTTAAATACAAAACA	GAAGGTCGGAGTCAACGGATTCATTGGTAAATGGCGTTAAATACAAAACG	CTAGTGTAAACGGGTCAATTGGCGTA	A	G	GTTCCTATAACATTCATTGGTAAATGGCGTTAAATACAAAAC[A/G]TCTACGCCAATTGACCCGTTTACACTAGAGTTTACAGTACTAGAAACATAGGTTTCCTGAATAATACATCAACCTAATCATTTTAATACACAACCAGCTAAAGACAA
271_165296_Novel01474_1	1437-0408.1	GAAGGTGACCAAGTTCATGCTAACTTAACTAACACATATTTAAGAAAGGACAA	GAAGGTCGGAGTCAACGGATTCTTAACTAACACATATTTAAGAAAGGACAC	CGTACAAGCACAGTGATCGAGCTAT	A	C	CAAGAACATCCAACATCTATACTTTGAAGACAAGACTTTGCGGTAAAACATTTCTTAACTTAACTAACACATATTTAAGAAAGGACA[A/C]CATCGGGATAGCTCGATCACTGTGCTTGTACGAGATGAGTCTGAGATCATTTGTTTAAGTCG
273_226492_2733	1437-0409.1	GAAGGTGACCAAGTTCATGCTGGTTACGAACTGATTATTTCCGAG	GAAGGTCGGAGTCAACGGATTCTGGTTACGAACTGATTATTTCCGAA	AAAAGTGTATAGCATTGTTTTAAGAGAAAA	C	T	AAATAAAAAGAATTACTCTATTTTAATAGAATATAGATAAAAGTGTATAGCATTGTTTTAAGAGAAAAAAAAAACAATGTTTGA[C/T]TCGGAAATAATCAGTTCGTAACCAGCCCTATATAAAATGTAAAAGTAGAACTCAACCAAAAACTA
2732_50451_27321	1437-0410.1	GAAGGTGACCAAGTTCATGCTGGATGTTATTGTACATGTGGATAAGAGT	GAAGGTCGGAGTCAACGGATTGATGTTATTGTACATGTGGATAAGAGC	CATCAGAAGTCTCATTAGCAATCCCTTT	A	G	GCCAGCATCATCTTTAGCAGTAACACTCACCAAAGCATCAGAAGTCTCATTAGCAATCCCTTT[A/G]CTCTTATCCACATGTACAATAACATCCTTTCTCAGTTTGCCTCCAAACCGTAGAAACTCAACTTTGTTTTCATTATCATGTGCCCA
2734_4670_27346	1437-0411.1	GAAGGTGACCAAGTTCATGCTCCTGTGGATTCCACTTTCCTCC	GAAGGTCGGAGTCAACGGATTCCCTGTGGATTCCACTTTCCTCT	TTTGCGAAACAGACTTCATTTTCTGGAGA	C	T	CCGTCTTTCCTTTGTTATCTGCTTCCCCTGTGGATTCCACTTTCCTC[C/T]TCTCCAGAAAATGAAGTCTGTTTCGCAAATTCTACAA
2759_24217_27591	1437-0413.1	GAAGGTGACCAAGTTCATGCTTTGTTGGAAGCGGAAAGTCCAACT	GAAGGTCGGAGTCAACGGATTTGTTGGAAGCGGAAAGTCCAACA	TAAACTCATATCCACCACTGATCGCTTT	A	T	GTTACTGACCTGTGGCAACCAAACTCGTTTGAAGTAGTTCTTTAGCAGCTCCTCTAAACTCATATCCACCACTGATCGCTTTG[A/T]GTTGGACTTTCCGCTTCCAACAAATCTGAATTGCTGATGCTCGAAAACGGAAAGGAAACTATTTCA
279_211267_279_51	1437-0415.1	GAAGGTGACCAAGTTCATGCTAGTCTCACTCCCGAAACTCTGTT	GAAGGTCGGAGTCAACGGATTGTCTCACTCCCGAAACTCTGTC	CGAGTTCTATGAGTTAAGATGCTTACAATA	A	G	TCGAGTTCTATGAGTTAAGATGCTTACAATACAAGAGAA[A/G]ACAGAGTTTCGGGAGTGAGACTGAGAGGTAGTGAACGAGAGAGAA
281_225070_28123	1437-0416.1	GAAGGTGACCAAGTTCATGCTCAAGTCACCTGAGAACCGCCA	GAAGGTCGGAGTCAACGGATTCAAGTCACCTGAGAACCGCCT	GCTCGTAAGGCCGCCGGCAA	A	T	AAAAAAAAGCATTTTCCATTCTCTTTCCATATATATATAATCTTGTTTTTCAAGTCACCTGAGAACCGCC[A/T]CCGTTGCCGGCGGCCTTACGAGCCATAGCTTCGGTGACAGTCGCCAATTTCTGCAGATTGAGTTTAACGACCGTATCAG
2842_92_28422	1437-0417.1	GAAGGTGACCAAGTTCATGCTTCCTAGGAACAAACTCTTTTCTATCT	GAAGGTCGGAGTCAACGGATTCCTAGGAACAAACTCTTTTCTATCC	TCGTCCACGAGCAAACATAGGTCAT	A	G	TTGATTACTGTAGGGTACCAACAACCGAGGTTGATGTCATTAGAACTTGATCGTCCACGAGCAAACATAGGTCATGG[A/G]GATAGAAAAGAGTTTGTTCCTAGGAAGTTGCCTTCGGTTCATCTTGGTGTTGAGGAGACAGGTACAGTGAGC
2860_12385_28602	1437-0418.1	GAAGGTGACCAAGTTCATGCTCCAGTTCGACTAAATACTTCGAGTAT	GAAGGTCGGAGTCAACGGATTCCAGTTCGACTAAATACTTCGAGTAC	TTTTGTGTTGAAAAAGTGAGACGGTGCAT	A	G	AACTCATATATTTTTGTGTTGAAAAAGTGAGACGGTGCATGT[A/G]TACTCGAAGTATTTAGTCGAACTGGATATGATGGTGAGAAGAATGATTAT
2874_20481_28743	1437-0419.1	GAAGGTGACCAAGTTCATGCTATGAGGAGTAAGTAGTATACCTTTGCA	GAAGGTCGGAGTCAACGGATTGAGGAGTAAGTAGTATACCTTTGCG	GTATCTGTACATGAAGTTCATGCAAGGTT	A	G	ATGAGGAGTAAGTAGTATACCTTTGC[A/G]TCAGCGCTGAAACCTTGCATGAACTTCATGTACAGATACCCATTGAGTGCAATAAGAGG
2882_6352_28821	1437-0420.1	GAAGGTGACCAAGTTCATGCTCAGCAAGCATCCCTATATAAGATTTAG	GAAGGTCGGAGTCAACGGATTGCAGCAAGCATCCCTATATAAGATTTAT	TCGCTCTTTTACGAACAAAGGACAGTT	G	T	GGAAGTTTCTTAAAGATTAGATTTGACTGAAGGAAGAGATTGAACAAAGCAGCAAGCATCCCTATATAAGATTTA[G/T]AACTGTCCTTTGTTCGTAAAAGAGCGAGTCCTTCTGCTCTTTATTTTGTTGTGTATTAGAATATCCAGACGTTA
2886_15363_28861	1437-0421.1	GAAGGTGACCAAGTTCATGCTTTGCTTCCGATGGAACTCAAGAC	GAAGGTCGGAGTCAACGGATTCTTTGCTTCCGATGGAACTCAAGAT	ATCGAGAGTAAGATACTCATAGCTGGAT	C	T	TCTGCCGTGAACTGTCGTGTTTTAAGTTCTTTTTCTGAGAAGAAATCCATCTTTGCTTCCGATGGAACTCAAGA[C/T]GGATCCAGCTATGAGTATCTTACTCTCGATCCGCCAAATCACGTTTCCAAGAACGCTTGTGTTCATGTCTACGGG
2898_34080_2898_3	1437-0422.1	GAAGGTGACCAAGTTCATGCTAATCTTATTCATACATATTATAAGATTGGTTCA	GAAGGTCGGAGTCAACGGATTAATCTTATTCATACATATTATAAGATTGGTTCT	AAAGTGGTGCCCATAGCCAACTGAT	A	T	CATACAACTCCATAAGTTCATATGATAATCTTATTCATACATATTATAAGATTGGTTC[A/T]GCATCAGTTGGCTATGGGCACCACTTTGGCTCCAATCTTGTAAAGATAGTCACCAGCTTGTCCATAGAACCCAACGATCTTGTGGTCTTTC
29_198354_29_39	1437-0423.1	GAAGGTGACCAAGTTCATGCTCAATAAGAACCAGAACTAGAACGCTT	GAAGGTCGGAGTCAACGGATTCAATAAGAACCAGAACTAGAACGCTC	CTCTTTCTTATGCCACAAAAACTGGAATTA	A	G	CCTTAAATAAGACTATTGTGAGAATCTCCCTCAAGTTGAGGTTGATATTAGAGACTTCAATTCAAACTTGTAATCTCTTTCTTATGCCACAAAAACTGGAATTATCT[A/G]AGCGTTCTAGTTCTGGTTCTTATTGATATTAATGGAATCAAC
2911_29646_2911_4	1437-0424.1	GAAGGTGACCAAGTTCATGCTCCTATCTGCTTGTAACCACGCA	GAAGGTCGGAGTCAACGGATTCCTATCTGCTTGTAACCACGCC	AGAGAAAATTTCGACCGCTTGGTTGATAT	A	C	CATAACATTCACAAACGTCCTATCTGCTTGTAACCACGC[A/C]GGGGATATCAACCAAGCGGTCGAAATTTTCTCTGATATGGTTTCAAACCATGGCATGAAACCATGCTTGGAGCATTATGGACTAATGGTAGAACTTCTTGCATCAGCTGG
2937_28512_29371	1437-0425.1	GAAGGTGACCAAGTTCATGCTAACAGAACTCACTTTTGGGTTGGC	GAAGGTCGGAGTCAACGGATTCAACAGAACTCACTTTTGGGTTGGT	CCTCGCCAAAGTAACAGGCGTGAA	C	T	TGGCGCCATGCATATACAACAGAACTCACTTTTGGGTTGG[C/T]TGTTCACGCCTGTTACTTTGGCGAGGACTGGATATTGACCTATCAATGATAGTTCTCGGAACCAAACTTGGGTTAGG
295_197945_295_10	1437-0426.1	GAAGGTGACCAAGTTCATGCTGAGGTGGTAGCGGTGATGGC	GAAGGTCGGAGTCAACGGATTGGAGGTGGTAGCGGTGATGGA	CACTGGAACACCTCCAGAACAACAT	G	T	TACCTCCTAATAAAATTGGGGGTAGACTTTTCTGGCCTAGTTGTAATGCAAGGTACGAGCTTTACTTGTTCTTCAACGAAGACACTGGAACACCTCCAGAACAACATGCACCGCCCCCACCATC[G/T]CCATCACCGCTACCACCTCCTCCCG
296_63603_2968	1437-0428.1	GAAGGTGACCAAGTTCATGCTGGCTGTACGGATACAAGCTTCGA	GAAGGTCGGAGTCAACGGATTGGCTGTACGGATACAAGCTTCGT	GAGTTGTGTAATCAACATGGAATATCCCAA	A	T	AAATGTGAAGGGCTATTTTGCATGGTCACTATTAGATAATTTCGAATGGCTGTACGGATACAAGCTTCG[A/T]TTTGGGATATTCCATGTTGATTACACAACTCTCAAAAGAACACCGAAGCAATCAGCTTATTGGTACAAGAACTTCATTGA
2974_17421_29741	1437-0429.1	GAAGGTGACCAAGTTCATGCTGCTTCTCAGAATTAAAATCGCCAA	GAAGGTCGGAGTCAACGGATTCTGCTTCTCAGAATTAAAATCGCCAG	GGAAGCACTCAGGAGAACAAGGAAA	A	G	TGTAGCTGCTTCTCAGAATTAAAATCGCCA[A/G]CTTTCTTCTTTCCTTGTTCTCCTGAGTGCTTCCTCAGTAACTTAAGAAGAGAGTCCACTGTCTCAGTCTCTTTTCCTCCTTGTCCTTTAGAAGCTTCTTCCGCCTTCTTATCTTCTTTC
2974_17421_2974_3	1437-0430.1	GAAGGTGACCAAGTTCATGCTCAGGAGAACAAGGAAAGAAGAAAGT	GAAGGTCGGAGTCAACGGATTCAGGAGAACAAGGAAAGAAGAAAGC	TCTCCTTGTAGCTGCTTCTCAGAATTAAA	A	G	CATCTCCTTGTAGCTGCTTCTCAGAATTAAAATCGCCA[A/G]CTTTCTTCTTTCCTTGTTCTCCTGAGTGCTTCCTCAGTAACTTAAGAAGAGAGTCCACTGTCTCAGTCTCTTTTCCTCCTTGTCCTTTAGAAGCTTCTTCCGCCTTCTTAT
298_169976_298_14	1437-0431.1	GAAGGTGACCAAGTTCATGCTTCTTTTGGTAGCACTGGTGCATCT	GAAGGTCGGAGTCAACGGATTCTTTTGGTAGCACTGGTGCATCC	GGTAAGTGCGATCTCTAATTCAGAAGAAT	A	G	GGTCTTCAAGGTATGTTTACACCCGACAGGCTAAAATGGTAAGTGCGATCTCTAATTCAGAAGAATTTTCTGGTTCA[A/G]GATGCACCAGTGCTACCAAAAGAACTTCCCAGTTTGACTTGAAAAGCGTCGTGCAGACTTATTTTAATTGTT
298_334242_29821	1437-0432.1	GAAGGTGACCAAGTTCATGCTGTAGGCACACATACAATACATATCAGA	GAAGGTCGGAGTCAACGGATTGTAGGCACACATACAATACATATCAGT	CATTTACAGCCTCGCCGAGAATGTT	A	T	GGCAGGCGAACAATGAAAAATAGCCTAAACATCAGCATGAGAGATATGTAGGCACACATACAATACATATCAG[A/T]GTCTTTGGAACATTCTCGGCGAGGCTGTAAATGTTCCACAAAATCAATGTTTGGGGTCTTCAATCACAGAGAATAC
299_6118_2992	1437-0433.1	GAAGGTGACCAAGTTCATGCTATTTAATGAACGATTTGATAGCTGGTTCT	GAAGGTCGGAGTCAACGGATTAATGAACGATTTGATAGCTGGTTCC	CCATAACTTACTCACATGTTCTCTAACCAA	A	G	CAGGAACCGAACCTTCTCCAACACCAAAAGGTCTCCAACAAGGTGTCACAATTCTCCTGAATGTTGTAGATACCATAACTTACTCACATGTTCTCTAACCAAA[A/G]GAACCAGCTATCAAATCGTTCATTAAATCAGTGCTTATAACTATAT
2991_12627_2991_2	1437-0434.1	GAAGGTGACCAAGTTCATGCTGTGAGAATAATCTTGTGAGCTCTGTG	GAAGGTCGGAGTCAACGGATTGTGAGAATAATCTTGTGAGCTCTGTT	CCAACGCTAGCTTTTGCGATGACTT	G	T	GGTCGCTGAAGAAGACTCACTTTTCTTGCGTGAGAATAATCTTGTGAGCTCTGT[G/T]GTGAGTGAAGTCATCGCAAAAGCTAGCGTTGGAGATG
3_198391_3_46	1437-0435.1	GAAGGTGACCAAGTTCATGCTGTTGTTGTTATGTTATTACAGGTTCATCA	GAAGGTCGGAGTCAACGGATTGTTGTTGTTATGTTATTACAGGTTCATCG	CATGCTTGCTTATCCGCAATGGTAATATT	A	G	AACTGATTGTTGTTGTTATGTTATTACAGGTTCATC[A/G]GTAATATTACCATTGCGGATAAGCAAGCATGCCAAT
3_568241_3131	1437-0436.1	GAAGGTGACCAAGTTCATGCTGATCTATTACCTTGAATGGAAACCGTT	GAAGGTCGGAGTCAACGGATTATCTATTACCTTGAATGGAAACCGTC	CGTCTATGAGTTAGATTGTATCCCTCTTT	A	G	CTGAGGTTGTCATTAGGTTGCCAGAAGAAAGTAGTAATAATAATCTTGTGGCGAGAGGGAGAAGCGTCTATGAGTTAGATTGTATCCCTCTTTGGGG[A/G]ACGGTTTCCATTCAAGGTAATAGATCTGAGATGGAGGATGCTGTTGCTGTGT
3_655264_3_153	1437-0437.1	GAAGGTGACCAAGTTCATGCTAGATCTCACTTCAGGAGTTGAAAGC	GAAGGTCGGAGTCAACGGATTCAGATCTCACTTCAGGAGTTGAAAGT	CAACGTCATTCACAAGCGAAACAGGTT	C	T	CTTCCAGATCTCACTTCAGGAGTTGAAAG[C/T]AAACCTGTTTCGCTTGTGAATGACGTTGATGATGAG
3_970284_3_233	1437-0438.1	GAAGGTGACCAAGTTCATGCTACGAAGCAAGACTCATTTGGTTGTC	GAAGGTCGGAGTCAACGGATTATACGAAGCAAGACTCATTTGGTTGTT	GAGAAAAAGGTAGTCATTGGTTTTTGCTTA	C	T	AACGTTGTTGATACGAAGCAAGACTCATTTGGTTGT[C/T]ACCTAAGCAAAAACCAATGACTACCTTTTTCTCAAATCTTCTCACGGTGATCTGAAAGCTTCCCCGGCGTAACGCACGTTGCCAAGTTCCTCTTCAATACGGAGAAG
3_979174_3236	1437-0439.1	GAAGGTGACCAAGTTCATGCTAAAAAAATAATATACCAGCTTTGTCGGGT	GAAGGTCGGAGTCAACGGATTAAAAAAATAATATACCAGCTTTGTCGGGA	ACGGTGAAGGAGGCTGGCGAA	A	T	GGACACCGTGTTGCAGAGCAGAAGGGTTGAAGAAAGGAGCATGGACTCAAGAAGAAGACCAAAAGCTTATTGCTTACGTTCGACATCACGGTGAAGGAGGCTGGCGAACCCT[A/T]CCCGACAAAGCTGGTATATTATTTTTTTCAAAATCA
30_122511_301	1437-0440.1	GAAGGTGACCAAGTTCATGCTGATTTGATTTAATGTCGAGTGAATGC	GAAGGTCGGAGTCAACGGATTATCTGATTTGATTTAATGTCGAGTGAATGT	GGCTCCCAGATCGGAATTGAATTGAT	C	T	CCCTCCGGAAATCCAACCCTCTCCTCCTATTCATAGTGATTTTGAAACCCTAAACCCAGCCGGAGCTCAGATCTGATTTGATTTAATGTCGAGTGAATG[C/T]TATCAATTCAATTCCGATCTGGGAGCCCAGCAGCCATCTTCTTTCTCGCC
3002_8246_30023	1437-0441.1	GAAGGTGACCAAGTTCATGCTGAACAGAATCGAACGTGAGGATCAT	GAAGGTCGGAGTCAACGGATTAACAGAATCGAACGTGAGGATCAC	TTGTCAAAGTACTGGAAAGCAGTGTACAA	A	G	TACCCGCTGTTGTCCTTGTCAAAGTACTGGAAAGCAGTGTACAA[A/G]TGATCCTCACGTTCGATTCTGTTCATA
3002_8958_30023	1437-0442.1	GAAGGTGACCAAGTTCATGCTAAATGAGACAGGGATCTTTGATGCG	GAAGGTCGGAGTCAACGGATTAAAATGAGACAGGGATCTTTGATGCA	GCTGAGAAATCAAGCTCTCCTTTTAGAAT	C	T	ACTAGCTGTAAGCCGGTCTTTAGGGTCATATTGCAACATTTTCCTCACAAGATCTTTGGCACCACTAGACACAGATGGCCACGGATCAGCTGAGAAATCAAGCTCTCCTTTTAGAAT[C/T]GCATCAAAGATCCCTGTCTCATTTTCTGCAAA
3024_26555_3024_3	1437-0443.1	GAAGGTGACCAAGTTCATGCTTTTGTTAATTCATCAATACATAACTACATCAT	GAAGGTCGGAGTCAACGGATTTTGTTAATTCATCAATACATAACTACATCAC	TAACTATGGATACTCTTTCTCTGTGGCAA	A	G	GTAGTGGTCTTGAGATTGAAGGTGGTGATTATTATTCTCATATTAACTATGGATACTCTTTCTCTGTGGCAAGAGAGTA[A/G]TGATGTAGTTATGTATTGATGAATTAACAAAAG
3029_26134_30291	1437-0444.1	GAAGGTGACCAAGTTCATGCTAGGAGGAGAAGGTGGTCTTCGT	GAAGGTCGGAGTCAACGGATTGGAGGAGAAGGTGGTCTTCGC	TTCTCGCCGTCTACAAACGCAAGAA	A	G	GGAAAACTAAATGGCTACTATTTGGTTTCTATCACTTCTCTTCGTCACTAGTCTTCTTCTCGCCGTCTACAAACGCAAGAAGCAGCA[A/G]CGAAGACCACCTTCTCCTCCTGGTTTTCCGATCATCGGAAACTTACACCAGCTCGGAGAGTT
3036_48117_30368	1437-0445.1	GAAGGTGACCAAGTTCATGCTCACCACACATTACTAATGCCTTGAGA	GAAGGTCGGAGTCAACGGATTACCACACATTACTAATGCCTTGAGG	TGTTGATAATTTCAGAGAATCACGGATGAT	A	G	TTGCCGTTTAACTTCTCGGAGGAGAAGATTTCATCACCACACATTACTAATGCCTTGAG[A/G]TCATCATCCGTGATTCTCTGAAATTATCAACAAATTG
3064_6149_3064_1	1437-0446.1	GAAGGTGACCAAGTTCATGCTCCTAATCTGAGAGAGGCTCGT	GAAGGTCGGAGTCAACGGATTCCTAATCTGAGAGAGGCTCGC	TCCCTGTTCTCTATATCAGAGACAACAA	A	G	AACTTAGCTGCTTCAAGGAACGTCCCTGTTCTCTATATCAGAGACAACAA[A/G]CGAGCCTCTCTCAGATTAGGAGAGTTAGTCAAGCTCAAGACAGCTCTA
3078_35428_3078_5	1437-0447.1	GAAGGTGACCAAGTTCATGCTGCCAATTATACTTGTACTAATATCTGATGAT	GAAGGTCGGAGTCAACGGATTCCAATTATACTTGTACTAATATCTGATGAC	GACTGTTCTTGACCATGAACAATCTCATT	A	G	GGTGACAAGAATGACTGTTCTTGACCATGAACAATCTCATTCTCTTTATTTTATTTTATTGAACTATATGAACCA[A/G]TCATCAGATATTAGTACAAGTATAATTGGCTTTTCTTTTTGGATGTCTAAAATGGC
308_32577_308_3	1437-0448.1	GAAGGTGACCAAGTTCATGCTATGTTTGATGGAAGAATAAAAACTTTAAGAAAT	GAAGGTCGGAGTCAACGGATTATGTTTGATGGAAGAATAAAAACTTTAAGAAAC	AACTATTCTGACTTCTTCGACGCTAACAT	A	G	AAGTGTAAGAAAACCAGTACATCACACCAACCTGATACATGAACGCTGAATAAACTATTCTGACTTCTTCGACGCTAACAT[A/G]TTTCTTAAAGTTTTTATTCTTCCATCAAACATAAAATTCAAATTTTCC
308_69681_30817	1437-0449.1	GAAGGTGACCAAGTTCATGCTCCAATGAGCCCGAGGTCAG	GAAGGTCGGAGTCAACGGATTCTCCAATGAGCCCGAGGTCAA	CTAGATTCTTCATCATCTTCTTACCTTCAT	C	T	CATTCTCCATATTCACATTCCCTCGTCTAGTTATCATCTCCATGTTCTTGTGCAAACTCTGTTTCACTAGATTCTTCATCATCTTCTTACCTTCATCCC[C/T]TGACCTCGGGCTCATTGGAGATCCCAACCCGGAACTCACGCGAGTGGTTT
309_2437_3098	1437-0450.1	GAAGGTGACCAAGTTCATGCTGTTTTCAACAGTGCTCGCCGG	GAAGGTCGGAGTCAACGGATTGGTTTTCAACAGTGCTCGCCGA	TATATTTTCTCGTCCAGATACAATCCGGA	C	T	CAGCCTTCCCATAATGCATGATCATATTTGTGTATATTTTCTCGTCCAGATACAATCCGGA[C/T]CGGCGAGCACTGTTGAAAACCTCA
31_406173_31_98	1437-0451.1	GAAGGTGACCAAGTTCATGCTCAAAGACTTCATCCACACGCTC	GAAGGTCGGAGTCAACGGATTGTCAAAGACTTCATCCACACGCTA	TCTCGTTGTAACCGCCGTAATGCAA	G	T	CCCATCTCCGTCGCGAGCGACGTCAGGTTCACCAGAATATCCGCCATCTCGTTGTAACCGCCGTAATGCAA[G/T]AGCGTGTGGATGAAGTCTTTGACCTGAGCCTCGCCGTTGAA
31_84859_31_19	1437-0452.1	GAAGGTGACCAAGTTCATGCTATTTTCTCAGATCCTATTTACGTTGCC	GAAGGTCGGAGTCAACGGATTCATTTTCTCAGATCCTATTTACGTTGCT	GGACTCCCCATTCTTCATCATGGTA	C	T	TTTAATTAATGTCATTTTCTCAGATCCTATTTACGTTGC[C/T]TACCATGATGAAGAATGGGGAGTCCCTGTCCATGATGACAA
310_10566_3103	1437-0453.1	GAAGGTGACCAAGTTCATGCTACCATCCTTGTCGAATAAGCTGAAG	GAAGGTCGGAGTCAACGGATTCACCATCCTTGTCGAATAAGCTGAAA	CGATCAGATCTCCGAGTTCAAGGAA	C	T	TTTAGCATATTCCACGTAAAGAAAACAAAGCTATATGGCGGATCAGCTCACCGACGATCAGATCTCCGAGTTCAAGGAAGC[C/T]TTCAGCTTATTCGACAAGGATGGTGATGGTACGTAATCTTTATCCC
310_204645_310_35	1437-0454.1	GAAGGTGACCAAGTTCATGCTGACATCCTCGAGAGCTTCTTGG	GAAGGTCGGAGTCAACGGATTGACATCCTCGAGAGCTTCTTGA	ATCCTTCGGTAACTATACTCGTTTGCAA	C	T	TAAGACCATCCATCCTTCGGTAACTATACTCGTTTGCAA[C/T]CAAGAAGCTCTCGAGGATGTCAAGCATTTGCTGAGTCTGTGAAAACAGAAGCACACGGTGTCCTTGCTGTTTCCAGACCTTGAGAACTTCTGCAACTACTTTCATCTTCC
310_267536_31047	1437-0455.1	GAAGGTGACCAAGTTCATGCTACAAGATCAAAGAGAAGACAACAGCAA	GAAGGTCGGAGTCAACGGATTCAAGATCAAAGAGAAGACAACAGCAG	GGCAGAGCCAAAAACTGTAAAGGCAA	A	G	GATCACAAGATCAAAGAGAAGACAACAGCA[A/G]TTTAAGAATCTTCTTCTTCTTTTTGCCTTTACAGTTTTTGGCTCTGCCATTTTTTTAGTTAGTTATATGTTCTCATTGTAAATCACACACTTGACAAGTTATAACAAAAGTTTCAAAAC
3100_21273_31004	1437-0456.1	GAAGGTGACCAAGTTCATGCTGCAGGTGGTCGATAATTGCAG	GAAGGTCGGAGTCAACGGATTACTGCAGGTGGTCGATAATTGCAA	CGTTGTCTGTTCTTCCTGGTAGCTT	C	T	TGGAGTTTACGGCTGAGGTGAGAGTTCCAATAGTTTTTAATTTCGTTGTCTGTTCTTCCTGGTAGCTTAC[C/T]TGCAATTATCGACCACCTGCAGTAAGTGTTAACGTTATTACTATACTTAGTTATTAAATTAGTACTTAATCGACGTGTA
3106_15910_31064	1437-0457.1	GAAGGTGACCAAGTTCATGCTGTGACAGTCCCGTTAATGAATCTC	GAAGGTCGGAGTCAACGGATTCGTGACAGTCCCGTTAATGAATCTT	AGAAACCTCAAAGAATCAGGCAAATGGTA	C	T	AGAGGCTTGAGCGGAGGAAATCTTGTTTCGCAGGTTTCGTGACAGTCCCGTTAATGAATCT[C/T]TGGTACCATTTGCCTGATTCTTTGAGGTTTCTG
3109_6880_31093	1437-0458.1	GAAGGTGACCAAGTTCATGCTAGATCCTTCAGGCGCAATGTGG	GAAGGTCGGAGTCAACGGATTAAGATCCTTCAGGCGCAATGTGA	CAAAGGCGTTGGTAGGCGAGGAA	C	T	GAAGATAGTTCGTGAGCTAAGGGGTCGTAACAAAGGCGTTGGTAGGCGAGGAAGGTC[C/T]CACATTGCGCCTGAAGGATCTTCTTCTGCGCCTTCCTCTCCATCTCCATCTCCATCGGCTGATGAACAGAGCATTTGGGTTGATTTGCCTCC
312_36398_3126	1437-0459.1	GAAGGTGACCAAGTTCATGCTTACATGAATGTTTGTCTTGCAGGTTC	GAAGGTCGGAGTCAACGGATTACATGAATGTTTGTCTTGCAGGTTG	CGTCTTACGCAAAACACCATTGCCAT	C	G	CTGTGAATTCAGACCATATGAAGGCTTACATGAATGTTTGTCTTGCAGGTT[C/G]GCCCAGGATATGGCAATGGTGTTTTGCGTAAGACGGATCCAGAGTTAACCTTGAAGCATCTACCTGATGACTCTCTTATTCAGCTGGAAGCATAAGAG
32_617742_32_95	1437-0460.1	GAAGGTGACCAAGTTCATGCTAAATCCATCTCGATTCAATCCAATCC	GAAGGTCGGAGTCAACGGATTCAAATCCATCTCGATTCAATCCAATCT	GCGTTCGGTTTGGAGTTGGGATTT	C	T	AAACCCTAAACCCCCAAATCCATCTCGATTCAATCCAATC[C/T]CCGTGAAATCCCAACTCCAAACCGAACGCGGACTCGAATTCGACCCCGGAGAAACCTTCTTCCGCCACGAGAGCGCCACAGGCCGCGACCTCGCCGTCCTCTCCGCC
322_179956_3229	1437-0462.1	GAAGGTGACCAAGTTCATGCTGAAGGGAATGAGATTTTGATCGGATG	GAAGGTCGGAGTCAACGGATTAGAAGGGAATGAGATTTTGATCGGATA	CGCTAACGTTGACAAAAAAAAAGTCGCTA	C	T	CGCTAACGTTGACAAAAAAAAAGTCGCTAAGAAAT[C/T]ATCCGATCAAAATCTCATTCCCTTCTTCTACTCAAACCCTAATTTCTGCCTCCACGACTCCTTTTGATTCGATAGAGATGT
3224_19766_32244	1437-0463.1	GAAGGTGACCAAGTTCATGCTGAAGAGATAATCAGAAGGTGTAGGAG	GAAGGTCGGAGTCAACGGATTGAAGAGATAATCAGAAGGTGTAGGAA	TTTGTGGCGACAATCACTGGTTTATGAAT	C	T	TAGCCCCTTCACGTACTGCAATTGCAATGTCAGATACTTCAGCTCTTGTAGGTGTTGGGTGATTAATCATACTCTCTAGCATGTTTGTGGCGACAATCACTGGTTTATGAATG[C/T]TCCTACACCTTCTGATTATCTCTTCCTAAA
3250_12220_32504	1437-0464.1	GAAGGTGACCAAGTTCATGCTCACCCACAAACAAACTATATACCAAT	GAAGGTCGGAGTCAACGGATTCACCCACAAACAAACTATATACCAAC	GACGTTACACCCATTTTCAAGTAGGATTT	A	G	CTTCAAGTGACGTTACACCCATTTTCAAGTAGGATTTTGAAATTT[A/G]TTGGTATATAGTTTGTTTGTGGGTGAGAAG
327_144021_327_19	1437-0465.1	GAAGGTGACCAAGTTCATGCTATTTTGGTTCCAAAATTAGTTCGTCTCAA	GAAGGTCGGAGTCAACGGATTTGGTTCCAAAATTAGTTCGTCTCAG	CCCTATTAGTTCTTGCAGAAAGAACGTT	A	G	AGTTCTTGCGTACACACGCAACATTTTGGTTCCAAAATTAGTTCGTCTCA[A/G]AACGTTCTTTCTGCAAGAACTAATAGGGCAAAAATGCGTAATCTTCTAGC
33_1119933_33203	1437-0466.1	GAAGGTGACCAAGTTCATGCTGTCGCGATCAAACGAGCGGAAA	GAAGGTCGGAGTCAACGGATTCGCGATCAAACGAGCGGAAC	GCTCATCAACCAGGAGCAGCTCAT	A	C	GGCTGCCCCATCTTAGCCATCGACCCAGCGAGCTCCGCGGCCGTTATCTGACCGTTACCGTCGCGATCAAACGAGCGGAA[A/C]ACCTCCATGAGCTGCTCCTGGTTGATGAGCACCTCCTCGTTGAGATCCGGCATGATCGCGACGACGAGC
33_373116_33_65	1437-0467.1	GAAGGTGACCAAGTTCATGCTGCGGATGTAGTAGAACTCGTCG	GAAGGTCGGAGTCAACGGATTGCGGATGTAGTAGAACTCGTCC	ACGATTGCGATTGGATCGCGTTCAT	C	G	ATTCTCCAATTGCGCGATCCGCGCGAGGAACGATTGCGATTGGATCGCGTTCATCGACGT[C/G]GACGAGTTCTACTACATCCGCTCCGGCGAAACACT
331_94014_331_21	1437-0469.1	GAAGGTGACCAAGTTCATGCTAACTTCTTTTTATTCCTGGGAAGGTC	GAAGGTCGGAGTCAACGGATTAACTTCTTTTTATTCCTGGGAAGGTT	AGGAAGGTTACAGGCAGACCAAGTT	C	T	AACTTCTTTTTATTCCTGGGAAGGT[C/T]TGCAGAGAGAGAACTTGGTCTGCCTGTAACCTTCCTTGTGTGTTGAAGTAAATAAAAGATCGGCTTTTGATGTTCTTGTTGTTGTTGTTGTTGTCTGTTATCTTGGAGCCGAGAGAAACTTGTG
333_157117_333_21	1437-0470.1	GAAGGTGACCAAGTTCATGCTTTAACTGAACACGTGCAGAAGCAG	GAAGGTCGGAGTCAACGGATTTTAACTGAACACGTGCAGAAGCAA	TGTCTATGGTAGAAGAGACTTCTGAAGAA	C	T	GGAAGGAGACAGAGCCGTTGGCAGCGTCGAGGACTGAGAGTGCGTTTGAAGACTGGAATAGAGTTGAGACTTTGACGTCAGGAAGGGAGCTGTCTATGGTAGAAGAGACTTCTGAAGAACTCGA[C/T]TGCTTCTGCACGTGTTCAGTTAAAAGTCATAATCAGAA
337_16382_337_2	1437-0471.1	GAAGGTGACCAAGTTCATGCTCCTAATCTTTATATTCATGAATGGTAGT	GAAGGTCGGAGTCAACGGATTCCTAATCTTTATATTCATGAATGGTAGC	GTGGCCAAGACATTGTTGTTGTCCTT	A	G	GGAACCGAAACTAGTTGGTTCCATGTCCCACTTCAGTTCATCTTCCTCATCGCTTGCTTCATCTGAACGCCACCTCAATCCGCCACTGTTATTTCTCTTCTCAGTGGCCAAGACATTGTTGTTGTCCTTGAA[A/G]CTACCATTCATGAATATAAAGATTAGGAGAACTGGA
3379_8199_33794	1437-0472.1	GAAGGTGACCAAGTTCATGCTCGGCAGAAGGAGATGACGAAG	GAAGGTCGGAGTCAACGGATTGCGGCAGAAGGAGATGACGAAA	GTACCATGATGGTGATGTATGAACTCAT	C	T	TGGCAGTCTCCGTACCATGATGGTGATGTATGAACTCATGGTGGGC[C/T]TTCGTCATCTCCTTCTGCCGCCTGAGCTCCATAACTTTCCGGTGAGAGTTCGAATGCTTCGCCAGCACGAACGTCGGACTCGCCGCCGGCCGGTACTCCGGCA
338_117753_3381	1437-0473.1	GAAGGTGACCAAGTTCATGCTACTATTCCAATAGGCATTAGCCTCAA	GAAGGTCGGAGTCAACGGATTCTATTCCAATAGGCATTAGCCTCAC	CCATAGAGATTTAGCACCTCGAGAGAT	A	C	ACAATAAACATGAAGAACTGTCGAAATCTGGAGACTATTCCAATAGGCATTAGCCTCA[A/C]ATCTCTCGAGGTGCTAAATCTCTATGGATGCTCACTGCTGAGGACTATTCCCCTATTCTCAACCAACATCTCACATCTCAGTATAGACGAA
340_111660_34012	1437-0474.1	GAAGGTGACCAAGTTCATGCTACCTTCACCAAGGCAGCTCCA	GAAGGTCGGAGTCAACGGATTACCTTCACCAAGGCAGCTCCT	CCACCAGCAAGAAGGCCGGAAA	A	T	AAGGAGCTGAACATTTTGGCCAAAGCATCAGAGAGATCCTGATAGCTCTTGTACATCTTGAGGTCAACTTTCCTTAGGTAGGGTGCTCCGTCCATGGATACCTTCACCAAGGCAGCTCC[A/T]CCGCCATTTCCGGCCTTCTTGCTGGTGGCC
341_100823_341_11	1437-0475.1	GAAGGTGACCAAGTTCATGCTAGTGTTGGAATCCATTCAAGAGGC	GAAGGTCGGAGTCAACGGATTAGTGTTGGAATCCATTCAAGAGGG	CGCCGGTGGTTCCGGAGATATA	C	G	GTCGGTTGGTTATACGATTCAACGACGGAAGATGCACACACTAGTGTTGGAATCCATTCAAGAGG[C/G]TGGACTAGCTCATATATATCTCCGGAACCACCGGCGTTTCTTGGGTGCATGCCGCTGGGTGGACCCGATGCAATGGTTCAAAAT
341_156142_Novel01749_1	1437-0476.1	GAAGGTGACCAAGTTCATGCTCGATAAACCGCTTTAAAGGAGGAC	GAAGGTCGGAGTCAACGGATTGCGATAAACCGCTTTAAAGGAGGAA	GATGATGATAGAGAGTGGCAAAATAGGAA	G	T	TTGCATATTGAAAGAGGTATCCTCCCTGTGAATCTATTGTCTGACGCATAAAAGATGATGATAGAGAGTGGCAAAATAGGAA[G/T]TCCTCCTTTAAAGCGGTTTATCGCAATATCTAAATTCCTCAACGGTGAATTTACCAAGACATCCTCT
341_82771_341_7	1437-0477.1	GAAGGTGACCAAGTTCATGCTATCGCGGTGAGGACAGCAGTA	GAAGGTCGGAGTCAACGGATTCGCGGTGAGGACAGCAGTG	AGGAAGCTTCGAGTCCGTTCTTGAA	A	G	ACGACGATCGCGGTGAGGACAGCAGT[A/G]GCTTCAAGAACGGACTCGAAGCTTCCTAGATCAACTCCGGAGAGAGCTCTTGGCCTGACGTCTAGGCATCTCTTGTTTCTGAAGAAAGCTCTGTTTTTGATGCTCTGTTTCGGTAAAACAGAGAGGTTGGGGTAAAGG
342_43665_342_14	1437-0478.1	GAAGGTGACCAAGTTCATGCTATCACATTTGAATCTAGTGGTCTCCA	GAAGGTCGGAGTCAACGGATTCACATTTGAATCTAGTGGTCTCCC	GGTCATAATAAAACTGACCTCTCTCAGTA	A	C	TTCATCACATTTGAATCTAGTGGTCTCC[A/C]ACCTGAATTACTGAGAGAGGTCAGTTTTATTATGACCTTTATTAGT
342_560175_342_116	1437-0479.1	GAAGGTGACCAAGTTCATGCTAGCCCTCGTTTCAGATCTGGT	GAAGGTCGGAGTCAACGGATTAGCCCTCGTTTCAGATCTGGC	GACTGGTTTCAGACAACCTTTACCCTT	A	G	TTCTTCCAAGGACTCGTTGACTGGTTTCAGACAACCTTTACCCTT[A/G]CCAGATCTGAAACGAGGGCT
344_123650_344_21	1437-0480.1	GAAGGTGACCAAGTTCATGCTAGATATAGAGAAGGTGGCCAAGGAA	GAAGGTCGGAGTCAACGGATTATATAGAGAAGGTGGCCAAGGAG	TCTCCTCAAGTGGCATCTCGAAGAA	A	G	AAGATATAGAGAAGGTGGCCAAGGA[A/G]TTCTTCGAGATGCCACTTGAGGAGAAGAAGAAGTATCCAATGGAGCCAGGGACTGTACAAGGTTACGGTCAAGCTTTCATCTTCTCTGAAGATCAGAAGCTTGATTGGTGCAACATGTTTGCTC
348_17811_3489	1437-0482.1	GAAGGTGACCAAGTTCATGCTTTCTTCAGACAAACTCTCTTTTTCT	GAAGGTCGGAGTCAACGGATTCTTTCTTCAGACAAACTCTCTTTTTCC	CTTTTCTCTTTTCTTTTCAGTGGAGAGTTT	A	G	GGTTGACAAACTCTTTTGCTCTCATATAGAAAGATAACATATTTTCTTTTCTCTTTTCTTTTCAGTGGAGAGTTTTTTAATATTT[A/G]GAAAAAGAGAGTTTGTCTGAAGAAAGCTAAAGAGTTTAAAGACCTTAATGGTTTGTGTCTTTGG
35_353615_3538	1437-0483.1	GAAGGTGACCAAGTTCATGCTATGCGAAGAAGCTATTCCTCTCGAT	GAAGGTCGGAGTCAACGGATTGCGAAGAAGCTATTCCTCTCGAC	GAACAACATCATCAGCAGGTACCCAA	A	G	CCAAGATCTCTGAAGGCTTCAAGAACAGCTTTGCAAAGTGGAACAACATCATCAGCAGGTACCCAAGC[A/G]TCGAGAGGAATAGCTTCTTCGCATCTTTTGGCACTAAAG
3504_121_35041	1437-0484.1	GAAGGTGACCAAGTTCATGCTGCGTCAGGCTTGTGGACAGAG	GAAGGTCGGAGTCAACGGATTAGCGTCAGGCTTGTGGACAGAA	CTTGTTAGGCTCAAGAAAGCCCAAGTA	C	T	GTCAGCGATGAGAGATGGAGAAGTGGTGGCTGAGCTTCTTGTTAGGCTCAAGAAAGCCCAAGTAAGGCCTG[C/T]TCTGTCCACAAGCCTGACGCTCCGGTGGGGAAACCGGCAGCCACGGTCTAGTAAAGAAGCTGATTCAGCGAGATGTAG
3516_3677_35161	1437-0485.1	GAAGGTGACCAAGTTCATGCTAAGACAGATGGGACCCACGTCT	GAAGGTCGGAGTCAACGGATTGACAGATGGGACCCACGTCC	CATTTAGCAAGCTGGGTCGGGTTAA	A	G	GATCGATGCTGAAAATACCTATTATAATTAGTCACATCTGGATCCATTTAGCAAGCTGGGTCGGGTTAACCACACCAG[A/G]GACGTGGGTCCCATCTGTCTTGAACACACTCGCTACCTCAGAGTAGCTCTGGTGATCAGCCTTCTTCTTCA
352_522152_35243	1437-0486.1	GAAGGTGACCAAGTTCATGCTGGTGCGTTAGACACGGCCGAT	GAAGGTCGGAGTCAACGGATTGTGCGTTAGACACGGCCGAG	TTCCGCCGCTTCCGGTACTCTT	A	C	CGGGAACCGGAGACGTGTTCCCGAGATTGTAGACACGTAACTGAGCCGGTCCCCGCTTCTTTCCGCCGCTTCCGGTACTCTT[A/C]TCGGCCGTGTCTAACGCACCGACACATCCTTTAACGATATCGTCGATGTAGGTGAAGTCACGCGCCA
354_36344_3546	1437-0487.1	GAAGGTGACCAAGTTCATGCTGAAGTTGAGATTATCATCGAACGGG	GAAGGTCGGAGTCAACGGATTGGAAGTTGAGATTATCATCGAACGGA	GGAACAAGACCAAGCTAGGTGTTGTT	C	T	CAAAGGAGGCGCAGAGACACTCAAATTCAACATGGCTCTTATATTGCTCCCTGTTTGTCGCAACACCATCACTTGGCTTAGGAACAAGACCAAGCTAGGTGTTGTTGT[C/T]CCGTTCGATGATAATCTCAACTTCCATAAGGTTATTGCAAG
355_195610_35538	1437-0488.1	GAAGGTGACCAAGTTCATGCTTCAAGATCGACTTACACGCGAAT	GAAGGTCGGAGTCAACGGATTCTTCAAGATCGACTTACACGCGAAA	TATCTATGTACCGACAAAGAGACCGAA	A	T	GGGAGAGAGCTAGGCCGTGGAGAGTTCGGTGTAACGTATCTATGTACCGACAAAGAGACCGAAGAGGT[A/T]TTCGCGTGTAAGTCGATCTTGAAGAAGAAGCTGAGGACGGCTGTGGATATAGAGGATGTTAGGAGAGAAGTTGAGATCATG
358_119333_3581	1437-0489.1	GAAGGTGACCAAGTTCATGCTATCTCCTCGTTTGGTAGATTGTCC	GAAGGTCGGAGTCAACGGATTCTATCTCCTCGTTTGGTAGATTGTCT	TGATCCGGAAATGAATCTTTCAGATCGTA	C	T	GTGGCCGTTCTTGTCAGTGTCCATGGTTTCAAACATCTGTACTATCGCTGCTATCTCCTCGTTTGGTAGATTGTC[C/T]GCTACGATCTGAAAGATTCATTTCCGGATCAGTAA
36_610861_36135	1437-0491.1	GAAGGTGACCAAGTTCATGCTTCTGGAGATCTTTCTGAGAGTCG	GAAGGTCGGAGTCAACGGATTGTTCTGGAGATCTTTCTGAGAGTCA	TGACACGTTACTCTCGAGGGGATA	C	T	CCTGACACGTTACTCTCGAGGGGATA[C/T]GACTCTCAGAAAGATCTCCAGAACATGCTTTCAAACTATGGAGGAGTGACAAATGACATTGGTACAGAGATGTCTACTTCAGCTATAAGAACTCAATCTTTCGGTATCCCCAATGTGCC
366_238290_36631	1437-0492.1	GAAGGTGACCAAGTTCATGCTAGTACTAGAACCGTCTTCTCCAG	GAAGGTCGGAGTCAACGGATTGTAGTACTAGAACCGTCTTCTCCAA	CATAGTGAGAGGCAAGATGGAGAGTA	C	T	CTTGCACCGCGGAGATCTAGTTAAAAAAATGGTATTCATAGTGAGAGGCAAGATGGAGAGTA[C/T]TGGAGAAGACGGTTCTAGTACTACTTTATTAGAGGGAGACGTTTATGGTGAAGAGCTTCTCACTTGGTGCGAACGCTCTTCTCTAAA
3709_9828_37091	1437-0493.1	GAAGGTGACCAAGTTCATGCTGTGTTACGTTTGTTTCAGATTTGTTGC	GAAGGTCGGAGTCAACGGATTGTGTGTTACGTTTGTTTCAGATTTGTTGT	GTTGTACCATCTAAATGTATTCTTTATGTT	C	T	TTAATATTCAAGCTACCTAAAATTATGAAATTACTCGTTTAATAGTGTGTTACGTTTGTTTCAGATTTGTTG[C/T]ACTCGTTATATTATTAAAACATAAAGAATACATTTAGATGGTACAACGT
371_107301_371_15	1437-0494.1	GAAGGTGACCAAGTTCATGCTATCCAGCTTGTGCTAACCTTC	GAAGGTCGGAGTCAACGGATTGCTATCCAGCTTGTGCTAACCTTT	CAGAGCTTTTAGGAAAAGAAGATAAGCTTT	C	T	ACGGGAGCTAACCGTTTGCTATCCAGCTTGTGCTAACCTT[C/T]GAAAGCTTATCTTCTTTTCCTAAAAGCTCTGTGATTGAATGCATGCAATCTGCAGCGAGGTACATCCAGCATCTAAGATCAACATGTCGCTCATCTTCAC
373_201064_373_29	1437-0495.1	GAAGGTGACCAAGTTCATGCTGTTAACCTTTGCTCATAGTTTTGTTTT	GAAGGTCGGAGTCAACGGATTGTTAACCTTTGCTCATAGTTTTGTTTC	AAGTTTTGAACACCAATGTGTTGGTCCTT	A	G	TGTACTGCAACCAAAGTTTTGAACACCAATGTGTTGGTCCTTC[A/G]AAACAAAACTATGAGCAAAGGTTAAC
376_71096_3767	1437-0496.1	GAAGGTGACCAAGTTCATGCTCTCCCATCGATCATCTCC	GAAGGTCGGAGTCAACGGATTCTGCTCTCCCATCGATCATCTCA	GCAGAATTACTCTTCGATCTTGACTGTA	G	T	GCAGAATTACTCTTCGATCTTGACTGTACATCC[G/T]GAGATGATCGATGGGAGAGCAGGAACGATGGTGATTGAGTCTTTTGTTGTGGATGTTCCTCAAGGCAACACCAAAGATGAGACTTGTTACTTCGTGGAAGCGCTTATTAAGTGTAA
376_79613_376_9	1437-0497.1	GAAGGTGACCAAGTTCATGCTCAATGCTCCTCTCAAGTGGATAGAA	GAAGGTCGGAGTCAACGGATTCAATGCTCCTCTCAAGTGGATAGAT	ACGTTGTTGGATGAACCAAGTAGAAGTTT	A	T	CTTTAATGACCTACGATTTCTCAAATGCCCAGAACCCTGGCCCCAATGCTCCTCTCAAGTGGATAGA[A/T]CTCACCCTCAAACTTCTACTTGGTTCATCCAACAACGTAGACTCAA
38_15867_38_4	1437-0498.1	GAAGGTGACCAAGTTCATGCTATAATGGCTGCCAATTTCTGGGAC	GAAGGTCGGAGTCAACGGATTGATAATGGCTGCCAATTTCTGGGAT	GTTGTCATTCAAAGGGTAGAATGTTACTAT	C	T	CGGAGATAATGGCTGCCAATTTCTGGGA[C/T]TCGTCTCAATAGTAACATTCTACCCTTTGAATGACAAC
38_20024_38_5	1437-0499.1	GAAGGTGACCAAGTTCATGCTGAGTCAATAAATGAAACTCATCAGGAG	GAAGGTCGGAGTCAACGGATTCAGAGTCAATAAATGAAACTCATCAGGAA	AATCTGGGCTCTTCTATCAATCTTGGTTT	C	T	TATCCTTGAATCTGGGCTCTTCTATCAATCTTGGTTT[C/T]TCCTGATGAGTTTCATTTATTGACTCTGTTTTCTTCTCCTTATTTCTGTCTGTATCCTTTGCTTCGAGTTTTTTTACACCTTTATCTCTT
38_201395_3849	1437-0500.1	GAAGGTGACCAAGTTCATGCTGATGCTAGGGTTGCTCTTATTGCT	GAAGGTCGGAGTCAACGGATTATGCTAGGGTTGCTCTTATTGCC	TAGCGTGTTGCAACGACTGAAGCAT	A	G	CTGAACAGCGATCCTCTTGTAAACTTGTCTCCAGTTAGGTTTAGCGAAATGGGACTTGACACGTGTCCCAGACACAACATCAACACCGTTCTTAGCGTGTTGCAACGACTGAAGCAT[A/G]GCAATAAGAGCAACCCTAGCATCACCATCCTC
382_411948_382_38	1437-0501.1	GAAGGTGACCAAGTTCATGCTACCGTTAAGAAACTTCTCAATAATCCC	GAAGGTCGGAGTCAACGGATTACCGTTAAGAAACTTCTCAATAATCCT	GGTTCCTTGGTAATGAAGCATCTTAAGAA	C	T	GATTGTCTGTCCAAGCAAAGATGTATTGGAGTACTCAGTGAGGCACTATAGCGGTTAAAAATTCACTCTTCTAGGACTCCACATTACCGTTAAGAAACTTCTCAATAATCC[C/T]ACTTAACTTCTTAAGATGCTTCATTACCAAGGAACCCC
383_139347_383_32	1437-0502.1	GAAGGTGACCAAGTTCATGCTATGAACACAGATTTGTCAGGCTACG	GAAGGTCGGAGTCAACGGATTATGAACACAGATTTGTCAGGCTACC	GTCATTGGTTTGTTGCTTTGGATGTTCAT	C	G	CTAAGGTAACATATATGGTCATTGGTTTGTTGCTTTGGATGTTCATGATA[C/G]GTAGCCTGACAAATCTGTGTTCATAAGAAACCTTGTGAAACATGAAGAAAGGCATATATAATCTGGAATGTGCAAATACTGGGAAGGCCTCTTTGCTCT
3847_10171_38471	1437-0503.1	GAAGGTGACCAAGTTCATGCTAATTCTTCTTTCTTCTTCGGAAAACGG	GAAGGTCGGAGTCAACGGATTGAATTCTTCTTTCTTCTTCGGAAAACGA	CATGGCAGGCACTTCGTTTCTTGAT	C	T	TTGTCTTCGTCTTCGCCATGGCAGGCACTTCGTTTCTTGATA[C/T]CGTTTTCCGAAGAAGAAAGAAGAATTCTTCTGACTTCATCACTACTGGTTTCCTAGGCA
3857_2785_38571	1437-0504.1	GAAGGTGACCAAGTTCATGCTACCGAGGAAGAAGCCGAACTG	GAAGGTCGGAGTCAACGGATTACCGAGGAAGAAGCCGAACTC	AGACCAAGAAAATCATATGAGCCAGCAA	C	G	TAATAGTTGAGACCAAGAAAATCATATGAGCCAGCAAC[C/G]AGTTCGGCTTCTTCCTCGGTGAAATTGGGAAGCCTACTACCCACAATCTGCCTCATGATGTCTGGGT
387_18219_387_7	1437-0505.1	GAAGGTGACCAAGTTCATGCTGTACCTCGTCGCAGCTATGACT	GAAGGTCGGAGTCAACGGATTACCTCGTCGCAGCTATGACG	ACTTAGCCAGAGAGGTTTGCACGTT	A	C	GGCGGGTACGAATTCGCCAGCGCGCTCAACGCGATCGGAGACGAGATCTTGATATCGCCGAGGTTGAACTTAGCCAGAGAGGTTTGCACGTT[A/C]GTCATAGCTGCGACGAGGTACTTCGTCGTGTTCTTGGGATCGACGAACACTTCGTTT
3873_9593_38732	1437-0506.1	GAAGGTGACCAAGTTCATGCTGATAACAGGAATGCCACCATAAGCA	GAAGGTCGGAGTCAACGGATTGATAACAGGAATGCCACCATAAGCT	GTATGACTGCAAAAGTTAAAGCTGCTGTT	A	T	GATGATAACAGGAATGCCACCATAAGC[A/T]GCACTAACAGCAGCTTTAACTTTTGCAGTCATACCCCCTCGTCCTAATTTGGACTTATCGCCAAACGTGATCTCTTCCTGGTGCTTTTCTTTAATGTATGTGTGGATCAACATTGAATCAGG
3903_3374_39031	1437-0507.1	GAAGGTGACCAAGTTCATGCTTACCACAACAAACTCTTGGCCTTG	GAAGGTCGGAGTCAACGGATTTTACCACAACAAACTCTTGGCCTTT	GGTTCTACCTCGTCGATGCTTTCAT	G	T	AGAATAGACTTGGCACCCCCAACCCCAACGATAGTTTTACCACAACAAACTCTTGGCCTT[G/T]TGAATGAAAGCATCGACGAGGTAGAACCAAAATCTGCTCCAGGGAGAGTCAAAAGAGAGAGAGGAGAATATTCCAACAAGTATAGTCAC
395_202794_39515	1437-0508.1	GAAGGTGACCAAGTTCATGCTAAGTAACCAATCGTGCCATCGAAG	GAAGGTCGGAGTCAACGGATTCAAGTAACCAATCGTGCCATCGAAT	GAAGATGGGAGTGTAACGGCTTCTA	G	T	CTGGAGCCAAGTAACCAATCGTGCCATCGAA[G/T]GTAGAAGCCGTTACACTCCCATCTTCACGTAACCCTAGAATCCTCGCCGTCCCGAAATCGCTGACGTGAGCAACCCCATCTCCATCGAGGAG
395_266658_395_24	1437-0509.1	GAAGGTGACCAAGTTCATGCTCCTTTGGATCGCGTTGAACGTAG	GAAGGTCGGAGTCAACGGATTACCTTTGGATCGCGTTGAACGTAA	CTCCTCCTCCTCAATCATCTTCCTT	C	T	AATGATGGAAGTGGAAGGATCCAACACTTCGATGAATCGTTCTCCTCCTCCTCCTCCTCAATCATCTTCCTTC[C/T]TACGTTCAACGCGATCCAAAGGTGTGATTGATTTATTAAATCTCCT
395_82711_395_3	1437-0510.1	GAAGGTGACCAAGTTCATGCTCGTGCCGGAGAAGATTCTTGTT	GAAGGTCGGAGTCAACGGATTCGTGCCGGAGAAGATTCTTGTC	TCACCGGCGACCCAATACTTCTTAA	A	G	GCTACCACCGTCACCGGCGACCCAATACTTCTTAACGGC[A/G]ACAAGAATCTTCTCCGGCACGAGTGGACCATCCTCATGATCCATCAGTTTAGT
4_700845_4_140	1437-0511.1	GAAGGTGACCAAGTTCATGCTCATTTCTTGAAGCAAAGGAAGATGGTA	GAAGGTCGGAGTCAACGGATTCATTTCTTGAAGCAAAGGAAGATGGTT	GGTTTTGAGAGTAGAACTTATCAACATGAT	A	T	CGGCTCCAAAGAAAGTTGAAGACCTCTCTTTAGTGTTATCTGCATTTCTTGAAGCAAAGGAAGATGGT[A/T]GATCATGTTGATAAGTTCTACTCTCAAAACCAGACATGAAATTACTGTCGCCGTGGAGATTTGAAGGACCAGCTTCCTCGC
4_703470_4_141	1437-0512.1	GAAGGTGACCAAGTTCATGCTCAGCAGTGAATGCGTTGTGAAGTAA	GAAGGTCGGAGTCAACGGATTAGCAGTGAATGCGTTGTGAAGTAG	TTCTTAACTTTGGTGCAGGCGAAAATGTT	A	G	TTGTAATGTTGTCGACATCATCTTCTTATCCAGCAGTGAATGCGTTGTGAAGTA[A/G]AACATTTTCGCCTGCACCAAAGTTAAGAATAAG
40_691969_40106	1437-0513.1	GAAGGTGACCAAGTTCATGCTACCAAATCATTCCATTGCTCTGCTG	GAAGGTCGGAGTCAACGGATTAACCAAATCATTCCATTGCTCTGCTT	TGCTTCAGCATTGGAAATGAGTGTCAA	G	T	AAAAACTCAACCAAATCATTCCATTGCTCTGCT[G/T]TTGACACTCATTTCCAATGCTGAAGCAGAACATTCTTCATTTGGAATACATAAGATGTGGCAACAGACTGGT
400_133410_400_25	1437-0514.1	GAAGGTGACCAAGTTCATGCTTCCCACAGAAATGATTCAGAC	GAAGGTCGGAGTCAACGGATTCTGCTTCCCACAGAAATGATTCAGAA	CACCAGCATCTCCGACTATGTCAT	G	T	CTTCTTTCTCTGAGGCATTTAATCGAGCAGGTTGTACGCAACTCGCCTCTTCTCCACAGTCGCTCCCACCAGCATCTCCGACTATGTCATCACGT[G/T]TCTGAATCATTTCTGTGGGAAGCAG
400_84618_400_18	1437-0515.1	GAAGGTGACCAAGTTCATGCTAAACAGAGAGAAGCAGTAGTTACCT	GAAGGTCGGAGTCAACGGATTAAACAGAGAGAAGCAGTAGTTACCC	GCGAAGCTCCAAAAGCAATTACATACAA	A	G	GTATGATCGTGTTTACGAATACTTTAGGAAGATGAAAAGCACTGGCGAAGCTCCAAAAGCAATTACATACAA[A/G]GGTAACTACTGCTTCTCTCTGTTTA
405_59950_4055	1437-0517.1	GAAGGTGACCAAGTTCATGCTAATCAGGGGCGTTTCATGGGC	GAAGGTCGGAGTCAACGGATTGAATCAGGGGCGTTTCATGGGA	GACGTTACCCACCAATTGTTCATTGTT	G	T	ACGACGTTACCCACCAATTGTTCATTGTTCCTCTCCCCGACTCT[G/T]CCCATGAAACGCCCCTGATTCT
406_71923_406_18	1437-0518.1	GAAGGTGACCAAGTTCATGCTATATTCTCGACGTTACCTATGAGCT	GAAGGTCGGAGTCAACGGATTATATTCTCGACGTTACCTATGAGCC	TACACCATGCCGCGGACACCAA	A	G	CGTACACCATGCCGCGGACACCAAC[A/G]GCTCATAGGTAACGTCGAGAATATACCTGTGTG
407_86298_40714	1437-0519.1	GAAGGTGACCAAGTTCATGCTTACCTAGAAGAACAGACAACGAGATA	GAAGGTCGGAGTCAACGGATTACCTAGAAGAACAGACAACGAGATC	CGTTTCTTGAGATGAGTGTTCCAGTAATT	A	C	GTGGTCTGTCATAGCGAGACATTTACCTAGAAGAACAGACAACGAGAT[A/C]AAGAATTACTGGAACACTCATCTCAAGAAACGTCTGATCGAACAG
409_26377_4095	1437-0520.1	GAAGGTGACCAAGTTCATGCTGAAACATTGGAAGGTTATTACCACTACTT	GAAGGTCGGAGTCAACGGATTAACATTGGAAGGTTATTACCACTACTC	AGCCCATGTTCTATGGTTTATCAGATCAT	A	G	CACGGCCTCAACGACGACTTCTTCATCCCCTAATAATCCTAATCATCATATCTCCCATTTCCCTTCCATGAATCATCATCATCAGCCCATGTTCTATGGTTTATCAGATCATGT[A/G]AGTAGTGGTAATAACCTTCCAATGTTTCCAAGCCG
413_10099_4137	1437-0521.1	GAAGGTGACCAAGTTCATGCTACTCTGTTCAACTTTCTTCATTTGTTTT	GAAGGTCGGAGTCAACGGATTACTCTGTTCAACTTTCTTCATTTGTTTG	GATATACACAAGAAAACCCCAAACAAAGAA	A	C	AAAAAACATTAATCTTGATAATTTTTGGTTGGAGCTTTACAAAATTTGATAAGAGTGATATACACAAGAAAACCCCAAACAAAGAAAAAAAA[A/C]AAACAAATGAAGAAAGTTGAACAGAGTAGCAGCTTTTATCCCAAATGTCAATTTGAT
414_200859_414_33	1437-0522.1	GAAGGTGACCAAGTTCATGCTAGAGGTGGATAGGATACGTGCG	GAAGGTCGGAGTCAACGGATTAAGAGGTGGATAGGATACGTGCT	ACCCGCCTCTCTTTTTCGCATGTTT	G	T	ATCGCGAGGAAGCTTAAGGAAGAGGTGGATAGGATACGTGC[G/T]AAACATGCGAAAAAGAGAGGCGGGTTTGAGACGCCAGAGAGTGGTAGTGGTGGAGATGAGAAGAGGAAAGAAGATAGAAG
414_81474_414_11	1437-0523.1	GAAGGTGACCAAGTTCATGCTTGAGCCTTACAATGCAACTCTTTCT	GAAGGTCGGAGTCAACGGATTGAGCCTTACAATGCAACTCTTTCC	CTCATCTGCATTCTCCACAAGCTGAT	A	G	AGCTAGGAGTGGTGAGCTTAAGAGTTCTGAAGCAAATGTCATAGAGAGCTTCGTTATCAAGAACCATACACTCATCTGCATTCTCCACAAGCTGATGGAC[A/G]GAAAGAGTTGCATTGTAAGGCTCAACAACAGTGTCAGA
415_27179_41519	1437-0524.1	GAAGGTGACCAAGTTCATGCTGAGGGAGAACCTTATTGAATATGGC	GAAGGTCGGAGTCAACGGATTAGAGGGAGAACCTTATTGAATATGGT	GGATAAGAATACTGCTTCCTCGCCAA	C	T	AAGTAAGAGAGGGAGAACCTTATTGAATATGG[C/T]CTTGGCTCGCTCCCTTGGCGAGGAAGCAGTATTCTTATCCATCTGCAAAGTCATCATCCATTCAATTCTCTCGAATTTAC
4172_5411_4172_1	1437-0525.1	GAAGGTGACCAAGTTCATGCTAAAAGAATCAAACTCCCTCGGCGT	GAAGGTCGGAGTCAACGGATTAAGAATCAAACTCCCTCGGCGC	CTCCGCTTCCTCAGTCGCAGAA	A	G	CCCACGACGATGGGGAGGCCGTGGACTGGTCGTGCTCCGCTTCCTCAGTCGCAGAAG[A/G]CGCCGAGGGAGTTTGATTCTTTTAGCTTGCCGCCGGTGGGGAAGAAGGGAGTGAAGCCGGTT
419_58628_Novel01981_1	1437-0526.1	GAAGGTGACCAAGTTCATGCTCTTGTCACCAAACTAATACACCTTTC	GAAGGTCGGAGTCAACGGATTGTCTTGTCACCAAACTAATACACCTTTT	CTTGCCAAACTTATGTCAAGCTTTGACAT	C	T	AATGCGTCTTGTCACCAAACTAATACACCTTT[C/T]TCTTTATTATCACTAGATATATTACATGAATATAAAATGTCAAAGCTTGACATAAGTTTGGCAAGGAAACACATAGTCACATGTAAACACGTTCCTACCAACAAACATGAGCTTGTGGACATGGTC
42_174641_42_46	1437-0527.1	GAAGGTGACCAAGTTCATGCTGCCTCATCTACCAACCCCTGAA	GAAGGTCGGAGTCAACGGATTCCTCATCTACCAACCCCTGAG	CTACCTTCCTCAACGGGGATACATT	A	G	TTCTGGCAGAGTTCGGCCTCATCTACCAACCCCTGA[A/G]CCTCTGAATGTATCCCCGTTGAGGAAGGTAGAACCC
420_97187_4209	1437-0528.1	GAAGGTGACCAAGTTCATGCTAACGTTGAATCATGCAAGAAACCCAAA	GAAGGTCGGAGTCAACGGATTAACGTTGAATCATGCAAGAAACCCAAT	CTGGAATCCTTGATCAGATCAAAGAAGAT	A	T	GAAGAACAGAGCAAATCTCTTCACTTGTTCTGAGACAATACACACACAAACGTTGAATCATGCAAGAAACCCAA[A/T]TAGAATGAACATTCAACAATCTTCTTTGATCTGATCAAGGATTCCAGATGATTGTGGTCTCTGCAATCATGGAAG
4206_1868_42063	1437-0529.1	GAAGGTGACCAAGTTCATGCTGAAGAAGCTTCTAAGTTGCTACGCAT	GAAGGTCGGAGTCAACGGATTAAGAAGCTTCTAAGTTGCTACGCAG	CATACGAGACTTGTAGCAGTTTATTCACAT	A	C	ACAGCTACTTTGATAAACAACTCAGAGTCTCTTCCCATCGCAATGTCATACGAGACTTGTAGCAGTTTATTCACATGG[A/C]TGCGTAGCAACTTAGAAGCTTCTTCAGCCATTGCTTCACTTATTTGAAACTCTGGCAATGGCGGTGATGGC
423_114575_42315	1437-0530.1	GAAGGTGACCAAGTTCATGCTGGGAGACGAAGAGAGTCGAAAG	GAAGGTCGGAGTCAACGGATTGGGAGACGAAGAGAGTCGAAAC	GATTTGATTCCAATGGCTGCAGCTCT	C	G	TGGAAATCCATTATCATCATCACAACAGAACTGGGGGAAGCGATTTGATTCCAATGGCTGCAGCTCTCTC[C/G]TTTCGACTCTCTTCGTCTCCCTTAATCTGCCGAGCCACTCTCTCTAACGGCGATAACGTCCGTAACCACCACGCGACCG
424_36171_424_3	1437-0531.1	GAAGGTGACCAAGTTCATGCTGAGTGATTCGAGGTTCGACTTCA	GAAGGTCGGAGTCAACGGATTGAGTGATTCGAGGTTCGACTTCC	TCTTCCTCCAATGATCTCTGAATGTACTT	A	C	GCCCATTTGGCTCCTGGGAGTGATTCGAGGTTCGACTTC[A/C]GGAAGTACATTCAGAGATCATTGGAGGAAGACTTCAAAAC
424_519579_424_82	1437-0532.1	GAAGGTGACCAAGTTCATGCTATTTAACCGTTGAGATCCACGGG	GAAGGTCGGAGTCAACGGATTTAACCGTTGAGATCCACGGA	AGACACTGCCCTAATGATACCGCAT	C	T	CACATTTGTAAAGGTTATCTCCCTGAAGCCATTCTTTAGCTGTGAACTGATCGAGACACTGCCCTAATGATACCGCATC[C/T]CCGTGGATCTCAACGGTTAAATCCATCATGTTTTCGTATTGGTCAGAAACATTACTGCAAACAGTACACT
432_30364_432_7	1437-0534.1	GAAGGTGACCAAGTTCATGCTGTAGATGGTATTATGATTATTCTGGTTATTTA	GAAGGTCGGAGTCAACGGATTGTAGATGGTATTATGATTATTCTGGTTATTTT	TGAACCAAACTTCAACAATGAGCAGGTTT	A	T	GTAGATGGTATTATGATTATTCTGGTTATTT[A/T]GACATTTTTTGGGTCTTTCTTTTTATGCTATTTAAAACCTGCTCATTGTTGAAGTTTGGTTCAGAATTGCTGTTAATCTTGAGGCACATAACTGCGGTTAATTATGAGATTGATCAAG
434_210859_434_32	1437-0535.1	GAAGGTGACCAAGTTCATGCTATCAGGTTCTCACTCTGAGCTCT	GAAGGTCGGAGTCAACGGATTCAGGTTCTCACTCTGAGCTCC	GAGTAAGCTCCTTCAGGGTCTCTTA	A	G	GAGTAAGCTCCTTCAGGGTCTCTTA[A/G]GAGCTCAGAGTGAGAACCTGATCATAAGTT
435_115223_435_12	1437-0536.1	GAAGGTGACCAAGTTCATGCTCCCTTTGTAGACCGGCGAAGAA	GAAGGTCGGAGTCAACGGATTCCTTTGTAGACCGGCGAAGAG	CACCAACGTTTGTCCTCATCCTCAA	A	G	CGCCACTGCCGTGAGCCGCCCCTTTGTAGACCGGCGAAGA[A/G]GGAGTGCTTGAGGATGAGGACAAACGTTGGTGATGTTTTGGTCTGAACACTGATTTCAAGAATCTCTGAAGAGAACGAGAGATCTTGTTTGAATGTTTCTTGTTCCC
435_146867_435_15	1437-0537.1	GAAGGTGACCAAGTTCATGCTCATGTACACATAAAATGCGTCTATGTAC	GAAGGTCGGAGTCAACGGATTAACATGTACACATAAAATGCGTCTATGTAT	GAGCGATGCTTATCATATAGTATATGGATA	C	T	CGAAAACTTCCTTCAAGGGATTATATAAGAAAACCCCACCCAGAAAACATGTACACATAAAATGCGTCTATGTA[C/T]TATCCATATACTATATGATAAGCATCGCTCTAATCAACAACTTCACTACTAAACAATTTGAACTTATTAGCATC
436_21693_4369	1437-0538.1	GAAGGTGACCAAGTTCATGCTATTTTTCCATTTCGGAAAATATTTCATTTTATC	GAAGGTCGGAGTCAACGGATTTTTCCATTTCGGAAAATATTTCATTTTATT	GCTTCTCTATATTCATTCCACTGAGACTA	C	T	ATGGTTGTTGTGAGTTGAAAAGTTTATATAGTTTTGTTTGGTTTTTGTGTACATAGTAACAGATTTTTCCATTTCGGAAAATATTTCATTTTAT[C/T]TTTTTCCTTATTTATATATAGATTAGTCTCAGTGGAATGAATATAGAGAAGCAGC
439_353785_439_70_1	1437-0539.1	GAAGGTGACCAAGTTCATGCTAAAGCTTCTCAAGTTTCTGATGCCG	GAAGGTCGGAGTCAACGGATTAAAGCTTCTCAAGTTTCTGATGCCT	TGTAATAACCGACGAGGAAGAGTTACAT	G	T	CTTAGCAGAACGTGTTGAGATGTAAAGCTTCTCAAGTTTCTGATGCC[G/T]ATGTAACTCTTCCTCGTCGGTTATTACAGTATCTGAACCTCCATAACCTCCTCCCCC
442_163535_442_24	1437-0540.1	GAAGGTGACCAAGTTCATGCTGAACAGGGTGATCCTCTTTATGTG	GAAGGTCGGAGTCAACGGATTGAACAGGGTGATCCTCTTTATGTC	GGTCTTTGTAGAAGACAATTTGTTCACTTT	C	G	CGCCTCTGAGAACCTCCCCAAGATTCTCAGCATTGTTCAAGATCTTACTAGGCTTACAGTAATTCAGGTAGTAATAGTCATAAGGAAGTTGGGTCTTTGTAGAAGACAATTTGTTCACTTT[C/G]ACATAAAGAGGATCACCCTGTTCCATATTAAAAAAAAAACAACAAA
443_24402_443_4	1437-0541.1	GAAGGTGACCAAGTTCATGCTAGCTCCAATGCACTTTTGCCCG	GAAGGTCGGAGTCAACGGATTATAAGCTCCAATGCACTTTTGCCCA	GCAGGGAACTCATTTGAGCTCTCTA	C	T	GGATGCTGCAGGGAACTCATTTGAGCTCTCTATGAT[C/T]GGGCAAAAGTGCATTGGAGCTTATGTGAAGAACAAGAAGAATCAGAA
444_184821_444_49	1437-0542.1	GAAGGTGACCAAGTTCATGCTGATCTTGCTGTTGTCCCTCCCA	GAAGGTCGGAGTCAACGGATTGATCTTGCTGTTGTCCCTCCCT	TCACCCAGCTCTTCAGACTTAGCTT	A	T	CACGATCATCTTCTAAACAAGACAATGCATTTTCCTGGATCTTGCTGTTGTCCCTCCC[A/T]GAAGCTAAGTCTGAAGAGCTGGGTGATGTGTGCTGCAGTCCCCTACTTGTACCAACAGCATTAACGTGGTCATGGACTAAGGAAATAAGGT
446_62334_44613	1437-0543.1	GAAGGTGACCAAGTTCATGCTGAAGATGATGTTAAAGAAGTTAGGTGAGA	GAAGGTCGGAGTCAACGGATTGAAGATGATGTTAAAGAAGTTAGGTGAGT	CGAATCATAACTCTACAATCATCAGTGGTT	A	T	TTTGAAGATGATGTTAAAGAAGTTAGGTGAG[A/T]CAAGAACCACTGATGATTGTAGAGTTATGATTCGTGCTTTTGATCTCAATGCTGATGGAGTTTTGAGCTTTGATGAGTTTGCTCTTATGATGCGTTAAGTGTTTTTATTATAATCACC
449_157383_44937	1437-0544.1	GAAGGTGACCAAGTTCATGCTAAAAGAGTGGCTTCATCAGCAGGA	GAAGGTCGGAGTCAACGGATTAAGAGTGGCTTCATCAGCAGGG	CTTCCTCTCTACAATCCTCTCCACAA	A	G	TGGGAGGAAAAGAGTGGCTTCATCAGCAGG[A/G]GAGTTTGTGGAGAGGATTGTAGAGAGGAAGCAGAAGAGGATGATCAAGAACAGAGAATCTGCATCACGTTCACGAGCTAGGAAACAG
4506_172_45061	1437-0545.1	GAAGGTGACCAAGTTCATGCTGCAAATGAGGCCAAGAGGGA	GAAGGTCGGAGTCAACGGATTGCAAATGAGGCCAAGAGGGG	AGAGTGATGATGATAATGAGCCGTTGTTT	A	G	ACACAACTTAGCATCAAGACAAGGAGATGTAATAAACTTAAGCAAGAGGTCGTAAACAATCTGCAAATGAGGCCAAGAGGG[A/G]TCAAACAACGGCTCATTATCATCATCACTCTCCCGGTAACTCGGAGGAAAAACCCTAAAGAGATTCAC
453_240505_453_45	1437-0546.1	GAAGGTGACCAAGTTCATGCTTTGAGCTTAGCACAATCGCTGCA	GAAGGTCGGAGTCAACGGATTGAGCTTAGCACAATCGCTGCG	GCTCCAAGCTTGTTTTGAAAAGAGAAGTT	A	G	CTTGAGGATAAATCAAGAAACCGGGAGTTGCCTCTCTTTGAGCTTAGCACAATCGCTGC[A/G]GCGACTAATAACTTCTCTTTTCAAAACAAGCTTGGAGCAGGTGGTTTTGGACCTGTTTACAAG
454_269246_45417	1437-0547.1	GAAGGTGACCAAGTTCATGCTGTACGTCTTGACGCTGACCC	GAAGGTCGGAGTCAACGGATTCTGTACGTCTTGACGCTGACCT	GCCCAATAAACCGCAGACGCAGAA	C	T	GAAATAATGCATGCGATGTGGAAGCCGCAGAAGTTCAAGTCTATTTACCTGTTCGCGACTCTGTACGTCTTGACGCTGACC[C/T]TGCCTTCTGCGTCTGCGGTTTATTGGGCGTTTGGCGATTTGCTTCTAAACCATTCAAACGCATTCGCT
454_65109_45423	1437-0548.1	GAAGGTGACCAAGTTCATGCTGGCTGCAACGATCGCTGC	GAAGGTCGGAGTCAACGGATTGCTGGCTGCAACGATCGCTGT	ACCTGGACAGGGAGAAGGGCAA	C	T	AAGAAAAGCAAAAGAAATGGCAGACATAGGCAAAGGAACTTCAGTCGCTGGCTGCAACGATCGCTG[C/T]GGTTGCCCTTCTCCCTGTCCAGGTGGAGAATCCTGCAG
455_129540_4551	1437-0549.1	GAAGGTGACCAAGTTCATGCTATGGCTTGGGGGCGTGTACAAT	GAAGGTCGGAGTCAACGGATTATGGCTTGGGGGCGTGTACAAA	TAGTGTCGGGATATTGGATGTTACATCAT	A	T	CCTTCAAGCTTTGAAAATGAGTGATAATAGTAGTGTCGGGATATTGGATGTTACATCATGT[A/T]TTGTACACGCCCCCAAGCCATGTGATGCGCCAGGGGGTGTTCTTGTGATATATCATTGCTTTTTTCCATTCCCTTCTGTTTAATTATC
458_353898_458_28	1437-0550.1	GAAGGTGACCAAGTTCATGCTCAGATTATGAGATCATGATGAAAAAACTGT	GAAGGTCGGAGTCAACGGATTAGATTATGAGATCATGATGAAAAAACTGC	GCTCACTACTAAAACGGCTTATGTTACTT	A	G	TTGTCACTGTCGTCAATGTCTTCAAGGAGACATCAGCCTTTCCGTTCACTTTCTTCTCAAGAGGGCCTCAACTCTCCAGCTCACTACTAAAACGGCTTATGTTACTTTGTTCT[A/G]CAGTTTTTTCATCATGATCTCATAATCTG
459_8256_4591	1437-0551.1	GAAGGTGACCAAGTTCATGCTCATTGTTACCATAAAAGGAGCTTATGAG	GAAGGTCGGAGTCAACGGATTAACATTGTTACCATAAAAGGAGCTTATGAA	CAAACCTCCATCACAATGTGAACATACAA	C	T	TCTGAATAATCCTATCAAACAACTCACCACCAGCACAAACCTCCATCACAATGTGAACATACAAAGGGTC[C/T]TCATAAGCTCCTTTTATGGTAACAATGTTTTTGTGACCAGCCAAATGGTGCATTATCTGAATCTCCCTCCTAACATCCT
463_243518_46329	1437-0553.1	GAAGGTGACCAAGTTCATGCTGGATTCAGAGGAAGGTTTAGCT	GAAGGTCGGAGTCAACGGATTCTGGATTCAGAGGAAGGTTTAGCA	CAATGAGTTTATAGTCCTTCTTTGTCTCAT	A	T	AACTAAAGCTGATGAGTTTGTCTGAAGAAGAAGTGAAAGGTTTATATGGATGGTGTGATGTTGATGGAAAAGGGATACAGTTCAATGAGTTTATAGTCCTTCTTTGTCTCATTTATCTTCT[A/T]GCTAAACCTTCCTCTGAATCCAGCTC
463_268372_463_33	1437-0554.1	GAAGGTGACCAAGTTCATGCTTTAAAGCTTTATGTATGTTTCACATGTAATCA	GAAGGTCGGAGTCAACGGATTTAAAGCTTTATGTATGTTTCACATGTAATCT	GGTTGAGATGTTCACCAATGAATCAACAA	A	T	TGTTTAAAGCTTTATGTATGTTTCACATGTAATC[A/T]TGTGAGTTTGAGTTTGTTGATTCATTGGTGAACATCTCAACCTCTCTCAGCGTTTTTGTTGTCTGTCATCTAAACTGGGATATGTATGGAGCCGGTTCAATTGATTGTTTGGTTA
463_397848_463_53	1437-0555.1	GAAGGTGACCAAGTTCATGCTCGGAGAAGGATGAGATGGCT	GAAGGTCGGAGTCAACGGATTCGGAGAAGGATGAGATGGCC	ACCACCGTGACGTGTCATATCCATA	A	G	CTCGTCATCATTATCATAGTACATATAAGCAAAACCACCGTGACGTGTCATATCCATACC[A/G]GCCATCTCATCCTTCTCCGA
463_67036_4638	1437-0556.1	GAAGGTGACCAAGTTCATGCTCCGCGAGATCCGTCGTTGGT	GAAGGTCGGAGTCAACGGATTCGCGAGATCCGTCGTTGGC	AGCTTAGCGTATAAGGACTTTGGGTATAA	A	G	GGGACCAAAGCGAGGAAGCATCTGATCAAAATGCCTAGAAACGGTGACGTGCCTTACACGCATGCGAACGTGAGCTTAGCGTATAAGGACTTTGGGTATAA[A/G]CCAACGACGGATCTCGCGGCGGGGTTGAGGAAGTTCGTTAAGTGGTA
464_366275_46425	1437-0557.1	GAAGGTGACCAAGTTCATGCTGATACAACGCACTGAATCCTCGATAT	GAAGGTCGGAGTCAACGGATTATACAACGCACTGAATCCTCGATAG	GAGAGAAGTTTATCTCGGGAAGATTGTAT	A	C	GAGAGAAGTTTATCTCGGGAAGATTGTATATAC[A/C]TATCGAGGATTCAGTGCGTTGTATCAGACACATTCGAGCTTCTTGTGCATGGAATAAGCATCAG
470_69290_47011	1437-0558.1	GAAGGTGACCAAGTTCATGCTGTGGTTCTCTTTCCTTACATGTCAAA	GAAGGTCGGAGTCAACGGATTGTGGTTCTCTTTCCTTACATGTCAAT	GGGCGAATTGGAGGAGAGGGAT	A	T	ATGCGAACACAACGTAAGAAACATAAAACAAACAAAATGGCAGTGTCAACACATCATGTGGTTCTCTTTCCTTACATGTCAA[A/T]GGGCCACACAATCCCTCTCCTCCAATTCGCCCGTCTCCTCCTCCGTCACCGCCCTAAACAATCAACC
4731_306_Novel02100	1437-0559.1	GAAGGTGACCAAGTTCATGCTGATTTCCTCCGCTCAAGCCTCTA	GAAGGTCGGAGTCAACGGATTTCCTCCGCTCAAGCCTCTC	TCATGCATCAGCAAGCCCTCTTCAT	A	C	GGATAATCTCGACGACAGAAACCTCAAGGAATCTGGCAAATGGTACCAAAGATTCATTAACGGGACTGTTACGAACCCTGCAAAACAAGATTTCCTCCGCTCAAGCCTCT[A/C]CTCTCAGAGTCAGATGAAGAGGGCTTGCTGATGCATGAA
48_118956_4831	1437-0561.1	GAAGGTGACCAAGTTCATGCTGAAGCTCATGACGTGGCGATCT	GAAGGTCGGAGTCAACGGATTGAAGCTCATGACGTGGCGATCA	TTCAGCTTAGAGAGGCTTGAGATCAT	A	T	TTCAGCTTAGAGAGGCTTGAGATCATGGACGA[A/T]GATCGCCACGTCATGAGCTTCAGCGTCGTGGGTGGAGACCACAGGCTTCAGAACTATAGGTC
484_89409_484_10	1437-0562.1	GAAGGTGACCAAGTTCATGCTAAGACCAAATCAATATCTTCAGGAGC	GAAGGTCGGAGTCAACGGATTCAAGACCAAATCAATATCTTCAGGAGA	CAAAGCCCTTGAAATGGCAGAGGTT	G	T	AAGATAGCGTGGTTGGGTTAGCAGTGGAAGCAGCAACCAAAGCCCTTGAAATGGCAGAGGTT[G/T]CTCCTGAAGATATTGATTTGGTCTTGATGTGTAC
4863_3097_48631	1437-0563.1	GAAGGTGACCAAGTTCATGCTGATAGATCGGTGTGGAGTGAGCA	GAAGGTCGGAGTCAACGGATTATAGATCGGTGTGGAGTGAGCG	CCCGATTTCAACCCCACGATTTGTT	A	G	GATTACGAAAGAGATAGATCGACAATGACAAATAAATCTTATAAATCTCAAGCCGGAGGACAGAGGAAGAACACATACCTGGACAAGCTTTGGAGGAGAGGATAGATCGGTGTGGAGTGAGC[A/G]ACAACAAATCGTGGGGTTGAAATCGGG
49_1767_491	1437-0564.1	GAAGGTGACCAAGTTCATGCTATTTAGGAAGGACAACCCACGAG	GAAGGTCGGAGTCAACGGATTGATTTAGGAAGGACAACCCACGAA	CGAACTGGATGGAGTTATTGTGTTACTAT	C	T	GGTAGAGATACTGTTTGGCCTCATGACCCTCGAACTGGATGGAGTTATTGTGTTACTATACC[C/T]TCGTGGGTTGTCCTTCCTAAATCAAGAAATTCTGATCCTGTTGTG
49_186073_49_44	1437-0565.1	GAAGGTGACCAAGTTCATGCTAGCTACTGATCAAAACTAAAACACAG	GAAGGTCGGAGTCAACGGATTCCTAGCTACTGATCAAAACTAAAACACAA	GAAGGCACGGCAACGTAAATAAATCATTT	C	T	GCGATTCAGAAAGCTGCAGCTGCTCTCATGTTTGCAGACTGTAGCATTGGGGATGGGGAGAAGGCACGGCAACGTAAATAAATCATTTTAAAAATAAATATTAAATTTATTA[C/T]TGTGTTTTAGTTTTGATCAGTAGCTAGGGAACAAGGT
5_13799_584	1437-0567.1	GAAGGTGACCAAGTTCATGCTATTTACCGTTTCTCTTTTTATCCTTCACAA	GAAGGTCGGAGTCAACGGATTACCGTTTCTCTTTTTATCCTTCACAG	TCCGTCGTCTTTTAAAATTCGATGATGTAA	A	G	TTTAGATCTCCTTACAGTACGGATCTGGCGATGATATCTCTAATGAAACCATCTTCTTCAATCATTTACCGTTTCTCTTTTTATCCTTCACA[A/G]AAAAGTTAGTTACATCATCGAATTTTAAAAGACGACGGATAACTTTCATCATATCAT
5_240955_5_50	1437-0568.1	GAAGGTGACCAAGTTCATGCTCCGTCTCCTCTCCCACCG	GAAGGTCGGAGTCAACGGATTCTCCGTCTCCTCTCCCACCA	GGGAGGAGGTGGAGGAGGATTT	C	T	GGGGTAACGACGGAGGAAGGGGAGGAGGTGGAGGAGGATTTTGAGGTGG[C/T]GGTGGGAGAGGAGACGGAGGAGGAGGCGGCCGGTACGATGCCATTATCTCAGATCGGAGTAAAACTAAGACGAGGCTTAGATTTAGATCCTCGTCGTCGC
5_718872_5_157	1437-0569.1	GAAGGTGACCAAGTTCATGCTTCCTCCTCGAATGTGAAGTAACA	GAAGGTCGGAGTCAACGGATTCCTCCTCGAATGTGAAGTAACG	GGACATAGACTGATGAAGATGAGATCTAT	A	G	AGACTCTTCTTCCTCCTCGAATGTGAAGTAAC[A/G]CGCTTCATAGATCTCATCTTCATCAGTCTATGTCCTTTACTCGTTGACTGTCTCCTA
5_817602_5_180	1437-0570.1	GAAGGTGACCAAGTTCATGCTCGTCAATGAGTCCATCAGAACAGTAA	GAAGGTCGGAGTCAACGGATTCGTCAATGAGTCCATCAGAACAGTAT	CACATTTGGGTTGATCACTGCTCTCTT	A	T	CGTTGACGCAAGTATGACGTCAATGAGTCCATCAGAACAGTA[A/T]CCAAGAGAGCAGTGATCAACCCAAATGTGATGAGAAGCCGAAACAGAGATTCCATCTCCATCAGAGACTCCTCGAAACCCAACATGCGTCGGCGAAGAAGCGACAAG
50_353004_5089	1437-0572.1	GAAGGTGACCAAGTTCATGCTGGCAGTGTACGTAGGAGAGCAA	GAAGGTCGGAGTCAACGGATTGCAGTGTACGTAGGAGAGCAG	ATTGGAACCACAAATCTCTTCTTCTCCTT	A	G	AACAGATACTGAAGCTAAACTCACTTGCAAACAGAAGCCGAACATCATCATCATTGGATCATGTCCCTAAAGGGCATGTGGCAGTGTACGTAGGAGAGCA[A/G]GTCGAGAAGGAGAAGAAGAGATTTGTGGTTCCAATTTCGTTTCTGAATC
504_191700_Novel02185_1	1437-0573.1	GAAGGTGACCAAGTTCATGCTAGAGAAAAGAAAAGCGACAAAAGGGA	GAAGGTCGGAGTCAACGGATTGAGAAAAGAAAAGCGACAAAAGGGC	CGGAGCTGAACGCACGTCGTTT	A	C	TAAAAAAAAGAGAGAAAAGAAAAGCGACAAAAGGG[A/C]GAAAAGAAAAACGACGTGCGTTCAGCTCCGGTGGTCGGAGGAGGCTCTGTAATCCGACGCCGGAGGCTTTCTCATCTCTTCCTCTTGTTTTATCTTTGCTTCTTCTCCTCACTATCCCTCTGTCGGTG
51_595018_5184	1437-0574.1	GAAGGTGACCAAGTTCATGCTTGCTGTGTAGATTAGATTCAACCATC	GAAGGTCGGAGTCAACGGATTTTGCTGTGTAGATTAGATTCAACCATA	TGGTAAGAAAGTAATAGCGTAACTGGCAT	G	T	CAGAAACAAACGGAAGAATATGCAGATTACTTGGTAAGAAAGTAATAGCGTAACTGGCAT[G/T]ATGGTTGAATCTAATCTACACAGCAAAATATTATATACACACAAGGTTTGTTTGCTTATAATGCGTTTTAGTTTCACTCTTTGTTCTTA
514_129332_514_23	1437-0575.1	GAAGGTGACCAAGTTCATGCTACGAGTGAAGGATGACTCCAGT	GAAGGTCGGAGTCAACGGATTACGAGTGAAGGATGACTCCAGC	AATACGCAGATCTGTGGGGCCTTTT	A	G	TGTTGTGGAATACGCAGATCTGTGGGGCCTTTTCCT[A/G]CTGGAGTCATCCTTCACTCGTACTTGGGATCTGCTGAGATGGTTCCTGAATTTGCTAAGCT
514_336017_51464	1437-0576.1	GAAGGTGACCAAGTTCATGCTTTGGTGCCGCTGAGGGTAC	GAAGGTCGGAGTCAACGGATTCTTTGGTGCCGCTGAGGGTAA	CTCCACAACAGCAGCAACAAGCAAA	G	T	GAAGATTCTTGGCCGCTCCACAACAGCAGCAACAAGCAAAAGG[G/T]TACCCTCAGCGGCACCAAAGGGGTTTCTTGCTGTGTACGTAGGAGAGGCTCAGAAGAAGAGATTTGTAGTGCCAGTCTCTTACTTGAGCCAGCCTTCATTTCAAGC
515_151396_515_10	1437-0577.1	GAAGGTGACCAAGTTCATGCTGAGATGATAAATTCACTTGTTCTTTTTTTTTTT	GAAGGTCGGAGTCAACGGATTGAGATGATAAATTCACTTGTTCTTTTTTTTTTG	GGACAAAACAAAAGAAAAACATCTTCCATA	A	C	TGGACAAAACAAAAGAAAAACATCTTCCATATTTTTTTCAAA[A/C]AAAAAAAAAAGAACAAGTGAATTTATCATCTCAATGTTATACGTTATTGTAGTTTTTATTTCATTAGCTCATTAGTTTTGACTTCAACCTAGAACTTTATTTTTCATTTGACATTCTGTGAACTAAG
515_152508_51511	1437-0578.1	GAAGGTGACCAAGTTCATGCTCTTTAGCTGATATCTCCGAGCGTT	GAAGGTCGGAGTCAACGGATTTAGCTGATATCTCCGAGCGTC	GAACCAGTTCTGTCTTGAACCGCAA	A	G	ATCTTTCTTTGTTCTCTTAGACTCCTCTGTTCATGGGGAACCAGTTCTGTCTTGAACCGCAA[A/G]ACGCTCGGAGATATCAGCTAAAGACTTAAGATTGCAATTGATAAGAGCCTCAACAAAGTAACAAGTCTCATCCTTTGTGTTCCCTTC
52_1023012_52249	1437-0579.1	GAAGGTGACCAAGTTCATGCTAAGAACATAAAAGCTAGTTTGAAAAGCTCA	GAAGGTCGGAGTCAACGGATTGAACATAAAAGCTAGTTTGAAAAGCTCG	GTAGCTGTGATCATTCATTTGCAGAAGAT	A	G	AAAGCTTCTCGTAGCTCATCAAGTTCGATGAAAGTACTTCCATCTTTGTCAAAGAACATAAAAGCTAGTTTGAAAAGCTC[A/G]TCGTTCTCTATCTTCTGCAAATGAATGATCACAGCTACAAACTCTCCATAATCCAAAAAACCATTCCCA
52_124314_52_37	1437-0581.1	GAAGGTGACCAAGTTCATGCTAAACAAAGAGAAACCAAATAGCTTACAAGA	GAAGGTCGGAGTCAACGGATTCAAAGAGAAACCAAATAGCTTACAAGC	GGTTCTTACACGACACGATCTCTTTAATT	A	C	TCAGCGAGTTTTAAAGCTTCGTTGTATTCTCTCATCCATGAATCCGATGAAGACGCCATTTTTCACCTGATACACAAAACAAAGAGAAACCAAATAGCTTACAAG[A/C]GGAAGTGAAATTAAAGAGATCGTGTCGTGTAAGAACCACCGTGA
52_550745_52132	1437-0582.1	GAAGGTGACCAAGTTCATGCTGTTCTTGTTGCTGTTGATTGATATCC	GAAGGTCGGAGTCAACGGATTTTGTTCTTGTTGCTGTTGATTGATATCT	CCTGATCTCAACGAGCCCACAAATT	C	T	TGGTATGGAGCTCTAGTCACTGCTCTGTCTTTCCGTTTAGCAAAGAATCGATGAAGAGAAGCTCTACGTGCTATACGTTCCACGACCTGGTTTTGTTCTTGTTGCTGTTGATTGATATC[C/T]GCAGAATTTGTGGGCTCGTTGAGATCAGGG
52_753819_52183	1437-0583.1	GAAGGTGACCAAGTTCATGCTACCGAGCTCGGAGGCGTC	GAAGGTCGGAGTCAACGGATTGACCGAGCTCGGAGGCGTA	GTGTAGGAAGTCCCCATGGCCTT	G	T	AGGACGCGGTTGAGCTCCGTCTCCGTGTAGGAAGTCCCCATGGCCTTGAA[G/T]ACGCCTCCGAGCTCGGTCA
52_918475_52225	1437-0584.1	GAAGGTGACCAAGTTCATGCTGGTAGCTGCAGACGAAGAAGTCT	GAAGGTCGGAGTCAACGGATTGTAGCTGCAGACGAAGAAGTCG	AAACCTTCTTCAAAGCTCGCCCCAA	A	C	CGGCTGGAGACCAAAAGACCCTTTCGTCCAATACGGTAACCACTGGTGGCTCCAACCTCTCCTCGAAGGCCTCCTCCACGCTCAAACCTTCTTCAAAGCTCGCCCCAA[A/C]GACTTCTTCGTCTGCAGCTACCCTAAAACCGGCACCACGTG
52_919217_52225	1437-0585.1	GAAGGTGACCAAGTTCATGCTTGACGGCGGAGATGGTTGCTA	GAAGGTCGGAGTCAACGGATTGACGGCGGAGATGGTTGCTC	CTAAACTTCTCCTCCATCAAACCATCAAT	A	C	AAGGGGAGAAAGATAGGGAGGATCGTCCTGCTGTTTATGCGAATAGTGCTTATTTTAGGAAAGGGAAAGTTGGGGATTGGGAGAATTATTTGACGGCGGAGATGGTTGCT[A/C]GGATTGATGGTTTGATGGAGGAGAAGTTTAGAGGAACTG
520_268087_520_64	1437-0586.1	GAAGGTGACCAAGTTCATGCTGAAGACCCAAGAAGGAGGTAGGT	GAAGGTCGGAGTCAACGGATTGAAGACCCAAGAAGGAGGTAGGA	ACAATGTGGCTAAGTTCGTTTTTGAGCTT	A	T	CTTAGCCACAATGTGGCTAAGTTCGTTTTTGAGCTTCCAAC[A/T]CCTACCTCCTTCTTGGGTCTTCCCATTGGTCAACACATCAGTTGCAG
521_64576_5218	1437-0587.1	GAAGGTGACCAAGTTCATGCTCAAATCTGCCTCCTTAATCATTTGATC	GAAGGTCGGAGTCAACGGATTCCAAATCTGCCTCCTTAATCATTTGATT	TGAGAAGCTCACAGATGAGGAGGTT	C	T	TGATTTCAAGTTAACCGCTGGTCATCATCATCCTCACAAATTCATCATAATTGACTTGACCATCACCATCCAAATCTGCCTCCTTAATCATTTGAT[C/T]AACCTCCTCATCTGTGAGCTTCTCACCAAGATTGATCATCACGTGCCTCAACTGCAAT
523_124617_523_16	1437-0588.1	GAAGGTGACCAAGTTCATGCTCTCCTGTGGTGTTGAATCCTTG	GAAGGTCGGAGTCAACGGATTCTCCTGTGGTGTTGAATCCTTC	GTCGGAATGTAAAACTCAAGTTGCAGTTT	C	G	AGCTAAATTCACAATTTGGTCGGAATGTAAAACTCAAGTTGCAGTTTTTA[C/G]AAGGATTCAACACCACAGGAGAGTGAAGTCTTCCTGAAAGCTTCGACCTTTGAGTATATTTCTGCAAAGTT
523_138457_523_18	1437-0589.1	GAAGGTGACCAAGTTCATGCTTGAAAAATGATAAGCCAGACACTGAG	GAAGGTCGGAGTCAACGGATTTGAAAAATGATAAGCCAGACACTGAA	CTCTCTTCATCTTGCACAAGTTGTCTTT	C	T	TTTCTCCCTCTCTTCATCTTGCACAAGTTGTCTTTTGGTCTC[C/T]TCAGTGTCTGGCTTATCATTTTTCAAATCTTGACTTTCTTGTTTCACATCAAACCCAATAGCAACTTCTTCTACGCCTATAGCTGGTTTCTCAGAAACAGAATTGGT
526_175766_52626	1437-0590.1	GAAGGTGACCAAGTTCATGCTTCTTCAAAACATTCTGCAACTCCAC	GAAGGTCGGAGTCAACGGATTCTTCTTCAAAACATTCTGCAACTCCAA	TTGACCAAGACGGTGACGGGTTTAT	G	T	AGTCAGATCTGGAAGAAGCTTTCAAAGTGTTTGACCAAGACGGTGACGGGTTTATCTCCGCC[G/T]TGGAGTTGCAGAATGTTTTGAAGAAGTTAGGGCTTCCTGAAGCAGGAGAGATTGAACAAGTGGAGAAGATGATTGTCTCTGTTGATA
528_142844_528_9	1437-0591.1	GAAGGTGACCAAGTTCATGCTTTTCGATGATGGAACTAAAGTAGCG	GAAGGTCGGAGTCAACGGATTCTTTTCGATGATGGAACTAAAGTAGCA	TTGCTGGTCATCTCTCTTCAACACTTTAA	C	T	CAATACAGATACCAATCAGATTCACCAAGTTTCTGTGATGAAGACGGCTAAGCATTTCAACTTCGGCCAAGAACTCTCGGCTACCTTGCTGGTCATCTCTCTTCAACACTTTAAC[C/T]GCTACTTTAGTTCCATCATCGAAAAGACCTTC
53_386358_53_57	1437-0592.1	GAAGGTGACCAAGTTCATGCTCTCGGCTGATAATAGCTGGG	GAAGGTCGGAGTCAACGGATTGCTCTCGGCTGATAATAGCTGGA	GCTCCATGCTATCAATGTCAACAGTATAT	C	T	AACAAAAAAAAAAAATCGGCACATACGTGGAATAAGAGTATCTAATAGCTCCATGCTATCAATGTCAACAGTATATATCCTTCTATCATG[C/T]CCAGCTATTATCAGCCGAGAGCTGTCACAGCTGAAGACCATGGAATGAGCAAACGGCAGGTTGGGAAGTCGCTT
530_180419_530_26	1437-0594.1	GAAGGTGACCAAGTTCATGCTAGCAATATCAAGCATCTCCGAAGCA	GAAGGTCGGAGTCAACGGATTCAATATCAAGCATCTCCGAAGCC	AGGTTCTTCTTGTTGGAGGTACTTACTTT	A	C	TCTCAGCAATATCAAGCATCTCCGAAGC[A/C]ACAAAGTAAGTACCTCCAACAAGAAGAACCTTAGAAGTAAGCCCACCAAGAGTCGACTTAACAACCCCAAACCCCAT
535_50382_5358	1437-0595.1	GAAGGTGACCAAGTTCATGCTCGATTAGCAGTAGCATGATCGGATT	GAAGGTCGGAGTCAACGGATTAGCAGTAGCATGATCGGATG	CGAACCAAGAAACTAAGATATGCAGAGAA	A	C	CCTTATTCCAAATACAAATTCGAACCAAGAAACTAAGATATGCAGAGAA[A/C]ATCCGATCATGCTACTGCTAATCGCACCTACGATGAATTCGATCCAATCTTTAACTGGAAAACTGAACAAGGCTTCGAAACTCTCACTATTTACCTTCCA
537_267473_537_24	1437-0597.1	GAAGGTGACCAAGTTCATGCTCCCTAGGAAATCTCAAGAACTTAACTATA	GAAGGTCGGAGTCAACGGATTCCTAGGAAATCTCAAGAACTTAACTATG	GACCAGTTAGATTATTCAAGTAAAGGTGAA	A	G	TTGTTTGAAAACAAACTTTCGGGTGAAATACCCCCAGAGATCGGTGACATGACCAGTCTAGATACCCTTGCCCTTCATACAAACAATCTTACCGGTTCAATTCCTCCTTCCCTAGGAAATCTCAAGAACTTAACTAT[A/G]CTTCACCTTTACTTGAATAATCTAACTGGTC
537_79980_5378	1437-0598.1	GAAGGTGACCAAGTTCATGCTTACTTGAAGAGGCTCTAAGCAGAG	GAAGGTCGGAGTCAACGGATTTACTTGAAGAGGCTCTAAGCAGAA	GCAACGTAAAGAGTTGAGCCGTGAT	C	T	GTTCTTTAAAGAATGCCCTCATCCAGATGATAAGCAACGTAAAGAGTTGAGCCGTGAT[C/T]TCTGCTTAGAGCCTCTTCAAGTAAAGTTCTGGTTCCAAAACAAACGC
540_111577_54012	1437-0599.1	GAAGGTGACCAAGTTCATGCTGTGCGTTATAACTTTAAACCCAAAGAAAA	GAAGGTCGGAGTCAACGGATTGTGCGTTATAACTTTAAACCCAAAGAAAT	GTTGCAACTTGTTTCAAGCGTCTTTAGTA	A	T	GTGCGTTATAACTTTAAACCCAAAGAAA[A/T]TTTTTTTACTAAAGACGCTTGAAACAAGTTGCAACACATGTAACTAGTTTGAAGACAGACCATGTGAATCATAAGTATCACACGATCAATTGAGGAAAGCCGATATTAGACCATAAAAGAA
542_27679_54219	1437-0600.1	GAAGGTGACCAAGTTCATGCTACGCTTTGTGGTCATGGGGAAT	GAAGGTCGGAGTCAACGGATTACGCTTTGTGGTCATGGGGAAC	GGCGATGAATCTTCAACTCTGTGCAA	A	G	TTCATAAGCAAGATCAAGATCTTTCATGGTAGTCTTCTCTCTGATTTTATTCTTTTCTGTAAATCTCCCTTGAGTAGAGCCCTTAAGGTCATAGCGGCGATGAATCTTCAACTCTGTGCAAAACAT[A/G]TTCCCCATGACCACAAAGCGTAC
543_93598_543_14	1437-0601.1	GAAGGTGACCAAGTTCATGCTAGTTGAACTCGAACTAGTGACCG	GAAGGTCGGAGTCAACGGATTGAGTTGAACTCGAACTAGTGACCT	CAGAGGAGAGTTTAGACACACGAGTA	G	T	CGTGGACTAAACACTTGAGACAAACTCCTATTATTGACTGGAGTTGAACTCGAACTAGTGACC[G/T]TAGGACTACTCGTGTGTCTAAACTCTCCTCTGCTTCTTGTAATAACCTCATCAAGAATCTCCGAGTCTCCTGGATACGAAGTTGTC
547_55981_547_9	1437-0602.1	GAAGGTGACCAAGTTCATGCTGGTTTCTTGAGAAGCAGAAGAGC	GAAGGTCGGAGTCAACGGATTAGGGTTTCTTGAGAAGCAGAAGAGT	GCCTCTCCATCACCACACGGAA	C	T	GGAGAAGCTTCCTAGCTTTGGTAAATCATCAATGGAGAGGCAGAAGAGTTTCCGTGGTTTAGGGTTTCTTGAGAAGCAGAAGAG[C/T]TTCCGTGTGGTGATGGAGAGGCAG
550_6785_55017	1437-0604.1	GAAGGTGACCAAGTTCATGCTCGGCAATGAATCCGCCAAAGCA	GAAGGTCGGAGTCAACGGATTCGGCAATGAATCCGCCAAAGCT	GTGATGGTTTCAGTCACAGAGAAATGTTT	A	T	CAATCCTTTTGCCCGCCACCATTGATAAACGCATAGCGAGAACTTCGTGGCGGCAATGAATCCGCCAAAGC[A/T]TAAACATTTCTCTGTGACTGAAACCATCACCCTCAAGTAACTTTAAAATCTCAGCGATGGCGATGAAACCCAGTCGCC
551_179809_551_54	1437-0605.1	GAAGGTGACCAAGTTCATGCTATTCCCAAGTGCCACAAGTGGC	GAAGGTCGGAGTCAACGGATTCCCAAGTGCCACAAGTGGA	CTGGTGTCACAGTTGCAATATCTGCAT	G	T	GTTTTCATACTTATTGGACAACTGACTCTAACGGGGCGGATCTTGACTATAGCTGGTGTCACAGTTGCAATATCTGCATC[G/T]CCACTTGTGGCACTTGGGAAT
551_29074_5519	1437-0606.1	GAAGGTGACCAAGTTCATGCTTGTCAAAGTATGTAAAGGCTGCAAAC	GAAGGTCGGAGTCAACGGATTGTCAAAGTATGTAAAGGCTGCAAAG	GAGTTCATAGCAGCAACATTGCATCTAAA	C	G	CCCATCTTTGTCAAAGTATGTAAAGGCTGCAAA[C/G]AGATGGTCCTCTCTCTCTATTTTGTTTAGATGCAATGTTGCTGCTATGAACTCTTTGTAATCTATTGTTCCACTGTTGTCCACATCAGC
551_30453_5519	1437-0607.1	GAAGGTGACCAAGTTCATGCTGGATTATTCAACGTGGTCACTACACT	GAAGGTCGGAGTCAACGGATTATTCAACGTGGTCACTACACA	ACTATAGTTCTAGTCAACTCAGCAGCTTT	A	T	AGATCTCTATGCATAACACCAAGAGAGTGACAAGCCTCCACAACTCCAACTATAGTTCTAGTCAACTCAGCAGCTTTCCTCTC[A/T]GTGTAGTGACCACGTTGAATAATCC
558_266437_558_21	1437-0609.1	GAAGGTGACCAAGTTCATGCTGTTTACGTTTCCTCTGCTCTAACTCT	GAAGGTCGGAGTCAACGGATTTACGTTTCCTCTGCTCTAACTCC	GTTGATATGTTGAGGAAACACACTTACAAA	A	G	TAAATATGAGATTGTTGATATGTTGAGGAAACACACTTACAAAGA[A/G]GAGTTAGAGCAGAGGAAACGTAAACGTAACGGTAACGGTAACGGAGAGACG
558_38337_Novel02309	1437-0610.1	GAAGGTGACCAAGTTCATGCTAGCTATTGCCGATTACAAGCGAATC	GAAGGTCGGAGTCAACGGATTAAGCTATTGCCGATTACAAGCGAATT	GGAGAAAACATAGATGACTGCAGAGATAA	C	T	ACCAAGTTCAGAAGACCGTTGCCAAGCTATTGCCGATTACAAGCGAAT[C/T]GATTATCTCTGCAGTCATCTATGTTTTCTCCGTAAGGTCATCAA
56_566323_56_151	1437-0611.1	GAAGGTGACCAAGTTCATGCTAACGATCAGAGTCTCATGAACCAG	GAAGGTCGGAGTCAACGGATTCAACGATCAGAGTCTCATGAACCAT	TGTTTATGTTATCACCGAGGCTGATCATA	G	T	AGACTTCATCCCTCAGCCCACAAACCCTTATCCCGGCCCAAACAATTTCCTCATGCAAAACTCTTCAAACCAAGGATTGTTGGCGCACAACGATCAGAGTCTCATGAACCA[G/T]CACGGTATGATCAGCCTCGGTGATAACATAAACAAC
56_597532_56_157	1437-0612.1	GAAGGTGACCAAGTTCATGCTTGCTGAGGAGCTCCAGTGCAT	GAAGGTCGGAGTCAACGGATTGCTGAGGAGCTCCAGTGCAA	TCCGGTTTACCCGTCCCGGTTT	A	T	CAACAACAACAACACCAACATGTCTAAAGTCAAACCGGCTAAGAAAAGCTTTGACTTGGTTATTAACGGAGTGAATATGGACATTTCCGGTTTACCCGTCCCGGTTTGCAC[A/T]TGCACTGGAGCTCCTCAGCAATGCTACCGTTGGGGTTG
567_85240_56727	1437-0613.1	GAAGGTGACCAAGTTCATGCTACCTATCTCCATATCCTGATCAATGA	GAAGGTCGGAGTCAACGGATTACCTATCTCCATATCCTGATCAATGT	AGGCAGTTAAACCAAAATGGGATTACGAT	A	T	CCTGGATTCCCTGATCCTTTCTATGAGATAAGGTATGATGGGTTCACCTATCTCCATATCCTGATCAATG[A/T]ACATCGTAATCCCATTTTGGTTTAACTGCCTGCATAAATGACTTAGAAAAGTCTGGCGGACGCCTTTTCCGTAGCTACT
569_35517_5692	1437-0614.1	GAAGGTGACCAAGTTCATGCTGCCTCATTCACACCACGTCCC	GAAGGTCGGAGTCAACGGATTGCCTCATTCACACCACGTCCT	CTTGGAAACTAGGGTTTTGGAGGCA	C	T	CTCCTTGGCCTCATTCACACCACGTCC[C/T]CTGCCTCCAAAACCCTAGTTTCCAAGCTTTATTCAG
57_211877_57_51	1437-0615.1	GAAGGTGACCAAGTTCATGCTCCATACTCAGATCTTGACCATATCAATT	GAAGGTCGGAGTCAACGGATTCCATACTCAGATCTTGACCATATCAATA	TCTTCCTGAATCTCTCGTAATCTCGTTT	A	T	CTCAAATTAGCTTTTTTCTCTGTCTTCCTGAATCTCTCGTAATCTCGTTTTTTTTTT[A/T]ATTGATATGGTCAAGATCTGAGTATGGTTTCGATGATCCGACTTTAATGTTGATTGATTTTCCCAAGAGGCGTTGTCTCTCCACTGATTCCT
570_157151_57025	1437-0617.1	GAAGGTGACCAAGTTCATGCTATGATCTCGTAGAGCACAACACCA	GAAGGTCGGAGTCAACGGATTGATCTCGTAGAGCACAACACCG	CTTCGGTTAAAGAGCGATGTATATAGCTT	A	G	GTTATGATCTCGTAGAGCACAACACC[A/G]AAGCTATATACATCGCTCTTTAACCGAAGATGGCCTGTTTGCACGTATTCTGGAGCTGCATAGCCTTGTGTTCCAACTCT
574_80050_5742	1437-0618.1	GAAGGTGACCAAGTTCATGCTGAGACAGAGACCAGTGAGGAG	GAAGGTCGGAGTCAACGGATTGGAGACAGAGACCAGTGAGGAA	ACCACCGGGCAAGTCATCTGATTTT	C	T	ATCAGAAGTGAAATCTACAGTTCGTCCTTAGTTGGTGTCTCTTCCTCAACAGGTTCAGCTTCAATGTTTAGACCACCACCGGGCAAGTCATCTGATTTTGTCTCAGTGGC[C/T]TCCTCACTGGTCTCTGTCTCCTCTACCTCGACTTCCTCG
577_81144_577_15	1437-0619.1	GAAGGTGACCAAGTTCATGCTCACTAACAAGGCTGGACTCAACC	GAAGGTCGGAGTCAACGGATTATCACTAACAAGGCTGGACTCAACT	CCAAATCATATGAGCAGAACAATCATAGTA	C	T	CTTTTGCCATATGAACAATCACTAACAAGGCTGGACTCAAC[C/T]TCTGGTCTCTACTATGATTGTTCTGCTCATATGATTTGG
58_19699_583	1437-0620.1	GAAGGTGACCAAGTTCATGCTGGCGATGATGCTCATTGCCTTTG	GAAGGTCGGAGTCAACGGATTGGCGATGATGCTCATTGCCTTTC	CAGCAGCAGAGAAAGAAACAAAGAAACAT	C	G	TCAAAACACTTTACTTTGTAACAGCAGCAGCAGAGAAAGAAACAAAGAAACATCCAGAGA[C/G]AAAGGCAATGAGCATCATCGCCGGCTCCTACGAGAGATTCATTTGGGGCTTCAAGCTCAAACCCACAAAACACGACTCCCAAACCCAAA
58_354453_58_53	1437-0621.1	GAAGGTGACCAAGTTCATGCTCAAGAAACTCAGCTCCAACGTCG	GAAGGTCGGAGTCAACGGATTCAAGAAACTCAGCTCCAACGTCT	GATGAAGAACCAATCCACAGAATCAGAA	G	T	TATTATATACCTCAAGAAACTCAGCTCCAACGTC[G/T]AGTTCTGATTCTGTGGATTGGTTCTTCATCGAATAAGATCTGGTGTACATTGACCTTGCAAGCGAGAAGCTCCTGACAAGTATCTTTCTTTTGTTCTCCA
58_57924_58_11	1437-0622.1	GAAGGTGACCAAGTTCATGCTGTGAGATGTACGAGGGCGCAG	GAAGGTCGGAGTCAACGGATTGTGAGATGTACGAGGGCGCAT	AACATCATCCATCATCAGCTCTTTCTCTA	G	T	TAATGTAGGATGTTGTGAGATGTACGAGGGCGCA[G/T]CTAGAGAAAGAGCTGATGATGGATGATGTTTTCAGGATTGAAGATATGCCTTCCTTC
581_50123_5819	1437-0623.1	GAAGGTGACCAAGTTCATGCTTAAATTTCTTACCGGACATATAACAAAGTTAA	GAAGGTCGGAGTCAACGGATTAAATTTCTTACCGGACATATAACAAAGTTAT	CTATGTATCTCTTTCTTGTCTCATGTTTAA	A	T	GCGGAATCGATCAAGTGGATACAAATAGTTAAACTTAAATTTCTTACCGGACATATAACAAAGTTA[A/T]GTTAAACATGAGACAAGAAAGAGATACATAGTTTATTAAACTAAAGTTAACACCAACTGATGGAACCGTTCTACGGCTGCTAA
584_18097_584_6	1437-0624.1	GAAGGTGACCAAGTTCATGCTAAAGAGAAGCTTCTCGGACAAGAGT	GAAGGTCGGAGTCAACGGATTGAGAAGCTTCTCGGACAAGAGC	CGCAAAAGCAGGAAACCCGACATT	A	G	CAAGAAAAGCAGAGTTCTGGTGATCGGAGGCACTGGTTACACCGGAAAGTTTATGGTCGAAGGGAGCGCAAAAGCAGGAAACCCGACATTC[A/G]CTCTTGTCCGAGAAGCTTCTCTTTCAGATCC
585_178303_585_24	1437-0625.1	GAAGGTGACCAAGTTCATGCTGGTGGAGTTGGTGCTTTTGCCA	GAAGGTCGGAGTCAACGGATTGTGGAGTTGGTGCTTTTGCCC	TTCCAAACTAGTGAGACGACAAACCAAAT	A	C	GTTTGGAATTCGCTGGCGGAAACAGTGGAGAGCTTGGTTTCAGTGGTTTGGATAGTGATTGAATCTGGTTGGAATCTTGTTGGTGATGTGGTGGAGTTGGTGCTTTTGCC[A/C]ATTTGGTTTGTCGTCTCACTAGTTTGGAACATCA
585_7159_5856	1437-0626.1	GAAGGTGACCAAGTTCATGCTAATAGTCACCTTCTATTTGTCTAGGTT	GAAGGTCGGAGTCAACGGATTAATAGTCACCTTCTATTTGTCTAGGTC	TCTTGGGTCTTGCTAATAGCTTTGTTGAT	A	G	ATCTAAGGAATTTTACTAACTTGGAAGTCTTGGGTCTTGCTAATAGCTTTGTTGATG[A/G]ACCTAGACAAATAGAAGGTGACTATT
586_68769_586_11	1437-0627.1	GAAGGTGACCAAGTTCATGCTATTTATGTTGGGACAGGGAGTTCAT	GAAGGTCGGAGTCAACGGATTTATGTTGGGACAGGGAGTTCAG	TGTCACTGACTCCAATCACCCGTAA	A	C	TGCAGAACCAGCAGATTTGATACTGCAAACTTCAGACAAGAGATCATCATCAAGCTCTTCTTTGAGCACATCTATTGGAACAAGTAAGGATTTACTGTCACTGACTCCAATCACCCGTAA[A/C]TGAACTCCCTGTCCCAACATAAATACAAA
587_137392_58718	1437-0628.1	GAAGGTGACCAAGTTCATGCTGTCAAAATGCTGGAAGGCCTTGTAT	GAAGGTCGGAGTCAACGGATTGTCAAAATGCTGGAAGGCCTTGTAA	GACACAGGCTTGAGAGTGATGAGAA	A	T	GGGAACGGGTCAATAGACTACATAGAGTTCATTACTGCAACTATGCATAGACACAGGCTTGAGAGTGATGAGAATCT[A/T]TACAAGGCCTTCCAGCATTTTGACAAAGACGGCAGCGGTTACATAACAATAGATGAGCTGGAAGTGGCACTG
588_13402_5884	1437-0629.1	GAAGGTGACCAAGTTCATGCTGATTTTAATAGCTGATCTATGTGGGCTA	GAAGGTCGGAGTCAACGGATTTTAATAGCTGATCTATGTGGGCTT	GACCTATGTAGCTGGTAAAACCTTCAAAA	A	T	CTCGTCCAATGTTTTGGATTTTAATAGCTGATCTATGTGGGCT[A/T]TACTATTATATTTTGAAGGTTTTACCAGCTACATAGGTCTATAATTGACAGATTTTAAAATTCAACTTAATACTTGAATTGGAATTGTGACGGCATTGACGAGTTT
59_182090_59_46	1437-0630.1	GAAGGTGACCAAGTTCATGCTTCTTACTTTGGATGGCCAGTATCT	GAAGGTCGGAGTCAACGGATTCTTACTTTGGATGGCCAGTATCC	CCATTGATCCAACAATGCAGTGGGTT	A	G	AACAGCACCAGCTCCACCATAAACCAGTCCAAACCCAACCATTGATCCAACAATGCAGTGGGTTGT[A/G]GATACTGGCCATCCAAAGTAAGAAGCCACCTGTAAAGATTCACAA
5917_124_59171	1437-0631.1	GAAGGTGACCAAGTTCATGCTAAAAACAAACCCATAGCTCTTTCCACA	GAAGGTCGGAGTCAACGGATTAAACAAACCCATAGCTCTTTCCACG	GGAACTCGATGATTCTTGGTTTAGCTAAT	A	G	GAAACTAACAGAATCTGGCTCCAATCCAGAACGCTCCAACTCCAAAAACAAACCCATAGCTCTTTCCAC[A/G]TACCCATTATTAGCTAAACCAAGAATCATCGAGTTCCAACACGATAACTGCTTCTCACGAGCCTCCTCAAACACCCTTAA
595_117954_595_12_1	1437-0632.1	GAAGGTGACCAAGTTCATGCTAACATCAAGATTCCATATCTCTATCAG	GAAGGTCGGAGTCAACGGATTAACATCAAGATTCCATATCTCTATCAC	TTCTTAGCTGTTGGTTTGTATAAGAAGCC	C	G	GAAATTTCTTAGCTGTTGGTTTGTATAAGAAGCCC[C/G]TGATAGAGATATGGAATCTTGATGTT
599_430696_59928	1437-0633.1	GAAGGTGACCAAGTTCATGCTCGACTCCGACGCGTCCTCA	GAAGGTCGGAGTCAACGGATTGACTCCGACGCGTCCTCC	ACTGACGGAGAGTTGATTCGTCGAT	A	C	CAAGAAACTACACAGATCTGATCAACAAACCTTCCTACCGAGCTCTCTACGACTCCGACGCGTCCTC[A/C]ATCGACGAATCAACTCTCCGTCAGTTCGAGAAAGAAGTCAAAGAACGGATCAAAACGACTCGCCAAGTGATCGCCGAAGCGA
599_431525_59928	1437-0634.1	GAAGGTGACCAAGTTCATGCTGAGAAGTTCATGTACTGAGCATACCT	GAAGGTCGGAGTCAACGGATTAGAAGTTCATGTACTGAGCATACCG	CTGTGGAGACTTGTTTTGGGTCGTT	A	C	GGGGCTTTGGGAGATTGATATGGATGGGAAAGTTAATGGAGCTGTGGAGACTTGTTTTGGGTCGTTTCAT[A/C]GGTATGCTCAGTACATGAACTTCTCGCATCCTTTGATTAAAGAGAAGTTTAATCCCAAAGCATGTGCGTGGGCTTATGG
6_412480_6_87	1437-0635.1	GAAGGTGACCAAGTTCATGCTAATCTGAGTAGAAAGAAGAAACGCTG	GAAGGTCGGAGTCAACGGATTAATCTGAGTAGAAAGAAGAAACGCTC	AAAGATTTCAAGGGGAGGGGGTGTT	C	G	CTCTCTCTCTCTAATAAGCTTTTTCTTCGTTACTGTGTGTAGAGGCCATGCCCTTATCCTTTGAAAGATTTCAAGGGGAGGGGGTGTT[C/G]AGCGTTTCTTCTTTCTACTCAGATTCTCACAAAACCCGGTTTAATCAAACCAAAACCGGAA
60_109490_6026	1437-0636.1	GAAGGTGACCAAGTTCATGCTGAGTGATCATCTATGGGAGAAACAT	GAAGGTCGGAGTCAACGGATTGAGTGATCATCTATGGGAGAAACAC	CCAATGATCTTTCCCCATTTGTTCATCAA	A	G	TTGGTAATGACGAGGAGAATCAAGACAACACGAGGAAGAGAGATAGCATTTCCACTCTCTATGAGCAGCAGGGCCAATGATCTTTCCCCATTTGTTCATCAA[A/G]TGTTTCTCCCATAGATGATCACTCACACACCTCTCCCTCAAGGAGCT
60_676570_60159	1437-0637.1	GAAGGTGACCAAGTTCATGCTCGTGGTGGTGGAGGAGTCT	GAAGGTCGGAGTCAACGGATTCGTGGTGGTGGAGGAGTCG	GAAACTCGTCACCACCGTCCCAT	A	C	CCGCCGTGGAGATCAGCTCCGACGAGTCCGGTTTCCGCGGATCTTGGTACCTTGGGAAACTCGTCACCACCGTCCCATC[A/C]GACTCCTCCACCACCACGAGATGCGAGGTTGAGTACACGACGCTCTTCTTCGACAAAGAAGGGAGGAAAC
600_78502_60013	1437-0639.1	GAAGGTGACCAAGTTCATGCTGGAACGGAGAAACTGGAGTCG	GAAGGTCGGAGTCAACGGATTGGAACGGAGAAACTGGAGTCA	GCTTCAGTATCTCGCCACCTTGAT	C	T	TCAGTCTCAGGATCGCTGATTAACAACACCTCAAGAGAGTTCTTGAGAACAATCCTCCGATATTCTCTCTTGTCCGTACGTGGCTTCAGTATCTCGCCACCTTGATCCGCAGC[C/T]GACTCCAGTTTCTCCGTTCCAACCACCATGGCCGG
6035_239_60351	1437-0640.1	GAAGGTGACCAAGTTCATGCTGCAGATGAAGAGAAGCGACCG	GAAGGTCGGAGTCAACGGATTCTGCAGATGAAGAGAAGCGACCA	CCTTCTATAATTTTAAACCTCACTTCCCAT	C	T	AAAGGATGTTGCTTGCCTTTACGTCTCTGTGAATAATCTTTAGCTGAGAATCTTCATGGAGGTAAACAAGAGCTCGAGCAATGCCTTCTATAATTTTAAACCTCACTTCCCATGTAAGAAG[C/T]GGTCGCTTCTCTTCATCTGCAGATTAGAAAAAAAAAAGTATCA
604_38922_60414	1437-0641.1	GAAGGTGACCAAGTTCATGCTTTTTGTTCTTTATTAACACAAGCACCA	GAAGGTCGGAGTCAACGGATTCTTTTTGTTCTTTATTAACACAAGCACCG	CTCTGAATGCTTTTAATCTGCATCTTAGTT	A	G	TGATAATTGTCATTTAACATGTGCTTTTTGTTCTTTATTAACACAAGCACC[A/G]AATGAGGATAAAACTAAGATGCAGATTAAAAGCATTCAGAGGTTCTAACATTCAGATACATGAAGGCAACAACAATCCAAACGATGTTAAATAAACAC
609_40781_60939	1437-0642.1	GAAGGTGACCAAGTTCATGCTCAGCGATGATACGGTTCAAAGTG	GAAGGTCGGAGTCAACGGATTGTCAGCGATGATACGGTTCAAAGTA	GCTTCTGGCGGCGGGAGCTT	C	T	AATCTTTTGCGGCTGGACGGTCTGCATCCCTTGCTTCTCCGTCGCAATCGCACCGCTTTTGTGGGCCTGCTGCTGCCGCTTCTGGCGGCGGGAGCTTCGA[C/T]ACTTTGAACCGTATCATCGCTGACCTTTGCAGCCATGGTAATCCCAAG
61_376343_61_63	1437-0643.1	GAAGGTGACCAAGTTCATGCTCGATGAAGACAGAAACCGAGACA	GAAGGTCGGAGTCAACGGATTCGATGAAGACAGAAACCGAGACC	TCGCGGTGGCTGTGGCGGT	A	C	GACCGCGACCGCACTCGCAACCATCGCGATGAAGACAGAAACCGAGAC[A/C]ACCGCCACAGCCACCGCGACTCCGAACGTAACCAACACCACCAC
615_107853_6159	1437-0644.1	GAAGGTGACCAAGTTCATGCTCGAACCGCATAAGAACCAGACCT	GAAGGTCGGAGTCAACGGATTGAACCGCATAAGAACCAGACCG	TATGGTGGAGAAAGAACACTTAGGTACTT	A	C	GACATGGATGTATCTTGCAGTACCAGTTTTGCTCTATGGTGGAGAAAGAACACTTAGGTACTTC[A/C]GGTCTGGTTCTTATGCGGTTCGACTTCTAAAGG
62_399002_6244	1437-0645.1	GAAGGTGACCAAGTTCATGCTCACCAGATTCGCGCAAATGTTC	GAAGGTCGGAGTCAACGGATTCTCACCAGATTCGCGCAAATGTTT	CGGCGGGGATGACTTATATAACCTA	C	T	CTCAGGCTTTCCACCAGCCCATTTGGAGATTGAGAAGTGAACCTTCTCGCGACTTAGGGCTTCTGCTTTGAATGGCTCCTTGAGGCAATTCCTCACCAGATTCGCGCAAATGTT[C/T]GAATAGGTTATATAAGTCATCCCCGCCGCTCTCCA
62_8413_62_2	1437-0646.1	GAAGGTGACCAAGTTCATGCTGAATACGTTTACAGAAACGAGCTTACT	GAAGGTCGGAGTCAACGGATTAATACGTTTACAGAAACGAGCTTACC	AACACCAAAGCTGTAAACGTCACTCTTA	A	G	ACAATCTCAAGCAACAGAACACCAAAGCTGTAAACGTCACTCTTAGT[A/G]GTAAGCTCGTTTCTGTAAACGTATTCAGGTGCTAGGTAACCATATGTCCCACCAGCCATTACAGTTCTCTCTTGCATTACTTCCCATGGGACAAACTTTGAG
623_161378_6232	1437-0647.1	GAAGGTGACCAAGTTCATGCTGGAGTTTTGGGCAAGATGGGCT	GAAGGTCGGAGTCAACGGATTGAGTTTTGGGCAAGATGGGCC	CAAAGAGAAGCGTGCCATAGAGCTT	A	G	GAGAGGAGACCAATCGCAGGAACAGCGTTTATAATTGCAAACACATCGTTCAACTCAAACGGCCCTTCTCTCGGTTTGTGATGTGACTCATGCATGTTCCAAAGAGAAGCGTGCCATAGAGCTTTATG[A/G]GCCCATCTTGCCCAAAACTCC
63_207996_Novel02469_1	1437-0648.1	GAAGGTGACCAAGTTCATGCTCCCGTGATTCTCTTTTAATTTTATCCT	GAAGGTCGGAGTCAACGGATTCCCGTGATTCTCTTTTAATTTTATCCC	AGTAAGCATCAGAAGCTTACTTCGAGAAA	A	G	ACCCAACTCCGATTCTCAAAAACCAGACTTCAACACAACTCTCTTCAGATCTGAAACAGTTCCAATCAAAAAGTAAGCATCAGAAGCTTACTTCGAGAAAA[A/G]GGATAAAATTAAAAGAGAATCACGGGAGGGAATTAAAAATACA
63_92234_63_21	1437-0649.1	GAAGGTGACCAAGTTCATGCTGAGAGTTAACGATTATCTTCAAAATTCGC	GAAGGTCGGAGTCAACGGATTAGAGAGTTAACGATTATCTTCAAAATTCGT	GCTTGGTAGACGCGTTGTGTCATTT	C	T	TTTTTATCAAATGAGATAAAAGAGAGTTAACGATTATCTTCAAAATTCG[C/T]CTTCTATCAAATGACACAACGCGTCTACCAAGCCTGGAAAGGAAGCAAT
63_98948_63_23	1437-0650.1	GAAGGTGACCAAGTTCATGCTATGCCGTTAACATAGGCGGCC	GAAGGTCGGAGTCAACGGATTCATGCCGTTAACATAGGCGGCA	ATGAACTCGCAGCAGCCGTCCA	G	T	CTTCACCTGAAGGCATGAACTCGCAGCAGCCGTCCACGGCGT[G/T]GCCGCCTATGTTAACGGCATGATTCTTTAAGCACTCTCTGTACCTTATCTTTGACCCTCCA
632_15489_63212	1437-0651.1	GAAGGTGACCAAGTTCATGCTAATATGTCTAGCGAGATCGAGATTCTA	GAAGGTCGGAGTCAACGGATTATGTCTAGCGAGATCGAGATTCTG	AAGCTGTGCGGCTGCTGCGAAA	A	G	ATAATATGTCTAGCGAGATCGAGATTCT[A/G]TTTCGCAGCAGCCGCACAGCTTCAGAAGATAACGTTGATCCAATTTCAAAAGAGGAATTTACGAATCTTATCTCATCCTTCACCTTAATTGTTCGCTTCTAAGTG
633_220238_63355	1437-0652.1	GAAGGTGACCAAGTTCATGCTGTATTCTAGCTCCTGGCAGCCT	GAAGGTCGGAGTCAACGGATTATTCTAGCTCCTGGCAGCCC	CTTAGTCTCACAAAGAGGACTAATAGCTT	A	G	CGAGGAGCAGATGAACAAGGAATGGAGGACGAAGAAGGCTTAGTCTCACAAAGAGGACTAATAGCTTTAGCTCA[A/G]GGCTGCCAGGAGCTAGAATACATGGCTGTATACGTCTCAGACATAACCAACGAGTCACTCGAAAGCATAGGAACA
633_54998_63318	1437-0653.1	GAAGGTGACCAAGTTCATGCTGATAATTTCTCTGCGAGTTTAGCCAG	GAAGGTCGGAGTCAACGGATTGATAATTTCTCTGCGAGTTTAGCCAA	CAGATACTATTGTACGTTGCAACTTGCAA	C	T	ACGATAAGGAAGAGACTTGCAGCTTTGCAGATACTATTGTACGTTGCAACTTGCAATCG[C/T]TGGCTAAACTCGCAGAGAAATTATCGTAATTACATTTGTTTTTATTTATTTTATTTTCTATTTTCTTTATTTCAATTTTTCTTTTTAGAT
644_140607_6441	1437-0654.1	GAAGGTGACCAAGTTCATGCTGATCATCTCCAATCTGCCGCGTT	GAAGGTCGGAGTCAACGGATTATCATCTCCAATCTGCCGCGTC	CGATCGTTGGCGTTCTTCTCTCATT	A	G	GTCAGGATCAAGGCAAGTCTGCGAGTTTTGTGAATCTGAGACTGCTTTTGGAGAGACGATCGTTGGCGTTCTTCTCTCATTAC[A/G]ACGCGGCAGATTGGAGATGATCTCCTGCGTGGGATTGAGTTTCTCCCCGGTAAGAGAAGACGATGA
644_140836_64411	1437-0655.1	GAAGGTGACCAAGTTCATGCTCCTCCTCAATAATAGCGACGGAC	GAAGGTCGGAGTCAACGGATTCCTCCTCAATAATAGCGACGGAA	AGCTTCACTCTTCACTCTTCTTTCTTCTT	G	T	GTAGAGGAGAAGGAGGAAATAGAAGACGCAGAGGAATGAACTTTTAAAGATCCGATTGATGCCATTGTTGTTCGAGAGGACGAGCTTCACTCTTCACTCTTCTTTCTTCTTCT[G/T]TCCGTCGCTATTATTGAGGAGGAGTATCTTTTTTTA
646_6073_64621	1437-0656.1	GAAGGTGACCAAGTTCATGCTTCAATCTCAAGATAGTTTGAAGCCAAA	GAAGGTCGGAGTCAACGGATTCAATCTCAAGATAGTTTGAAGCCAAG	TGTCGTATTGTACACCCGCTGCTTT	A	G	GGTGTAACTTTTATTTCCCGGATAAGTTCCTCAATCTCCTTGAAAAGTATATGATCTTCAATCTCAAGATAGTTTGAAGCCAA[A/G]ACCTTAAAAGCAGCGGGTGTACAATACGACATGTGAATGTGCATGTCCATACGTCCTGGCCTCAAC
651_97214_651_17	1437-0657.1	GAAGGTGACCAAGTTCATGCTCATTATCTACCGGACAGCGTGGA	GAAGGTCGGAGTCAACGGATTATCTACCGGACAGCGTGGG	CTCGGTTCCCATTCACCTCAAAGAT	A	G	GGCCATTATCTACCGGACAGCGTGG[A/G]GAGATCTTTGAGGTGAATGGGAACCGAGTTGCGG
653_115995_653_29	1437-0658.1	GAAGGTGACCAAGTTCATGCTCCCTAGAGAAAGAGGACGAGAC	GAAGGTCGGAGTCAACGGATTCCCTAGAGAAAGAGGACGAGAG	CTGCGTCATCTTCTTCCCCTTTGAT	C	G	AAAGAGAGTCGAAAACCCTAGAGAAAGAGGACGAGA[C/G]AGAGGATCAAAGGGGAAGAAGATGACGCAGAAGAGCAATCAGTTCAAGGGCCAACAGAAGAAGAAGACTATTGCCCCAAACCGCCATGGAAAAGCCGTTCAAAATCGCAAAG
656_22333_6567	1437-0659.1	GAAGGTGACCAAGTTCATGCTGGAGAAGAGCTCTTGATTCAAGAAG	GAAGGTCGGAGTCAACGGATTGGAGAAGAGCTCTTGATTCAAGAAA	TGGTTGTTTTTGAGCTGGAATTAGAGGAT	C	T	GATGAGAGTTGTTAGAGAGCGAGAGGTCTCCGAGTGGATGATGATGGTTATTGGTTGTTTTTGAGCTGGAATTAGAGGAT[C/T]TTCTTGAATCAAGAGCTCTTCTCCAAAACCCTAAATCGAGTTCCTCATGAACTTCTTGATCTGTTGTTG
658_105541_6588	1437-0660.1	GAAGGTGACCAAGTTCATGCTAACTTCGGGAATTATTGGTGACTCTAA	GAAGGTCGGAGTCAACGGATTAACTTCGGGAATTATTGGTGACTCTAT	TTCTAACCAGAAAAAGGCCCATATTCCAA	A	T	TCACTTGAGTCAACGCTTCATTTGATTCTCTTTATAGGAACTGAACACGTGGGATTAACAAGTCCATGACTATGTGTAACTTCGGGAATTATTGGTGACTCTA[A/T]TTGGAATATGGGCCTTTTTCTGGTTAGAAGGTGTGTTTAAAGTTTG
66_254656_66_61	1437-0661.1	GAAGGTGACCAAGTTCATGCTGTAGACCCGACCCGGAAGAG	GAAGGTCGGAGTCAACGGATTAAGTAGACCCGACCCGGAAGAA	CTCACAATCATCTCTACGACCCGAA	C	T	TCATGGATTCAAATACTCACAATCATCTCTACGACCCGAATCACATACC[C/T]TCTTCCGGGTCGGGTCTACTTCG
66_277019_66_68	1437-0662.1	GAAGGTGACCAAGTTCATGCTCAGATCTAGAAAAGAAAGATCTCCGC	GAAGGTCGGAGTCAACGGATTCAGATCTAGAAAAGAAAGATCTCCGA	CACCGCCGTCGCGATCCGAT	G	T	ATCGGGACCAGTTCACCGCCGTCGCGATCCGATTCACG[G/T]CGGAGATCTTTCTTTTCTAGATCTGAGCTCTTCTCCCTCTCTTCTTCCAATCTCTTCACCTTCGATTGCAACGACCTGCATCACCAAAACCGCCACTCGATTCATCAAAAA
66_417825_66_99	1437-0663.1	GAAGGTGACCAAGTTCATGCTAGAGAAATAGCTATATGAACAGCATCG	GAAGGTCGGAGTCAACGGATTCTAGAGAAATAGCTATATGAACAGCATCA	AAAGAAGCAGGAGAAGGAGGGTATAATAT	C	T	TCATACTACACAAAGAACGGAAAAGACCCCTTGGTGTATCCATATGTTTTGCTTCTCAGTGTTCAGTTGCTTCCTGCTATCATGCACTTATCCAAAGAAGCAGGAGAAGGAGGGTATAATAT[C/T]GATGCTGTTCATATAGCTATTTCTCTAGT
66_423196_66_101	1437-0664.1	GAAGGTGACCAAGTTCATGCTCATTTGCCTTTTTTTTTTGTTTACCTTC	GAAGGTCGGAGTCAACGGATTCTCATTTGCCTTTTTTTTTTGTTTACCTTG	TGCTAATCTCAAGGTCATTACCATTGCAA	C	G	GTTACGCAAGCTTGAATCCACATTCTCACACTCTCTGAAGCCATGAGTTGTTAACTCCATCTTCTCATTTGCCTTTTTTTTTTGTTTACCTT[C/G]TTATTCTTTTTTTTTCTTGCAATGGTAATGACCTTGAGATTAGCATAATCAGCTTTG
66_467034_66112	1437-0665.1	GAAGGTGACCAAGTTCATGCTCCTCACACCAACAACATATCATCTCA	GAAGGTCGGAGTCAACGGATTCTCACACCAACAACATATCATCTCC	CGAGCTTCATGGTGGAGAAGATGAA	A	C	GCCATGGCTTCCCATCTCCTCTCCCCATTTAATACCATCCTTCCTCGCTCTTTCCTCCTCACACCAACAACATATCATCTC[A/C]TCTCTCTTTCATCTTCTCCACCATGAAGCTCGCCACTAGCCTCAGCTCCAAGTTCCTCCGCCTCAGCC
661_100724_661_29	1437-0666.1	GAAGGTGACCAAGTTCATGCTTCCAGAGCAGGAATGATATGGTAATA	GAAGGTCGGAGTCAACGGATTCCAGAGCAGGAATGATATGGTAATG	AAAGAAAGTCTTCTCCAGCATAGCGAAT	A	G	TCAAGTCTGTTGGATCGTCCGTACAAAGATACCATAGCACAACAATGTTCCAGAGCAGGAATGATATGGTAAT[A/G]ATTCGCTATGCTGGAGAAGACTTTCTTTCCTTCCTCTACATTTCCCATTAGACCGTGTGCGAGAATGATACTCGAA
663_175297_663_26	1437-0667.1	GAAGGTGACCAAGTTCATGCTTACAGAGAGAATATATAATAACCTCACTG	GAAGGTCGGAGTCAACGGATTACAGAGAGAATATATAATAACCTCACTA	GGCGCTTATCGGATCCGGCTTA	C	T	GTCGTCAATCTTACTTCACAGATTCAATCCATGGCGCTTATCGGATCCGGCTTAGC[C/T]AGTGAGGTTATTATATATTCTCTCTGTAAT
665_80307_6654	1437-0668.1	GAAGGTGACCAAGTTCATGCTGCGAGGGAATGTCTTTTTCTTTTAATG	GAAGGTCGGAGTCAACGGATTGGCGAGGGAATGTCTTTTTCTTTTAATA	GGCATTTTCTTGATTTTGGTGAGAGCTTT	C	T	TTCACCAATCGGCATTTTCTTGATTTTGGTGAGAGCTTT[C/T]ATTAAAAGAAAAAGACATTCCCTCGCCGGAATAATCACCGGAGATAAAGA
67_15623_67_5	1437-0669.1	GAAGGTGACCAAGTTCATGCTATTCTTTGGCTTCGTTAATAGCAGAAG	GAAGGTCGGAGTCAACGGATTCTTTGGCTTCGTTAATAGCAGAAT	TGGCATCTCTCTTCGAGAAGGCAA	G	T	CACTGGTTAGAGAGGTCGTGACGGTCTCAGTGGAGGCCGCCACGGTTTTCTGAGCATCGGTTAGAGAGGCACCGATGGATTCAACATTGGCTGTAACGGATTCTTTGGCTTCGTTAATAGCAGAA[G/T]TTGCCTTCTCGAAGAGAGATGCCA
67_168337_67_42	1437-0670.1	GAAGGTGACCAAGTTCATGCTACTCAACATCCCTCCGGCTGAA	GAAGGTCGGAGTCAACGGATTCTCAACATCCCTCCGGCTGAC	CGTCTGATATACTGTTCCGACGGTT	A	C	TGATCACGACAACTCAACATCCCTCCGGCTGA[A/C]ACCAACCGTCGGAACAGTATATCAGACGTCGGAGACTGCGGCTTATGCCTAATGAGATCAAGCGGAGTCATACCAGAACCATCCTT
67_177498_67_44	1437-0671.1	GAAGGTGACCAAGTTCATGCTCCTCTGTAATTCTTCATCTCCTCG	GAAGGTCGGAGTCAACGGATTGCCTCTGTAATTCTTCATCTCCTCA	CCGATTACCCGGTTATTGAGCTGTA	C	T	TTCAAGAAATCGAGACAACCCGGTCCGATTACCCGGTTATTGAGCTGTACCGA[C/T]GAGGAGATGAAGAATTACAGAGGCATGGATCTCGCTCCCACTTTCCGTGTCCCTTCTTGGAGCAGACACCCTAAGACTGGTGACTG
67_1877_6728	1437-0672.1	GAAGGTGACCAAGTTCATGCTATGGAACTGAAGGAGTCATCTTCCT	GAAGGTCGGAGTCAACGGATTGGAACTGAAGGAGTCATCTTCCC	CGGAGGAGACCACAGACGTCAA	A	G	GCGAAAAAGGTGCGAAGGCAAAATACTTCAACGGAGGAGACCACAGACGTCAAA[A/G]GGAAGATGACTCCTTCAGTTCCATCTAACTACGTCAGCATCCTTCATCTC
67_70105_67_18	1437-0673.1	GAAGGTGACCAAGTTCATGCTAAGACATGGAGGAGATAGAAGGAG	GAAGGTCGGAGTCAACGGATTTAAGACATGGAGGAGATAGAAGGAA	GACAAGACTCTACAGCTGCTCTGTT	C	T	TTCAGACACTAAACTGACATCGTACCCATGCTTTTGTTGATGTGGTGTACATAAGAGGTTAAGAACTCTATGACAAGACTCTACAGCTGCTCTGTTGG[C/T]TCCTTCTATCTCCTCCATGTCTTAAAAAGTTA
671_118540_671_12	1437-0674.1	GAAGGTGACCAAGTTCATGCTGAGGAAGTAGTTAACGAATCTTCG	GAAGGTCGGAGTCAACGGATTCTGAGGAAGTAGTTAACGAATCTTCA	AGACCTGGTCTTCATAGAGTGTATGATTA	C	T	GTCGAGATTTCAACTTGAAATCAGACAAAACCGGTCCAACTAGGATTGTGGTTTTAAGACCTGGTCTTCATAGAGTGTATGATTA[C/T]GAAGATTCGTTAACTACTTCCTCAGGGACAACCATGGAAGGAAGCAGCATAGAAGAGTTTCTCG
673_44442_6731	1437-0675.1	GAAGGTGACCAAGTTCATGCTAGAATTGCTTGATCAAATCATGGAGGA	GAAGGTCGGAGTCAACGGATTAGAATTGCTTGATCAAATCATGGAGGT	AACCTCGGAACTCGCTACTTGAGTT	A	T	AGTAATCAGAATTGCTTGATCAAATCATGGAGG[A/T]AGCAACTCAAGTAGCGAGTTCCGAGGTTCCTGTAGTGAAAGGAGATGCTGATGACCTTAAGACAATTGATGTTTCCATCAAGGTAATGAGT
679_48902_67929	1437-0676.1	GAAGGTGACCAAGTTCATGCTTATTCATGGTATGCATTGTGCAGAGA	GAAGGTCGGAGTCAACGGATTCATGGTATGCATTGTGCAGAGG	CTTGAATTTACTCACAAACTTATCTGGAA	A	G	TAAATATTTTTATTCATGGTATGCATTGTGCAGAG[A/G]GTTCCAGATAAGTTTGTGAGTAAATTCAAG
680_27092_680_4	1437-0677.1	GAAGGTGACCAAGTTCATGCTACACCATCTTTCCCCGTCAAATAC	GAAGGTCGGAGTCAACGGATTACACCATCTTTCCCCGTCAAATAG	CTTATGGCGGTGGTTTTCTCGTACTT	C	G	CAAGGAAGAAGGTCTGAGTAAACGTCCTCCTGACACCATCTTTCCCCGTCAAATA[C/G]CCAGTCACAAGTACGAGAAAACCACCGCCATAAGACTCTTGTGTGTCCACAGATGCAATCTCGGCACCCATTACACCACATCCAAGTGCCAGTA
682_122727_6821	1437-0678.1	GAAGGTGACCAAGTTCATGCTTTATTTTCTTCGTCTTATTAATCCTTTGTCTT	GAAGGTCGGAGTCAACGGATTTTCTTCGTCTTATTAATCCTTTGTCTC	TAAAAAGAAGTTCGAAGCAGAAAAGCGAAT	A	G	AATCTACTTTTGTAGTTGCAGAAAGTTTTCCAAATCAAACAGACAAGGAGAAGATGATAAAAAGAAGTTCGAAGCAGAAAAGCGAATCTC[A/G]AGACAAAGGATTAATAAGACGAAGAAAATAAAGGTCCAAAATAAAGTCGCTTGTTTGCT
685_21385_685_3	1437-0679.1	GAAGGTGACCAAGTTCATGCTATGGAGCAACCACGGTTCTTATTCA	GAAGGTCGGAGTCAACGGATTGGAGCAACCACGGTTCTTATTCG	AAAAGAATCATCATCCAATCCCCAGCAAT	A	G	CTCTGGAGAGTTTGCAACTCAAGAGGTGTTGTTTGAATGATAAAGACGGGGTGAGAGCCTTGTTTAAGGTGTGTGATGGAGCAACCACGGTTCTTATTC[A/G]GGATTGCTGGGGATTGGATGATGATTCTTTTAGCTTGGCTAAAGCTTTCA
699_171121_699_39	1437-0680.1	GAAGGTGACCAAGTTCATGCTGGACTGAATCCACGAGCTTCATT	GAAGGTCGGAGTCAACGGATTGGACTGAATCCACGAGCTTCATC	CAGACTGTGTATTCACATTTGTTCTCCAT	A	G	AGTCCTGGCCAGACTGTGTATTCACATTTGTTCTCCAT[A/G]ATGAAGCTCGTGGATTCAGTCC
699_24277_699_6	1437-0681.1	GAAGGTGACCAAGTTCATGCTAGCGTCTCATCATTCGAGATAACAG	GAAGGTCGGAGTCAACGGATTCAGCGTCTCATCATTCGAGATAACAT	CTTGTTGACACACTTGACGCACAGTA	G	T	CGGACTAATTTGTATTTAGGGGCATCTTTATTTGTCAGGAAAGTAAACAGCGTCTCATCATTCGAGATAACA[G/T]TATACTGTGCGTCAAGTGTGTCAACAAG
700_138306_700_24	1437-0682.1	GAAGGTGACCAAGTTCATGCTCGAGGAGAACGAACTGAGTG	GAAGGTCGGAGTCAACGGATTACTCGAGGAGAACGAACTGAGTA	TACGGTGGCAAGAACTCTACCCTTA	C	T	CCTCGCCGTGTCTATGACGCCGTCCTCTTCAGCACCGAAGTCGAGCTTCTCACCATACGGTGGCAAGAACTCTACCCTTACGT[C/T]ACTCAGTTCGTTCTCCTCGAGTC
704_334756_704_61	1437-0683.1	GAAGGTGACCAAGTTCATGCTGAAAATCTGAACCGAGTGTAGGTAGT	GAAGGTCGGAGTCAACGGATTAAATCTGAACCGAGTGTAGGTAGC	CGCCCACTGTCCCCCAGCAT	A	G	TCATCACCAGCCGCCCACTGTCCCCCAGCATAGCT[A/G]CTACCTACACTCGGTTCAGATTTTCAAGTAAGTACTAAGTACT
704_381651_704_68	1437-0684.1	GAAGGTGACCAAGTTCATGCTGGTGGGTTAGAGGAGGCCTGT	GAAGGTCGGAGTCAACGGATTGTGGGTTAGAGGAGGCCTGG	CGCATCCGCCGCCAAGAAGAA	A	C	TCTTCCCGCCCCTCGGCTTTCGACGCCCTAATGTCTAACGCTCGCGCATCCGCCGCCAAGAAGAAGACTCC[A/C]CAGGCCTCCTCTAACCCACCTCAATCGCCGA
71_234967_71_59	1437-0685.1	GAAGGTGACCAAGTTCATGCTCCGTAAGGCAATACTCGCAGC	GAAGGTCGGAGTCAACGGATTCCGTAAGGCAATACTCGCAGT	CTCGAGAAGAAGTGTCTATTGAAAGCTTT	C	T	ATGTCAGAATACTACAGTCTTGTGTGTTCCGTAAGGCAATACTCGCAG[C/T]TCGCAGTAAGATTTTAAAGCTTTCAATAGACACTTCTTCTCGAGGTCTTCTGATTTTTGGACAAAGCTCGTCAAATTGTCTCTGTGGGAAACTCTCTC
71_241769_71_61	1437-0686.1	GAAGGTGACCAAGTTCATGCTGAAGTTCTCCCTAATCTGAATCCC	GAAGGTCGGAGTCAACGGATTGGAAGTTCTCCCTAATCTGAATCCT	ATCACACGGGAGAACTTCCGACAA	C	T	AGCTTGTCGGAAGTTCTCCCTAATCTGAATCC[C/T]AAGCTTGTCGGAAGTTCTCCCGTGTGATCTGTTGGTGCTGTCTTAACGCGCGTGAGAGGTTT
71_282009_71_68	1437-0687.1	GAAGGTGACCAAGTTCATGCTTGGTTGTGGTTCGATGGTCCG	GAAGGTCGGAGTCAACGGATTTGGTTGTGGTTCGATGGTCCA	CGCTTCTTATGTGTCCATCATGCGAA	C	T	CGACCACGCTTCTTATGTGTCCATCATGCGAACGCGTGGG[C/T]GGACCATCGAACCACAACCAAAGGTCTGTAGTGTCTGTGAACCCGTGGCTCCAAATGGCTCATGGGTCAACTTTTGATGTTAAGCATCCTAGGT
710_83897_710_12	1437-0688.1	GAAGGTGACCAAGTTCATGCTACACATGTGCCAAACTTGAGGCTTT	GAAGGTCGGAGTCAACGGATTACATGTGCCAAACTTGAGGCTTC	TTTGGCTTGCCGTCACAAAACGGAT	A	G	CGCGGGTCTAATCAACGAGGTGACTCCTCCTTGGTTCATCCTCATCATAGGAGCTATACTTAACTTCTTCGGCTACTTCATGATTTGGCTTGCCGTCACAAAACGGATCCC[A/G]AAGCCTCAAGTTTGGCACATGTGTCTTTACATCTGCAT
710_8926_710_2	1437-0689.1	GAAGGTGACCAAGTTCATGCTGTGACGGAGACTCCTCCTGAG	GAAGGTCGGAGTCAACGGATTGTGACGGAGACTCCTCCTGAA	CAACCTCGGCCAAGAAATCAACCTT	C	T	ACAACCTCGGCCAAGAAATCAACCTTTC[C/T]TCAGGAGGAGTCTCCGTCACAACCACGGACTCAAACTCCCTTCCTCCAGGAACAGAGTCGGCTCTGTTTCAAAC
718_187965_718_10	1437-0691.1	GAAGGTGACCAAGTTCATGCTAGATGAAGAAAGAGAGTTTTGAGAGAAATA	GAAGGTCGGAGTCAACGGATTGATGAAGAAAGAGAGTTTTGAGAGAAATC	ACCGAAGTTTTTTCTTACAACCACATACAT	A	C	TATATGAAACTTTATCGGTGATTAACGAAAATCCGTCGTCTTCTGACATGGCGGTTACGGCCATTGCGACAAGGACAGGTTCCATTAATTGCAGAGAGATGAAGAAAGAGAGTTTTGAGAGAAAT[A/C]GAGAGATGTATGTGGTTGTAAGAAAAAACTTCGGTACA
724_42757_7249	1437-0692.1	GAAGGTGACCAAGTTCATGCTGGATACGTTTTCTCAGATCATCTGGT	GAAGGTCGGAGTCAACGGATTGATACGTTTTCTCAGATCATCTGGC	GAGCAATGGATGTCTCACCGTATGTT	A	G	AAATATTTGCAATCAACAACAGTAAGAGTTGAAGAAATGAGGGTGAAAAGGAGAGATGCAGAGCAATGGATGTCTCACCGTATGTT[A/G]CCAGATGATCTGAGAAAACGTATCCGTAAATACGA
724_43048_7249	1437-0693.1	GAAGGTGACCAAGTTCATGCTAGGATATGGTGTTTATAATGAGAGGAAAA	GAAGGTCGGAGTCAACGGATTGGATATGGTGTTTATAATGAGAGGAAAC	GGCCACCATAAGTAGTTGTGCTTGTA	A	C	TGCGTGAAGGTGAACCGGTTGAGGATATGGTGTTTATAATGAGAGGAAA[A/C]CTTACAAGCACAACTACTTATGGTGGCCAAACCGGATTCTTCAATTCTGCTCATTTGAAAGCTGGTGATTTCTGTGGAGATCTTCTCACTTGGGCACTCG
73_1013087_73_188	1437-0694.1	GAAGGTGACCAAGTTCATGCTATGTCGTCGTTGGAAGGCTCC	GAAGGTCGGAGTCAACGGATTGATGTCGTCGTTGGAAGGCTCT	CGTCTCCCAACAAGAAACAAGCGAA	C	T	GGAGACCGGGTTCGAAATCTCCGAGACGATGTCGTCGTTGGAAGGCTC[C/T]TTCGCTTGTTTCTTGTTGGGAGACGACTCTTCTCCTTCTCC
73_1059485_73_200	1437-0695.1	GAAGGTGACCAAGTTCATGCTAATATTCAGAAACTAAAACCTGCTAATCTC	GAAGGTCGGAGTCAACGGATTAAAATATTCAGAAACTAAAACCTGCTAATCTT	TGAAGAGGAAGTTGATAACAAGAAGCCAT	C	T	ACAAGAATATAAAAAGGAAAATATTCAGAAACTAAAACCTGCTAATCT[C/T]AGATGGCTTCTTGTTATCAACTTCCTCTTCAGGCATAGATCGCTGTAGAGAGTTCAAAGATAATTTT
73_1092159_73_210	1437-0696.1	GAAGGTGACCAAGTTCATGCTGGGTTTGTATAAAGGACTTGGTGCT	GAAGGTCGGAGTCAACGGATTGGTTTGTATAAAGGACTTGGTGCC	CAAAGGAAAGCAAACAAAACGTACCAACAT	A	G	TATGACACAAGAGAACAAAGGAAAGCAAACAAAACGTACCAACATAGT[A/G]GCACCAAGTCCTTTATACAAACCCAAAAACCCCTCTTCTCTGCATATGGTACGGAAAGCATGCCCAATACCCT
73_1303249_73252	1437-0697.1	GAAGGTGACCAAGTTCATGCTCCTACGAAGGGAAACACAACCAC	GAAGGTCGGAGTCAACGGATTAACCTACGAAGGGAAACACAACCAT	CGCTACCACGAGCTGCAGGTA	C	T	CAACCACCGGTTGTCCAGTGAGAAAACATGTTGAGAGAGCATCAAGCGACATGAGAGCAGTAATCACAACCTACGAAGGGAAACACAACCA[C/T]GACGTACCTGCAGCTCGTGGTAGCGGTTACACTACAAACAGACTAGCACATGATCCTT
73_234988_73_32	1437-0698.1	GAAGGTGACCAAGTTCATGCTGTTTGCTTTGTACTTGATATATTTGGATG	GAAGGTCGGAGTCAACGGATTCGTTTGCTTTGTACTTGATATATTTGGATA	GTGGAGACTATTCTGAATCCGATCTATTT	C	T	ACACTTGTTGTGAATGTGGAGACTATTCTGAATCCGATCTATTTTTGG[C/T]ATCCAAATATATCAAGTACAAAGCAAACGAATCTCTTCTACTTTCCAGTAAAAATTCATGGACAACA
730_34597_7303	1437-0699.1	GAAGGTGACCAAGTTCATGCTCCCCTACGAAACACCGAGACTA	GAAGGTCGGAGTCAACGGATTCCCTACGAAACACCGAGACTG	AGCTTTTTGCCGAGGAGGTAGTGAT	A	G	TTGAGAGAAAAATGGAGAAAACAAATCCAAGACGACCTTCAAGCAGCGTCCTCCCCTACGAAACACCGAGACT[A/G]CGCGATCACTACCTCCTCGGCAAAAAGCTAGGCCAGGGCCAATTCGGCACCACCTATCTCTGCACAGAGAAATCCT
734_72237_7346	1437-0700.1	GAAGGTGACCAAGTTCATGCTACTTTCACATAGCTCACACTGTTGC	GAAGGTCGGAGTCAACGGATTACTTTCACATAGCTCACACTGTTGG	CCTCCGGTAAGATCTTACCGTAAGAA	C	G	TTGAACATGTTTTCCAAAGCCTTGAGAAGCTCTGAATAGTTTTTGTATGTTTTGAGATCTATTTTACGGAGGTATGGTGCTCCGTCCATACTCACTTTCACATAGCTCACACTGTTG[C/G]TGTTCTTACGGTAAGATCTTACCGGAGGCCAA
74_62567_74_9	1437-0701.1	GAAGGTGACCAAGTTCATGCTATCAACTTCCCCTGACCGTCTC	GAAGGTCGGAGTCAACGGATTATCAACTTCCCCTGACCGTCTG	TTCTCACTCTTTTAGCTTTGGTCGTGTT	C	G	TCCATCTCCGGATCAACTTCCCCTGACCGTCT[C/G]CGCGCACGCAACACGACCAAAGCTAAAAGAGTGAGAAGAAACACCGAACCAAACGCGATCCCAACCGCCATCCCAATCTCAGCTCCTTTACTTCTTCTTCTCG
74_730947_74_123	1437-0702.1	GAAGGTGACCAAGTTCATGCTGACACGGAACACAGCTGTAATGAT	GAAGGTCGGAGTCAACGGATTGACACGGAACACAGCTGTAATGAA	GAGGAGGAGAGACCCGAGGAA	A	T	TTTAGAATGTATTCGTTTAAAGTCAGGCCTTGCTCTCGTGCCTACTCTCATGATTGGACTGAGTGTCCTTTTGTTCACCCTGGAGAAAACGCGAGGAGGAGAGACCCGAGGAAGT[A/T]TCATTACAGCTGTGTTCCGTGTCC
744_49754_744_9	1437-0703.1	GAAGGTGACCAAGTTCATGCTATGAAAAAACGGATCACGATGCCG	GAAGGTCGGAGTCAACGGATTGATGAAAAAACGGATCACGATGCCA	CGTCGTCTCTTCCGTCGTGCAT	C	T	TAGTGATCGAATAGTTCGTCGTCTCTTCCGTCGTGCATGAGGTGAGC[C/T]GGCATCGTGATCCGTTTTTTCATCATGCTGGCAAGCGCCTGAACTGTTCCGTCGGGGTCTATCTCGAATAGCTTCTCCACTATCTTCGTGTAAGCTGTCTCGTGACGTTTCTCG
747_178457_74713	1437-0704.1	GAAGGTGACCAAGTTCATGCTTGGGATGGCTATGCTGAGCTTATT	GAAGGTCGGAGTCAACGGATTGGGATGGCTATGCTGAGCTTATA	AACCTGGAGTTTGAGACCGTGCTTT	A	T	TGGAAAGACATAACAACCTGGAGTTTGAGACCGTGCTTTTGAACCATCTG[A/T]ATAAGCTCAGCATAGCCATCCCAATTATACTTCATAGGTCCATCTTTCTCAA
75_17467_7523	1437-0705.1	GAAGGTGACCAAGTTCATGCTGGATTAAACAAACGAGAAGTAACCATG	GAAGGTCGGAGTCAACGGATTAAACAAACGAGAAGTAACCATC	CCTTTGGCACTTCCTTAACCCGTTT	C	G	AAAGAACCATCTTTCTGGGACAAATGCATCATCCTTTGGCACTTCCTTAACCCGTTTTAAATTCTCAGCTTTATATGTTT[C/G]ATGGTTACTTCTCGTTTGTTTAATCCACTTTCATTTGATTTCCCGGGCTTTATTTATCCGATATTATTA
760_165679_76029	1437-0706.1	GAAGGTGACCAAGTTCATGCTGTAATGCTTGCAACATGCGGCG	GAAGGTCGGAGTCAACGGATTGTAATGCTTGCAACATGCGGCT	GGCGCCGGTAACCGCCTCAA	G	T	CTTTGCGTTGAAATGGAAACGGTCGACGCCATTCCAGTTATCAAGATCATAAGCAGTGTAATGCTTGCAACATGCGGC[G/T]ACTTTGAGGCGGTTACCGGCGCCGTCGCCCTGAAGTCCCCGAACGTAGCTGG
768_177296_768_11	1437-0707.1	GAAGGTGACCAAGTTCATGCTAATCTACGGTTTGAACACTGGTAGC	GAAGGTCGGAGTCAACGGATTAATCTACGGTTTGAACACTGGTAGG	CTTTGGATGATATCATCAACGCACATCAA	C	G	CTTACCATGTTGCTATTAGAATCTACGGTTTGAACACTGGTAG[C/G]TTTAAATTTTTGATGTGCGTTGATGATATCATCCAAAGAGTTTCTTTGTTACACTTTGAATCTT
769_21490_76911	1437-0708.1	GAAGGTGACCAAGTTCATGCTGCAACAGTTCATACACGCTGCTG	GAAGGTCGGAGTCAACGGATTAGCAACAGTTCATACACGCTGCTA	GGCCAAGAGATGGATGGTGATGAAT	C	T	GGCCAAGAGATGGATGGTGATGAATGTATTGAGGTG[C/T]AGCAGCGTGTATGAACTGTTGCTGAGATTGTTGGGGGTGAATGATGTAGCCTGGTTCTTGATTCTGATTCTGGGATAAGAGTGTGTTTTCATCTGAGGGGTTGATCAT
77_43026_7716	1437-0709.1	GAAGGTGACCAAGTTCATGCTGTGGACGGGGAGGATTCCG	GAAGGTCGGAGTCAACGGATTTGTGGACGGGGAGGATTCCA	TCAATTCGCCCGTCACTTTCCGTAT	C	T	TTTCCACAGATGAGAAAACCCCTAATTTTGATTTCCTAGAAGAAAGCAGATGGGTGCGAGCGAGTTTCGTTTCTTCCTCTCCTGCGACATCAATTCGCCCGTCACTTTCCGTATCGACAAGCTCGA[C/T]GGAATCCTCCCCGTCCACAAACC
770_77571_7709	1437-0710.1	GAAGGTGACCAAGTTCATGCTGGTAAGCTTTTGAACTCACCAAGC	GAAGGTCGGAGTCAACGGATTGGGTAAGCTTTTGAACTCACCAAGA	TGCACTTGAGAAAATGTTCAGCTGCTT	G	T	GCTCCCTATCTGAGGAAAGTGGATTTGAGAACCTACACTTGCTATCAACACTTGTCTTCTGCACTTGAGAAAATGTTCAGCTGCTTCAC[G/T]CTTGGTGAGTTCAAAAGCTTACCCTTTATT
78_228931_78_14	1437-0712.1	GAAGGTGACCAAGTTCATGCTCATGGACTCAGAGAAACTTGCTTCA	GAAGGTCGGAGTCAACGGATTCATGGACTCAGAGAAACTTGCTTCT	GGTTTATCTGATTTGCGCGAAATGGTATA	A	T	CTTCACAGCGTAAACCCCAAAACTCTCAGACTTCCTCTTCAGACATGGACTCAGAGAAACTTGCTTC[A/T]GACTTTATATACTTATACCATTTCGCGCAAATCAGATAAACCACAAAA
78_229186_78_15	1437-0713.1	GAAGGTGACCAAGTTCATGCTTTAACCCTGTTGGAGCTTGGCTA	GAAGGTCGGAGTCAACGGATTAACCCTGTTGGAGCTTGGCTG	CATGTACGTTGGCCAGCTTGAGTTT	A	G	TGCTTACATAGTTTCCAAGCGATATTGAAGCCATACATAAAGCACTTGCAAAGCTCTTTAACCCTGTTGGAGCTTGGCT[A/G]TTGAAAAACTCAAGCTGGCCAACGTACATGAACACTTCTGATGCACCTATCATCATGTACTGAGGAACCT
78_245479_78_17	1437-0714.1	GAAGGTGACCAAGTTCATGCTATCATAGTAGTCTCCTCTTCCTCC	GAAGGTCGGAGTCAACGGATTATATCATAGTAGTCTCCTCTTCCTCT	CTAGTTGCAAAGGGGTTTATAGAATACGTT	C	T	ATTACTCACATTAATAGTCATAGATATCATAGTAGTCTCCTCTTCCTC[C/T]GTGTCAACGTATTCTATAAACCCCTTTGCAACTAGATGATGCCAACCATCTTCTTC
78_309790_78_24	1437-0715.1	GAAGGTGACCAAGTTCATGCTGCGTAAGCACCACAGAGAGCG	GAAGGTCGGAGTCAACGGATTAGCGTAAGCACCACAGAGAGCA	CAACTCAGTGGCAAGATGGGATCTT	C	T	AGAGATAAACGAGGGATCAATGACGGATTCGAGCGTGGAAATGGCACAAATCTTGGCGACGGCGATGACGAATTGGTGGGACGAGGTGAACGAGTCAACTCAGTGGCAAGATGGGATCTTTTT[C/T]GCTCTCTGTGGTGCTTACGCTCT
780_133738_7806	1437-0716.1	GAAGGTGACCAAGTTCATGCTTTCAGAGCCTTGGTGTAGCTCTA	GAAGGTCGGAGTCAACGGATTTCAGAGCCTTGGTGTAGCTCTT	TACACAGCAATCAGCACCGCGATA	A	T	CTCTCTTTGTTTGACCATAAGAGCTATGGATGGTCTTGCCTTTTTTAACAGATATGGGACACCGCTGGTGAGGAAAGGTTTCAGAGCCTTGGTGTAGCTCT[A/T]TATCGCGGTGCTGATTGCTGTGTACTTGTCTATGATGTCAATTCCTCG
791_45491_791_11_1	1437-0717.1	GAAGGTGACCAAGTTCATGCTGAACGTATAACCTGTTCTTCATCTTCTAA	GAAGGTCGGAGTCAACGGATTACGTATAACCTGTTCTTCATCTTCTAG	CATTTAGGTTGAGAACAAGACGAGCTTT	A	G	AGAATCCTCAAAAACCAGAAGAGAAAGCAAAAAGACTTTCTACCTTCATCAACATGGAGTGTATAGTTCCCTAGAGGCATGTCTCGGTCAAGTGAACGTATAACCTGTTCTTCATCTTCTA[A/G]CCAAAAAGCTCGTCTTGTTCTCAACCTAAATG
798_85533_798_11	1437-0718.1	GAAGGTGACCAAGTTCATGCTAGACTCAGAGAACGAGTCCGG	GAAGGTCGGAGTCAACGGATTGTAGACTCAGAGAACGAGTCCGA	GGAGTCTTTGGGGGTATCAGAGTTT	C	T	AAGCAGAGCAGACAAGATAACATGTAAAATCTCAGATGCTTGGGAGTCTTTGGGGGTATCAGAGTTTAGTTACTG[C/T]CGGACTCGTTCTCTGAGTCTACAAGCATTGG
799_11726_Novel02759	1437-0719.1	GAAGGTGACCAAGTTCATGCTGCCTGATCTCGGAGCAAACAAC	GAAGGTCGGAGTCAACGGATTGCCTGATCTCGGAGCAAACAAG	CTTCGCCTCAAGAAGGCTCACCAA	C	G	CCACTACTTAATTACTTATACCTCCGCTCCTGACGGGCCTGATCTCGGAGCAAACAA[C/G]GAGGGACTTGGTGAGCCTTCTTGAGGCGAAGTCCCAGAAGATTTGGAGGACAGTGCCCTCGTTATAACAGCCTTTCTGGTACGGGAAAGGTC
8_39169_81	1437-0720.1	GAAGGTGACCAAGTTCATGCTGGAGCCATATGTAATACCAGATCCT	GAAGGTCGGAGTCAACGGATTGAGCCATATGTAATACCAGATCCC	CTTGCTCGTGGCATAAACGTCACTT	A	G	CCCAAAGTCCATCACTAGCCAATATCAAACACTCGTCTTCTCTTGCTCGTGGCATAAACGTCACTTC[A/G]GGATCTGGTATTACATATGGCTCCAGATATTCATCACCTGAAAAAAGATAGCAGAGAAATGATCTAATGCTTTTGCAAAGAC
8_83778_822	1437-0721.1	GAAGGTGACCAAGTTCATGCTAAGTAGCAAAAGAAGCCAAGCCTGA	GAAGGTCGGAGTCAACGGATTAAGTAGCAAAAGAAGCCAAGCCTGT	TGGTCATTGATTTGTGTCTGAGTGTTGAT	A	T	TGAGTTTCCTGCAGAGAAAGCTAAAGAGATAATACAAGTAGCAAAAGAAGCCAAGCCTG[A/T]GACTGAGATCAACACTCAGACACAAATCAATGACCACAAGAACAAAAGCAACATGGTTCTTCCGGATCTCAACGAGCCCACAGACTTTGC
810_99791_81014	1437-0722.1	GAAGGTGACCAAGTTCATGCTATGACCAAAGAAGGTATCAACTTTGTG	GAAGGTCGGAGTCAACGGATTATGACCAAAGAAGGTATCAACTTTGTT	TAAGCTGGGTCTTTTCCAATGTTAGCATT	G	T	TGAAAACTGACAAAATTGACATAGTTCAACGCAGAGTTGATCTTATGACCAAAGAAGGTATCAACTTTGT[G/T]GTCAATGCTAACATTGGAAAAGACCCAGCTTATTCTCTTGATGGACTCAAGGAGGAGAATGATGCAATCGTTCTTGCTG
811_96578_811_3	1437-0723.1	GAAGGTGACCAAGTTCATGCTTTAGTTGTATTACAGCGTGGACACA	GAAGGTCGGAGTCAACGGATTTAGTTGTATTACAGCGTGGACACT	TCTAGAGCCTCTGGATGGAGAACAT	A	T	CTTTAGTTGTATTACAGCGTGGACAC[A/T]GATGTTCTCCATCCAGAGGCTCTAGAAGGAAAATGTGAAGTAAGGAAGAAAATTGATATGCCCTCACACCGTGAATATCCAATATCAGAGAATATCTTC
812_125144_812_19	1437-0724.1	GAAGGTGACCAAGTTCATGCTCTCTGATTTCACATTCCGTCCC	GAAGGTCGGAGTCAACGGATTCTCTCTGATTTCACATTCCGTCCT	GAAGAGATCAATATCATCTTCTCCCTGAT	C	T	CGTTCTTCGCTCTCTGATTTCACATTCCGTCC[C/T]TCACATCAGGGAGAAGATGATATTGATCTCTTCTCTGCTGATAACTCAGCAGCAGAGGATGCTCCTGTGACTTCAACTTCTCTACTAAACCGTTCTGCTTCTAG
812_37009_812_4	1437-0725.1	GAAGGTGACCAAGTTCATGCTCCTTGTCTGGTTTTGAGCTGACTTT	GAAGGTCGGAGTCAACGGATTCTTGTCTGGTTTTGAGCTGACTTC	GAAGAAGGTAAGAAGAAAGATGAGGTGAA	A	G	GTTAATTCAGAAGAAGGTAAGAAGAAAGATGAGGTGAAA[A/G]AAGTCAGCTCAAAACCAGACAAGGTTATCGAGGGAGATAAGAAGACAAGTCCACCACAAGAATCCAAAGACACGAGCAAGCTAGAGGATCACCAAACAGGTGACAAACAA
819_109674_819_17	1437-0726.1	GAAGGTGACCAAGTTCATGCTGTTTGTAAAAGAGACAGCATGGGAG	GAAGGTCGGAGTCAACGGATTGTTTGTAAAAGAGACAGCATGGGAA	TCAAGCCTTATCTGTCTGTTAGCTATCTT	C	T	ACCACTTCACACGTGAGAGAATCTTCAAGCCTTATCTGTCTGTTAGCTATCTTGT[C/T]TCCCATGCTGTCTCTTTTACAAACAAACTGGTGTGACTAGTGACT
825_277835_82554	1437-0728.1	GAAGGTGACCAAGTTCATGCTCAAATTATCTTATTGACCATGCTGATTTTG	GAAGGTCGGAGTCAACGGATTGTCAAATTATCTTATTGACCATGCTGATTTTA	TTCGAGTGAATCAGACTCCGTATCATATA	C	T	GTTCAGGCAAGTTTTAAACAGTCTGAAACCTTTCTGTTTGGAAGTGAAGTTTCATGCTTTTTCGAGTGAATCAGACTCCGTATCATATA[C/T]AAAATCAGCATGGTCAATAAGATAATTTGACCAACCCTCAAATTTTCCAAGCATATTGTC
834_39304_834_9	1437-0729.1	GAAGGTGACCAAGTTCATGCTGATACCAGCAAAACCACCTCCG	GAAGGTCGGAGTCAACGGATTAGATACCAGCAAAACCACCTCCT	AAGACAAGATCACCTTCTGTGATAGTGAT	G	T	CGAGCAGCAGAGATACCAGCAAAACCACCTCC[G/T]ATCACTATCACAGAAGGTGATCTTGTCTTCATCCTCTCACCAGCTGAAAAGCAATTAG
844_210017_844_20	1437-0730.1	GAAGGTGACCAAGTTCATGCTCCAACACGGTTAACGCCTGAC	GAAGGTCGGAGTCAACGGATTGCCAACACGGTTAACGCCTGAA	TTAGAGGCCGCACCAAACCTAAGAA	G	T	TGTTGACGATACAGTATGTCTTCTTTATGAGCTCTCTCCCTTTATTCATGTTAGAGGCCGCACCAAACCTAAGAA[G/T]TCAGGCGTTAACCGTGTTGGCACAACAACAAGCTTTCAAGTCAGAGAACATAAGGTTCAAGGTGGCCATTAATG
855_126353_85526	1437-0731.1	GAAGGTGACCAAGTTCATGCTCTGCTACCAACTCTGCTTCTCATA	GAAGGTCGGAGTCAACGGATTGCTACCAACTCTGCTTCTCATC	GATGCTTGGGGACTACCCGAGTT	A	C	GCAGATTGAGATCCTGTGAACACTGGCAATCTGCTACCAACTCTGCTTCTCAT[A/C]GAACTCGGGTAGTCCCCAAGCATCAACGGATCCAAAAACC
855_133764_855_29	1437-0732.1	GAAGGTGACCAAGTTCATGCTGCAGTCAAGCTTGACTTCAGATTCT	GAAGGTCGGAGTCAACGGATTCAGTCAAGCTTGACTTCAGATTCC	CTTCTATTCTTTGGTTGGATGACCAGTT	A	G	TCCTCTGGCTTCTATTCTTTGGTTGGATGACCAGTT[A/G]GAATCTGAAGTCAAGCTTGACTGCATTGTTACTGTCAGTT
858_94865_858_16	1437-0733.1	GAAGGTGACCAAGTTCATGCTGGGAATTTTAGGTTGTTGAGCACAGT	GAAGGTCGGAGTCAACGGATTGGAATTTTAGGTTGTTGAGCACAGC	GAATGATCTCTCCAGGGCACATGAA	A	G	CTTCATTTGCTTAGAGAAAACATTCGAGTGGAAACAAATGTGCCACGCAGAAACATAGATTCGGCCATGATACAAGAATGATCTCTCCAGGGCACATGAATA[A/G]CTGTGCTCAACAACCTAAAATTCCCA
86_672760_8628	1437-0734.1	GAAGGTGACCAAGTTCATGCTAACGAAAACAAGAGGCTGACGTG	GAAGGTCGGAGTCAACGGATTGAACGAAAACAAGAGGCTGACGTA	CGCTTTCTAATTTTAGAAAGCTAATGGGTA	C	T	CTTAGTCAATGAAATAAAAGAGAACTGATCTCTTTAAAGTTCTCGCTTTCTAATTTTAGAAAGCTAATGGGTACTTCTGTAATTTTTTA[C/T]ACGTCAGCCTCTTGTTTTCGTTCCAAGGCAATAGGCAATCCATTTTGAGGAAGAGCGAAC
86_672836_8628	1437-0735.1	GAAGGTGACCAAGTTCATGCTAGAGCGAACGGTCCATACTGAATTA	GAAGGTCGGAGTCAACGGATTAGCGAACGGTCCATACTGAATTC	GTCGATCGTGGGACCGAGTGAT	A	C	ACGTCAGCCTCTTGTTTTCGTTCCAAGGCAATAGGCAATCCATTTTGAGGAAGAGCGAACGGTCCATACTGAATT[A/C]CATCACTCGGTCCCACGATCGACCACCTAAAAAATATCAAAACACCATTAATAAGCCAAATT
863_110421_8634	1437-0736.1	GAAGGTGACCAAGTTCATGCTGATGGCCCCTCAATGATGTCAGA	GAAGGTCGGAGTCAACGGATTATGGCCCCTCAATGATGTCAGG	CACTAGACTTGGAATAATTGCTCTGTAGAT	A	G	AAGAGGTAAAGTGATACCTTATAGGACATCTGAGAGATACTCGGGATGGCCCCTCAATGATGTCAG[A/G]ATCTACAGAGCAATTATTCCAAGTCTAGTGAAAGATTCAGAGCGCATAAAAAGAAAA
868_17713_868_2	1437-0737.1	GAAGGTGACCAAGTTCATGCTCGGTGGCTTTTATCTCTGGCGAT	GAAGGTCGGAGTCAACGGATTCGGTGGCTTTTATCTCTGGCGAA	CACCGTTGAATCTTCAAACCTTTCTTCTA	A	T	TAAAACTCCCTCCTCATAACCACCGTTGAATCTTCAAACCTTTCTTCTAA[A/T]TCGCCAGAGATAAAAGCCACCGGAACTTCAAAAAGACATACACCCGATCCTTTTTGAAACACTTTCCCTTATGGAAAGCTTCAATCTGCTGAATCTGTG
871_135317_87128	1437-0738.1	GAAGGTGACCAAGTTCATGCTTATACATCTTTAAGTCTACTTTTCTCAG	GAAGGTCGGAGTCAACGGATTCTCTTATACATCTTTAAGTCTACTTTTCTCAA	GTTTCGATGGACGGAGCACCGTA	C	T	TGATGGTTTCGAGCCAAAAGTCAAGCGGTTCCACGGAGATGGCGGTGTTTGTAAAGGTTTCGATGGACGGAGCACCGTAC[C/T]TGAGAAAAGTAGACTTAAAGATGTATAAGAGCTACAACGAACTCTCTAATGCTTTGTCCAACATGTTCA
871_62965_871_17	1437-0739.1	GAAGGTGACCAAGTTCATGCTGTTACCTTTGGTGACAAATTTGGACG	GAAGGTCGGAGTCAACGGATTGTTACCTTTGGTGACAAATTTGGACT	TGGCATGACATTCAACCTGGTGCAA	G	T	AGCCAAATATTATTTTTGTTACCTTTGGTGACAAATTTGGAC[G/T]TTGCACCAGGTTGAATGTCATGCCACATCTGAAGCCATAACTCTCTCATAAGAACTGGAGATCTAACGATGTTCCTGTGATTC
873_19353_8735	1437-0740.1	GAAGGTGACCAAGTTCATGCTCACGAATCTATGAGGTTCTTCTGCTT	GAAGGTCGGAGTCAACGGATTACGAATCTATGAGGTTCTTCTGCTG	GTCTTCTGTCAAAAACCAGAAAGAAACTTT	A	C	GAAAAGATCATCAAGACCGATCTCGTAGACTTTTCTTTTCTTGTCTTCTGTCAAAAACCAGAAAGAAACTTTTC[A/C]AGCAGAAGAACCTCATAGATTCGTGAGCTTCAAGACGATGGAGTCTTTGAAGAACAGAACATTGCTTAAGGTCAT
885_18310_885_4	1437-0741.1	GAAGGTGACCAAGTTCATGCTGTCAATCATCACAACTGGTCTCATC	GAAGGTCGGAGTCAACGGATTAGTCAATCATCACAACTGGTCTCATT	TGGGAACAGATGTGCTGGCACTAT	C	T	CGGTCTTGTAGCTCAGGCAACTTGCCACCATAGTCAATCATCACAACTGGTCTCAT[C/T]CCCGTGCATAGTGCCAGCACATCTGTTCCCA
888_110738_88822	1437-0742.1	GAAGGTGACCAAGTTCATGCTAATTCTTCGTACGGTCTTTGCCTTG	GAAGGTCGGAGTCAACGGATTCAATTCTTCGTACGGTCTTTGCCTTA	GAATGGAATGTTGGGGATAATGAAAGCAT	C	T	TAAAACCGACAGTGAATGGAATGTTGGGGATAATGAAAGCATGTGA[C/T]AAGGCAAAGACCGTACGAAGAATTGTGTTTACTTCGTCTGCTGGAACGGTTAATGTTGAGGAACACCAGAAAAATGTCTATGATGAAAACGATTGGAGTGATC
890_79198_890_18	1437-0743.1	GAAGGTGACCAAGTTCATGCTCGAGAAGCCCAACGGTGGTAAAA	GAAGGTCGGAGTCAACGGATTGAGAAGCCCAACGGTGGTAAAC	CCCTGCTTTTTGCTGTGCATCATGTT	A	C	GGTTCTAAAGCAGCAACGGTCGAGAAGCCCAACGGTGGTAAA[A/C]CCGAAAAACATGATGCACAGCAAAAAGCAGGGGAAGTACAGAGTGACAAAAAGGAATTAACTGGTGAGCCTAAAGGACCTTTGAGTTCTAAGGATGAGGAGAAGAAC
893_141602_89317	1437-0744.1	GAAGGTGACCAAGTTCATGCTGGCTTTAACGACCACGTATCGG	GAAGGTCGGAGTCAACGGATTATGGCTTTAACGACCACGTATCGA	CATGGAAGAAGCTCTCGTGGAGATT	C	T	TTGTACATGAACTACACCATGTTTAGAGAATACATGGAAGAAGCTCTCGTGGAGATTTTAGGAGAAGAAGTGAG[C/T]CGATACGTGGTCGTTAAAGCCATGGAAGATGGTTCTAGCATTGGCTCTGCTCTTCTCGTTGCCTCTTTACAGTCA
9_283940_961	1437-0745.1	GAAGGTGACCAAGTTCATGCTAAGAATCAACCAGAGATCAGAAACAG	GAAGGTCGGAGTCAACGGATTCAAGAATCAACCAGAGATCAGAAACAA	GGAAGTTGGTTTGGGATAGGAGCAA	C	T	TGGTTTTCATGAGAAGAGGAAGTTGGTTTGGGATAGGAGCAATG[C/T]TGTTTCTGATCTCTGGTTGATTCTTGGCTCTAGTGTAAAGACTTTGGTTGTTGTTGACATTAGATGTGAAACCGGTGAAGGTATTAGCGGTTCCTTTGCTCGCCA
9_333736_973	1437-0746.1	GAAGGTGACCAAGTTCATGCTCACAGCTACGAACTCTCCGTAG	GAAGGTCGGAGTCAACGGATTATCACAGCTACGAACTCTCCGTAA	GGCTGATGTTGATGGGAATGGGTTT	C	T	GGCTGATGTTGATGGGAATGGGTTTCTGGA[C/T]TACGGAGAGTTCGTAGCTGTGATCATTCACTTGCAGAAGATAGAGAACGACGAGCTTTTCAAACTAGCTT
9_407650_988	1437-0747.1	GAAGGTGACCAAGTTCATGCTAAATAAATACCAGCTTTTTCGGGGAGA	GAAGGTCGGAGTCAACGGATTATAAATACCAGCTTTTTCGGGGAGG	ACGGTGAAGGTGGCTGGCGAA	A	G	AAAATAAATACCAGCTTTTTCGGGGAG[A/G]GTTCGCCAGCCACCTTCACCGTGACGGT
9_603877_9135	1437-0748.1	GAAGGTGACCAAGTTCATGCTGCCCACTGATTCTGCTGATACC	GAAGGTCGGAGTCAACGGATTAGCCCACTGATTCTGCTGATACT	CCTGATTTTCTTGTTGCTGCTGTGGAT	C	T	AACAAAAGCAACATGGTTCTTCCTGATCTCAACGAGCCCACTGATTCTGCTGATAC[C/T]AATCCACAGCAGCAACAAGAAAATCAGGTGGTGGAACGTATAGCACGTAGAGCTTCTCTTCATCGATTCTTTGCTAAACGGAAAGACAG
90_343884_9056	1437-0749.1	GAAGGTGACCAAGTTCATGCTCTATCTTAGAACGGAACATTGTACG	GAAGGTCGGAGTCAACGGATTCTCTATCTTAGAACGGAACATTGTACA	TAGAGGCACATTAAGAATTTGCCCTTATAT	C	T	GGTGAACAAGATCAACCTATATATAGAGGCACATTAAGAATTTGCCCTTATATATCT[C/T]GTACAATGTTCCGTTCTAAGATAGAGATATACATATCATATATAAGTATTTATATGCACTTATGGGCAATGATTATTTATACTAAAAAAACT
908_6219_9081	1437-0751.1	GAAGGTGACCAAGTTCATGCTGTATGGTGCGGCGGAGCTG	GAAGGTCGGAGTCAACGGATTAATGTATGGTGCGGCGGAGCTA	CATGGCTTTCTTCTCCTACCTTCCAA	C	T	CAGATCCATGCTACTTCCTCCATTTCATGGCTTTCTTCTCCTACCTTCCAATCCA[C/T]AGCTCCGCCGCACCATACATTTCTCATCGACTCTTCGACAGAGAAGTTCAAGCCTTTCTAGCATTCCTCATGTTTTCAGCCATAAAGATGGTTA
909_7240_9091	1437-0753.1	GAAGGTGACCAAGTTCATGCTATGACCTCCCTGAGATCTCCG	GAAGGTCGGAGTCAACGGATTCATGACCTCCCTGAGATCTCCT	GTATCATGCAAGGCGACGGGCTA	G	T	CGTGACGCTCCTCGTCCAAGATCTCAAGCCTCTCGGTGCTCGAGACCGCAGGGAGTCCCGAAACAACCATGACCTCCCTGAGATCTCC[G/T]GCGTGTAGCCCGTCGCCTTGCATGATACGGCACTGCCTGATGAAGTTCTTGTAAGCTCTAG
91_327539_91_75	1437-0754.1	GAAGGTGACCAAGTTCATGCTGAAGGTGGACTTCACTGTCAGG	GAAGGTCGGAGTCAACGGATTGGAAGGTGGACTTCACTGTCAGA	AAAGAGGTCGTCCCAGAAGCCAA	C	T	AAAGAGGTCGTCCCAGAAGCCAAGTG[C/T]CTGACAGTGAAGTCCACCTTCCCAATAACAC
91_384282_91_90	1437-0755.1	GAAGGTGACCAAGTTCATGCTCTCTATGGCTTCAGGTGCTCTA	GAAGGTCGGAGTCAACGGATTCTCTATGGCTTCAGGTGCTCTG	CACACCTTACTCCCATCAAGAAGCTT	A	G	CCTGTCAGCATTTCTAGTAACAGTACACCAAAGCTGTACACGTCGGATTTTTGAGTGTGTTTCCGGGTCTCTATGGCTTCAGGTGCTCT[A/G]TATCCTAAGCTTCTTGATGGGAGTAAGGTGTGGTGGCTCATCAATGGAGCTATACCGAAG
911_52673_911_5	1437-0756.1	GAAGGTGACCAAGTTCATGCTGCCACACATCAGAGGTATCCCAT	GAAGGTCGGAGTCAACGGATTCCACACATCAGAGGTATCCCAC	CTGGTGATCGTTTTGCTGAAGATAGTTT	A	G	ATTTAACCAAATTAAAATGTGTTCGTAGTGATATGGTAGCTGGTGATCGTTTTGCTGAAGATAGTTT[A/G]TGGGATACCTCTGATGTGTGGCAGAGGGTAGAACCGTTTAGTATATGGGGCATAGGCAATGAGTTGAAGACCTTTATTGTCC
911_92462_9118	1437-0757.1	GAAGGTGACCAAGTTCATGCTAAGAGACGGCGGAGAATACGC	GAAGGTCGGAGTCAACGGATTCAAGAGACGGCGGAGAATACGT	CTCGTTGATCCAGACGGTGGCAA	C	T	TGAATAAAATGACTAACCAGCAAGAGACGGCGGAGAATACG[C/T]CGGAGATTGCCACCGTCTGGATCAACGAGAACGATTTCTGC
916_82036_916_11	1437-0758.1	GAAGGTGACCAAGTTCATGCTTGATGATCCCGATCATGATCATCG	GAAGGTCGGAGTCAACGGATTATTGATGATCCCGATCATGATCATCA	CACTCTCCTCTTGCTGAACACCAT	C	T	TAAGTTGTCCATCCACTCTCCTCTTGCTGAACACCATCA[C/T]GATGATCATGATCGGGATCATCAATATCATTATCGTGATGG
935_21501_9354	1437-0760.1	GAAGGTGACCAAGTTCATGCTGTTTTTAGGTTGGAGCTATAAGTGATG	GAAGGTCGGAGTCAACGGATTTGTTTTTAGGTTGGAGCTATAAGTGATT	GATCCAACAGACACAAACGTTTAACACTT	G	T	GGCAGATGATGTTAGGTTTCTGCAAAGTTAGTTTCATTGTAAAATTAAAGGGCTTTTTATCTTCTTTTGTTTTTAGGTTGGAGCTATAAGTGAT[G/T]AAAGTGTTAAACGTTTGTGTCTGTTGGATCAAATAGAAATTCAATTTGAAGGTAT
938_15425_93812	1437-0761.1	GAAGGTGACCAAGTTCATGCTTCAGCATCCATTGGTTCCTCCAA	GAAGGTCGGAGTCAACGGATTCAGCATCCATTGGTTCCTCCAT	CTGACAATTACGATGGCGTTACCGTA	A	T	CTTGTTTCCAATGGAAAAGAGAAGCCGTAGGGTGAAAACTTCAGCATCCATTGGTTCCTCCA[A/T]GGTTACGGTAACGCCATCGTAATTGTCAGTCTCTCCGATAAGAATATCCATCTCTACTCTCTCTCTTGGGTGGTTAAGACGAGGAAG
946_2625_9462	1437-0763.1	GAAGGTGACCAAGTTCATGCTGAGCAATGGAGTTTGCTAAATCAAACATA	GAAGGTCGGAGTCAACGGATTGCAATGGAGTTTGCTAAATCAAACATG	CACCGTGACGCATCACTATGACATT	A	G	AAAAGGAGCAATGGAGTTTGCTAAATCAAACAT[A/G]AATGGCACACAAAATGTCATAGTGATGCGTCACGGTGATCGAGCCGACCGTTGCGAGCCACTTTGGGTTTCAACCGCTGAGAGACCGTGGGATCCTCCGCTCGTTCACGACGGTAA
947_69950_947_22	1437-0764.1	GAAGGTGACCAAGTTCATGCTTACTCAGCTTTTTTATGATACTGATGTG	GAAGGTCGGAGTCAACGGATTGTTACTCAGCTTTTTTATGATACTGATGTT	TGCCGACAATCATTCACAAACTTGAGAAA	G	T	TGATTGTTACTCAGCTTTTTTATGATACTGATGT[G/T]TTTCTCAAGTTTGTGAATGATTGTCGGCAAATTGGGATTAAGTGTCCCATTGTTCCTGGG
949_224097_94938	1437-0765.1	GAAGGTGACCAAGTTCATGCTCAAACCGATTCTTTAACATTTCCTTCTC	GAAGGTCGGAGTCAACGGATTATCAAACCGATTCTTTAACATTTCCTTCTT	TGGAGATAGTATAATGGGAGTAGCTTGAT	C	T	ATAATCAAACCGATTCTTTAACATTTCCTTCT[C/T]CATCAAGCTACTCCCATTATACTATCTCCACTACTCGACATGGTCTCAAAGACCGAGGCACGTGAGCCACG
950_37195_9503	1437-0766.1	GAAGGTGACCAAGTTCATGCTGAAAAATATCTGAGCGAAAGAAACCCAT	GAAGGTCGGAGTCAACGGATTGAAAAATATCTGAGCGAAAGAAACCCAA	CTGGTGGATTTTTTCCTCATCGGTTTTTT	A	T	CAATGCAAACACTCTTCTTCTACTTCTTACCCTTTGTTTGGTCTGGTGGATTTTTTCCTCATCGGTTTTTTCAG[A/T]TGGGTTTCTTTCGCTCAGATATTTTTCTCCAGGTTCTGTCCTCTTCTTCAACACCAGCAGTGTGTTTCCGAGAAG
960_34574_960_7	1437-0767.1	GAAGGTGACCAAGTTCATGCTGCAAAATCATCTTAAAATCTTACAGGGCA	GAAGGTCGGAGTCAACGGATTCAAAATCATCTTAAAATCTTACAGGGCG	CGACCTAGAAACTATGACCTGGGAT	A	G	GTCGAAAAAATGCAAAATCATCTTAAAATCTTACAGGGC[A/G]TCTATCTCATCCCAGGTCATAGTTTCTAGGTCGAGTACATGCAAATCGTTCAGAAGTGATCTCTTTGCATCTTGGCCACCAAATATCACCAAAGTTTTA
967_40724_967_3	1437-0768.1	GAAGGTGACCAAGTTCATGCTGAGTGGTGGGATTTGTTTCCTATCT	GAAGGTCGGAGTCAACGGATTAGTGGTGGGATTTGTTTCCTATCC	CATGGCTAAGAAACAATGACTAGTGTATAT	A	G	GCCATCTCCTCCTATCTCGTTGCTCGTATCAATTATCACCTAAACACACATATAACGAAATCATGGCTAAGAAACAATGACTAGTGTATATGAG[A/G]GATAGGAAACAAATCCCACCACTCTTTTCTGGAATTCATCAGACAAGACACGAGC
968_16939_9682	1437-0769.1	GAAGGTGACCAAGTTCATGCTCATGGACACCACAGATAATAATAAT	GAAGGTCGGAGTCAACGGATTCTCATGGACACCACAGATAATAATAAC	GTAATTGTTACCGGCGACGTTGTTGTT	A	G	CCGATTGCCTGAGCTTCCACCGGAGTTTTGATTCGCCGACGACGGACCGTCTTGTGGCTCCGTCTTGCATTGACTTTGAACCTCATCTGATTCATTGTAATTGTTACCGGCGACGTTGTTGTT[A/G]TTATTATTATCTGTGGTGTCCATGAG
979_5932_9793	1437-0770.1	GAAGGTGACCAAGTTCATGCTGAAATAGAATTCAGACGAAATAAAAGTTTTGC	GAAGGTCGGAGTCAACGGATTGAAATAGAATTCAGACGAAATAAAAGTTTTGT	CCTTTCCAGACATCCACGGGATTTT	C	T	GGAAGAGTCATTTCTCTCCGCCGAGGATTCAGACGGAGGAACAGAGCAGAACCGGTTCGGAAATAGAATTCAGACGAAATAAAAGTTTTG[C/T]GAAAAAATCCCGTGGATGTCTGGAAAGGGAGCAGATCTGAAACGGAGACTAGAAAATCA
980_10796_9801	1437-0771.1	GAAGGTGACCAAGTTCATGCTATTCTTTCCAAAAGCATGCTCTGTGTT	GAAGGTCGGAGTCAACGGATTCTTTCCAAAAGCATGCTCTGTGTC	GGCTCAGCAAGATGGTACAACCAT	A	G	TGAAAATTCGGCTCAGCAAGATGGTACAACCATGAGAGA[A/G]ACACAGAGCATGCTTTTGGAAAGAATAGCTAGTGAAATGAATCGGCTCAAGTT
989_15580_9896	1437-0772.1	GAAGGTGACCAAGTTCATGCTCGAGTCTCTTCGTTCTCCTCGTT	GAAGGTCGGAGTCAACGGATTGAGTCTCTTCGTTCTCCTCGTC	CCGAGAGATCCCTCCAGCTTCTT	A	G	GTTTCTAGTTTTACTCGCCGTCGTCCCTTTCGCTGTCTGTCTCACGGCGGTTTTCTTCCTCCGAGAGATCCCTCCAGCTTCTTCCGCC[A/G]ACGAGGAGAACGAAGAGACTCGATACTTCGCCGTTTTCAACATCGTTGCGGTTGTAGTTGC
99_136317_994	1437-0773.1	GAAGGTGACCAAGTTCATGCTAGTAATCAGTAATACAATAAAGTAAGTCACTA	GAAGGTCGGAGTCAACGGATTGTAATCAGTAATACAATAAAGTAAGTCACTG	GAGTACGATACCATCCTGCACTTATAATT	A	G	GCACTGTTCTTTAATTGTTCTGACCGTACAAATGTCACTACCATGGCAGGTACGAGTAATCAGTAATACAATAAAGTAAGTCACT[A/G]ACTTTGAAACAGAAGAGAGATAAAAAAATTATAAGTGCAGGATGGTATCGTACTCTTTTAGCGA
994_222348_994_46	1437-0774.1	GAAGGTGACCAAGTTCATGCTATCATCTTCCTGAGTTTTGATAAAATACTC	GAAGGTCGGAGTCAACGGATTATCATCTTCCTGAGTTTTGATAAAATACTT	GCAACTTGGAATTGATGTGTTTAGTGATTA	C	T	ATCATCTTCCTGAGTTTTGATAAAATACT[C/T]GACAAGATTACAAATCAACACCATTTTAAAGATTCTCTGTAATAAGTTAATCACTAAACACATCAATTCCAAGTTGCTTTTCATCTCGCGC
995_114129_99518	1437-0775.1	GAAGGTGACCAAGTTCATGCTACGAACACCAGTCCTGTGGCA	GAAGGTCGGAGTCAACGGATTACGAACACCAGTCCTGTGGCT	GCTTGAGAGGGAAGGAGCTCTGTT	A	T	TACGAACACCAGTCCTGTGGC[A/T]TCTCCAGCACTGAACAGAGCTCCTTCCCTCTCAAGCACCTC
995_114546_99518	1437-0776.1	GAAGGTGACCAAGTTCATGCTTCTATTAAGGAGGAGTATCCC	GAAGGTCGGAGTCAACGGATTGCTTCTATTAAGGAGGAGTATCCG	TACAGCCTTGAAGGTTAATCTTCTGCTAA	C	G	TGTCCCAAGTGACAATGCTTCTATTAAGGAGGAGTATCC[C/G]ACTGCTTAGCAGAAGATTAACCTTCAAGGCTGTAATAAGCTTAACGAATATATCATCATTCCTACTAAGTGAAACGTTTATGATAAATGTATCTTCTGTGCTGCTGTGTG
995_44323_9958	1437-0777.1	GAAGGTGACCAAGTTCATGCTGTATCCCCTCGAGAGCAACGTA	GAAGGTCGGAGTCAACGGATTATCCCCTCGAGAGCAACGTG	GAGCCAATGTGGAGAATGGCTTTGTA	A	G	AAGTAGACATCTCTGTACCAATGTCATTGGTTACTCCTCCATAGTTTGAAAGCATGTTCTGGAGATCTTTCTGGGAGTCGTATCCCCTCGAGAGCAACGT[A/G]TCAGGTACAAAGCCATTCTCCACATTGGCTCCGCCAAACAAGCTGTTTC
